# Supplementary material for: Whole-Genome DNA Methylation Sequencing Reveals Epigenetic Changes in Myelodysplastic Syndromes
Source: Front Oncol. 2022 Jun 29;12:897898. doi: 10.3389/fonc.2022.897898 (PMC9277050; doi:10.3389/fonc.2022.897898)
Supplement: Supplementary file 3 [file Table_2.xlsx]

## Sheet: Target_Region
Chr	Start	End	Gene	Promoter	Gene Region	ExonCover	C1	C2	C3	C4	M-P10-1	M-P11-1	M-P12-1	P3-1	P9-1	pvalue	qvalue	meth.diff
19	38811058	38811509	KCNK6		intronic		NA	0.1	0	0	0.8051	NA	NA	0	0.1818	2.05434e-15	2.74055e-14	-65.7458
17	38334446	38334644	RAPGEFL1		exonic	RAPGEFL1:NM_016339:exon2	0.2524	0.2314	0.2198	0.2637	0.8583	NA	NA	0.3864	0.9477	8.60234e-115	2.49515e-112	-60.4813
8	145752590	145752658	C8orf82		UTR3	C8orf82:NM_001001795:exon3	0.0167	0.0467	0.0577	0.038	0.7121	NA	NA	0.018	0.8812	3.35776e-166	2.23542e-163	-55.4036
10	43366821	43367062	LOC101929445	1	ncRNA_exonic	LOC101929445:NR_134479:exon1	0.134	0.2344	0.3367	0.3146	0.931	NA	NA	0.6176	0.2273	1.03478e-36	4.34442e-35	-54.9856
11	66513022	66513556	C11orf80		intronic		0.0227	0.0571	0.0192	0.039	0.7508	NA	0	0.0588	0.0333	1.00997e-51	7.22625e-50	-54.5437
16	81763419	81764162	CMIP		intergenic		0.1429	0.114	0.1111	0	0.6559	NA	0.3333	0.5667	NA	8.66818e-74	1.12418e-71	-53.9752
19	16260105	16260552	HSH2D		intronic		0.3	0.25	0.2105	0.5789	0.9455	NA	0.5	NA	0.0714	4.1642e-17	6.32258e-16	-53.3299
2	198063237	198063782	LOC101927596		ncRNA_exonic	LOC101927596:NR_135584:exon2	0	0.038	0.0312	0	0.6155	0	0.5259	0.1087	NA	3.51773e-61	3.32748e-59	-52.9418
2	75067584	75067931	HK2		intronic		0.075	0.1336	0.2457	0.3699	0.9242	NA	NA	0.7	0.5294	2.99798e-34	1.14706e-32	-52.7167
16	88600727	88600785	ZFPM1		exonic	ZFPM1:NM_153813:exon10	NA	0.0189	0.0281	0.1	0.8091	NA	0.0083	0.05	0.8207	4.22432e-150	2.25415e-147	-52.1452
18	72916770	72916831	ZADH2		intronic		0.0894	0.1071	0.2123	0.1172	0.8492	NA	NA	0.0226	0.8459	8.24211e-91	1.59599e-88	-52.1047
16	85561033	85561190	MIR5093		intergenic		0.3046	0.3134	0.3987	0.3615	0.9487	NA	0.92	NA	0.6667	1.38419e-58	1.20049e-56	-51.9912
19	41921972	41922514	BCKDHA		intronic		0.3404	0.2688	0.2875	0.0882	0.8484	NA	0.7609	0.7	0.4688	3.77424e-61	3.5509e-59	-51.8349
5	179036386	179036638	RUFY1		exonic	RUFY1:NM_001040451:exon17,RUFY1:NM_001040452:exon18,RUFY1:NM_025158:exon18	NA	0.3182	0.3023	0.1772	0.8426	NA	NA	0.1034	0.7188	8.25731e-25	2.0147e-23	-51.4791
22	38103873	38104773	TRIOBP		intronic		0.2427	0.3067	0.3568	0.288	0.9094	NA	NA	0.1667	0.8286	1.04506e-70	1.25737e-68	-49.997
17	7254592	7255072	ACAP1		exonic	ACAP1:NM_014716:exon22	0.0842	0.1147	0.1019	0.103	0.7369	0.7051	0.0551	0.167	0.9147	0	0	-49.3779
7	1178188	1178690	C7orf50	1	upstream		0.01	0.7279	0.8077	0.0114	0.7354	0.8929	0.8743	NA	NA	2.15164e-59	1.91846e-57	-48.7857
2	241497266	241497462	ANKMY1	1	UTR5	ANKMY1:NM_016552:exon1,ANKMY1:NM_001282781:exon1,ANKMY1:NM_017844:exon1,ANKMY1:NM_001282771:exon1,ANKMY1:NM_001282780:exon1	0.0365	0.1013	0.0436	0.0676	0.623	0.2139	0.1142	0.0782	0.8538	0	0	-48.6988
19	1902083	1902433	ABHD17A		intergenic		0.2446	0.3714	0.2208	0.3524	0.7308	0.5	0.9178	NA	NA	2.31346e-33	8.52495e-32	-48.1746
1	173854852	173854985	ZBTB37		exonic	ZBTB37:NM_001122770:exon5,ZBTB37:NM_001346115:exon4	0.4024	0.4987	0.3123	0.2347	0.9714	0.8077	0.9467	0.7582	NA	2.60251e-56	2.1056e-54	-47.8081
8	61764655	61764839	CHD7		exonic	CHD7:NM_017780:exon29	0.0495	0.3664	0.3264	0.2772	0.9349	NA	0.949	0.5856	0.2381	2.49036e-81	3.96547e-79	-47.7696
16	85816168	85816803	EMC8		intronic		0.1405	0.2476	0.2081	0.2061	0.8638	0.2381	0.3636	0.4872	0.2222	1.09954e-49	7.39765e-48	-47.3614
X	39868925	39869050	MIR3937		intergenic		0.1259	0.1235	0.2489	NA	0.5525	NA	NA	0.0769	0.8443	1.76178e-155	1.02629e-152	-47.3183
19	46526651	46526845	PGLYRP1	1	upstream		0.1	NA	0	0.0769	0.9	NA	0.4531	NA	0	4.29688e-08	2.6044e-07	-47.2746
17	36666448	36666706	ARHGAP23		exonic	ARHGAP23:NM_001199417:exon24	0.037	0.0932	0.0299	0.0592	0.7604	NA	0	NA	0.6897	1.06588e-64	1.08931e-62	-47.2092
22	21333906	21334003	AIFM3		exonic	AIFM3:NR_027464:exon17,AIFM3:NM_144704:exon18,AIFM3:NM_001018060:exon18,AIFM3:NM_001146288:exon18	0	0.0378	0.0721	0.0471	0.8051	NA	0.0185	0.0171	0.6503	2.68476e-86	4.66849e-84	-46.7944
8	133686856	133687546	LRRC6	1	UTR5	LRRC6:NM_001321966:exon1,LRRC6:NM_001321964:exon1,LRRC6:NM_001321965:exon1,LRRC6:NR_135910:exon1,LRRC6:NR_135913:exon1,LRRC6:NM_001321963:exon1,LRRC6:NR_135911:exon1,LRRC6:NR_135909:exon1,LRRC6:NR_135912:exon1	0.0274	0.033	0.0506	0.0686	0.6378	0	0.0306	0.0211	NA	7.21662e-144	3.27575e-141	-46.709
19	7066408	7066547	MBD3L3		intergenic		0.381	0.2989	0.4571	0.4167	0.9298	0.7273	0.6852	NA	NA	7.54107e-24	1.74667e-22	-46.6217
12	19638363	19638500	AEBP2		intronic		0.1667	0.3125	0.37	0.4444	0.9649	NA	0.9167	NA	0.0909	2.0765e-17	3.22493e-16	-46.4213
10	98405168	98405469	PIK3AP1		exonic	PIK3AP1:NM_152309:exon8	0.1922	0.4831	0.5	0.4516	0.9833	0.6	NA	0.6154	0.641	2.392e-24	5.7029e-23	-46.3802
11	94278480	94278768	FUT4	1	exonic	LOC105369438:NR_135093:exon5,FUT4:NM_002033:exon1	0.2014	0.2483	0.4202	0.3187	0.9357	NA	NA	0.6909	0.3586	1.92543e-191	1.74797e-188	-46.3326
1	1475064	1475246	TMEM240		exonic	TMEM240:NM_001114748:exon2	0.1244	0.2075	0.1669	0.1192	0.8727	NA	NA	0.1782	0.8059	6.42624e-282	1.24782e-278	-46.304
16	46661322	46661444	SHCBP1		intergenic		0.2358	0.2328	0.3455	0.3333	0.9032	NA	NA	0.6744	0.3958	2.16495e-33	7.98614e-32	-46.2368
7	99844576	99845163	GATS		intronic		0.3152	0.3276	0.247	0.2111	0.8358	NA	0.621	NA	0.3	2.63483e-57	2.19266e-55	-46.1285
1	206641501	206641644	SRGAP2		intergenic		0.1214	0.2656	0.2647	0.1667	0.9381	0.2667	NA	0.7317	0.2745	4.82381e-33	1.74715e-31	-46.0361
4	1164338	1165012	SPON2		exonic	SPON2:NM_012445:exon4:exon5,SPON2:NM_001128325:exon5:exon6,SPON2:NM_001199021:exon6:exon7	0.1674	0.1751	0.1073	0.1535	0.7491	NA	0.24	NA	0.6379	9.27208e-229	1.17845e-225	-46.0141
17	1960236	1960449	HIC1		exonic	HIC1:NM_001098202:exon2,HIC1:NM_006497:exon2	0.0121	0.104	0.0087	0.0404	0.7402	NA	0.0278	0.0332	0.8347	0	0	-46.0032
18	712900	713026	ENOSF1	1	upstream		NA	0.0857	0.5503	0.2063	0.9429	NA	0.7663	0.5	NA	4.17934e-41	2.08232e-39	-45.9471
16	68269470	68270137	ESRP2		exonic	ESRP2:NM_024939:exon1:exon2	0.157	0.1623	0.1457	0.1615	0.7781	NA	0.1137	0.8737	0.9078	0	0	-45.9091
1	203619359	203619678	ATP2B4		intronic		0.1374	0.1261	0.0943	0.1134	0.9068	0.4848	0.0263	0.1053	0.0357	3.13674e-48	1.98433e-46	-45.7437
19	7928017	7928174	EVI5L		exonic	EVI5L:NM_145245:exon18,EVI5L:NM_001159944:exon18	0.1089	0.1579	0.1712	0.1083	0.9462	NA	NA	0.2375	0.9286	3.04533e-105	7.82641e-103	-45.4996
9	38020946	38021262	SHB		intronic		0.2157	0.2794	0.5227	0.0588	0.8704	0.3077	0.7333	0.3684	0.1765	1.99677e-24	4.77362e-23	-45.493
18	11972539	11972667	MPPE1		intergenic		0.3153	0.4907	0.4014	0.2667	NA	NA	0.9488	0.7273	0.596	3.36105e-55	2.62806e-53	-45.2286
1	40267874	40268431	LOC101929536		intergenic		0.1538	0.5147	0.3443	0.173	0.9683	NA	0.7969	0.4048	0.4432	1.15147e-51	8.18839e-50	-45.1727
6	108882313	108882426	FOXO3	1	exonic	FOXO3:NM_001455:exon1,FOXO3:NM_201559:exon2	0.01	0.3125	0.0455	0.014	0.8	NA	NA	0.2381	0.7964	1.40474e-66	1.50147e-64	-44.9785
7	139553366	139553488	TBXAS1		intronic		0.117	0.2095	0.2124	NA	0.9615	NA	NA	0.5455	0.3	5.88137e-13	6.34455e-12	-44.9661
3	113160362	113160435	CFAP44	1	upstream		0.3535	0.2647	0.3763	0.4093	0.9529	0.8632	0	0.303	NA	1.5492e-62	1.52098e-60	-44.7872
11	129566082	129566696	LINC01395		intergenic		0	0.037	0.0625	0.0769	0.4278	0.8	0.4958	NA	0.0909	2.5667e-18	4.24665e-17	-44.7269
10	126664698	126664829	ZRANB1		intronic		0.25	0.3964	0.4583	0.36	0.9211	NA	0.88	0.7143	NA	3.96326e-17	6.02664e-16	-44.6053
22	51066374	51066518	ARSA	1	UTR5	ARSA:NM_000487:exon1,ARSA:NM_001085428:exon1,ARSA:NM_001085426:exon1,ARSA:NM_001085425:exon1,ARSA:NM_001085427:exon1	0.0433	0.0453	0.0581	0.0258	0.8359	0.456	0.0367	0.0145	0.7019	5.26395e-210	5.93495e-207	-44.4404
3	195947033	195947516	SLC51A		intronic		0.4505	0.4165	0.4843	0.568	0.9754	0.7292	NA	0.8	NA	1.11097e-51	7.91645e-50	-44.4371
1	27952169	27952561	FGR	1	UTR5	FGR:NM_001042747:exon1	0.0769	0.129	0.2414	0	0.6571	0.2727	0.6667	NA	NA	2.83522e-08	1.76562e-07	-44.1629
9	100854179	100854314	TRIM14		exonic	TRIM14:NM_033219:exon5,TRIM14:NM_014788:exon5	0.3167	0.4361	0.4335	0.4167	0.9569	NA	0.8125	0.7969	0.6964	2.55933e-41	1.28895e-39	-44.117
X	38659828	38660705	MID1IP1-AS1	1	ncRNA_exonic	MID1IP1:NM_001098791:exon1,MID1IP1:NM_021242:exon1,MID1IP1:NM_001098790:exon1,MID1IP1-AS1:NR_046706:exon2	0.367	0.0541	0.3702	0.125	0.9355	0.7857	0.0493	0.2083	NA	8.94575e-65	9.16917e-63	-43.987
4	2691674	2691737	FAM193A		intronic		0.0423	0.0152	0.1389	0.2183	0.8713	0.3333	0.1667	NA	NA	1.20763e-37	5.21417e-36	-43.9322
22	19073712	19073917	DGCR2		intronic		0.2955	0.4797	0.4875	0.3949	0.8609	0.8182	NA	0.75	0.9259	5.14939e-49	3.36411e-47	-43.9285
6	6974196	6974770	LY86		intergenic		0.2097	0.4848	0.4878	0.3571	0.9331	NA	NA	0.76	0.3636	1.60397e-38	7.16899e-37	-43.8771
19	7682701	7682952	CAMSAP3		exonic	CAMSAP3:NM_020902:exon17,CAMSAP3:NM_001080429:exon19	0.0256	0.3917	0.4444	0.3158	0.9782	NA	0.9545	0.585	0.6349	1.05344e-57	8.88286e-56	-43.7476
17	36666143	36666411	ARHGAP23		exonic	ARHGAP23:NM_001199417:exon24	0.0445	0.0313	0.0496	0.0324	0.6917	0.2902	0.0143	0.0249	0.8155	0	0	-43.7092
1	153337857	153337943	S100A9		intergenic		0.1818	0.4167	0.4643	0.2174	0.85	NA	0.6923	0.7273	NA	3.09167e-06	1.37148e-05	-43.4889
2	241497505	241497770	ANKMY1		intronic		0.1023	0.225	0.1254	0.1164	0.7888	NA	0.0446	0.0954	0.8696	4.43986e-92	8.94411e-90	-43.2073
9	91058621	91058766	SPIN1		intronic		0.2889	0.3947	0.4143	0.6818	0.9375	NA	0.95	0.5	NA	2.5103e-11	2.31044e-10	-43.1848
17	42431039	42431280	FAM171A2		exonic	FAM171A2:NM_198475:exon8	0.1036	0.1779	0.1287	0.1571	0.802	0	0.0227	0.0911	0.7691	0	0	-42.9672
17	1960475	1960597	HIC1		exonic	HIC1:NM_001098202:exon2,HIC1:NM_006497:exon2	0.049	0.0679	0.0333	0.1018	0.6049	0.0222	NA	0.0222	0.843	0	0	-42.8145
21	45769834	45770010	C21orf2		intergenic		0.1622	0.1712	0.101	0.2398	0.6231	0.6284	0.2692	0.1523	0.8949	0	0	-42.7016
17	7255621	7256286	KCTD11	1	exonic	KCTD11:NM_001002914:exon1	0.1472	0.1299	0.1055	0.1414	0.7711	0.2857	0.1667	0.0728	0.8365	1.52068e-174	1.16814e-171	-42.4748
10	104163678	104164172	PSD		exonic	PSD:NM_001270966:exon17,PSD:NM_002779:exon16,PSD:NR_073110:exon7,PSD:NM_001270965:exon17	0.2175	0.1699	0.1339	0.0769	0.8243	NA	0.1967	NA	0.0612	3.85551e-66	4.08353e-64	-42.4619
1	19614809	19615179	AKR7A3	1	exonic	AKR7A3:NM_012067:exon1	0.3063	0.8959	0.6703	0.4218	0.9296	NA	0.9315	0.8378	0.966	2.84982e-139	1.20007e-136	-42.4387
19	28238100	28238193	NONE		intergenic		0.1985	0.1818	0.1616	0.119	0.8542	NA	0.475	0.1517	0.8229	1.55137e-73	2.00826e-71	-42.3141
1	179555653	179555960	NPHS2		intergenic		0.2508	0.4339	0.6462	0.3445	0.8151	0	NA	0.7273	0.9	1.58488e-55	1.25326e-53	-42.2081
19	7928187	7928276	EVI5L		intronic		0.2692	0.287	0.1807	0.1228	0.6433	NA	0.1209	0.3204	0.8418	4.0038e-154	2.31305e-151	-42.0743
1	22349250	22349733	LINC01635		downstream		0.0286	0.053	0.0524	0.0196	0.5877	NA	0.0149	0.1111	0.0494	5.24262e-79	7.83069e-77	-42.0172
19	13121071	13121277	NFIX		intronic		0.1605	0.1577	0.3207	0.3545	0.7	NA	0.0322	0.4769	0.8619	2e-305	6e-302	-41.9156
11	113846762	113847036	HTR3A		intronic		0.2062	0.3188	0.2661	0.3056	0.8264	NA	0.6126	0.5422	0.4405	5.16571e-68	5.77761e-66	-41.8071
1	171566807	171566945	PRRC2C		intergenic		0.1391	0.3736	0.3235	0.2778	0.8625	0.5684	0.7143	NA	NA	9.78968e-26	2.50671e-24	-41.7831
20	62272490	62272805	STMN3		exonic	STMN3:NM_001276310:exon5,STMN3:NM_015894:exon5,STMN3:NR_075070:exon5	0.0579	0.0125	0.0146	0.125	0.6883	NA	0	0.0543	0.6848	4.07703e-151	2.22654e-148	-41.7198
1	224363473	224363551	FBXO28		intergenic		NA	0.2364	0.2202	0.1412	0.7987	NA	0.42	0.2833	NA	9.11499e-23	1.99239e-21	-41.6596
11	32448981	32449418	WT1		intronic		0.1193	0.1389	0.1524	0.1186	0.8423	NA	0.1608	NA	0.3058	3.28485e-87	5.88773e-85	-41.4246
5	124079870	124079990	ZNF608	1	exonic	ZNF608:NM_020747:exon1	0.0301	0.1491	0.1073	0.1068	0.8278	0.2206	0.0741	0.1429	0.9018	5.32309e-88	9.84396e-86	-41.4096
19	42426742	42426845	ARHGEF1		intergenic		0.25	0.3538	0.3846	0.1489	0.9643	NA	NA	0.2935	0.8537	3.34916e-27	9.1345e-26	-41.3787
1	220978575	220978659	MARC1		exonic	MARC1:NM_022746:exon6	0.0227	NA	0.3767	0.2083	0.9881	NA	0.4237	0.3871	0.6	6.04607e-30	1.88847e-28	-41.1615
7	98990519	98990627	ARPC1B		intronic		0.1362	0.2318	0.0544	0.0686	0.5843	NA	NA	0.0571	0.8448	1.00066e-92	2.0513e-90	-41.0675
17	36666930	36667025	ARHGAP23		exonic	ARHGAP23:NM_001199417:exon24	0.0882	0.0643	0.0686	0.1086	0.6608	NA	0.0287	0.026	0.805	1.79915e-119	5.66515e-117	-41.058
20	19523960	19524272	SLC24A3		intronic		0	0.2812	0.2083	0.0606	0.8636	NA	0.4	0.35	0.3	2.49543e-11	2.29706e-10	-41.0478
10	119151914	119152020	PDZD8		intergenic		0.2719	0.4052	0.5652	0.3625	0.9481	NA	NA	0.5439	0.8	5.56972e-27	1.50209e-25	-41.0414
1	151103906	151104406	SEMA6C		UTR3	SEMA6C:NM_030913:exon19,SEMA6C:NM_001178062:exon19,SEMA6C:NM_001178061:exon20	0.7333	0.1701	0.6421	0.6243	0.8462	0.7167	0.4833	0.7429	0.888	3.05102e-57	2.53599e-55	-40.8476
1	155190389	155190524	GBAP1		ncRNA_intronic		0.3297	0.4303	0.4876	0.3636	0.9083	0.3182	0.9722	NA	0.6061	1.31168e-24	3.16941e-23	-40.7233
20	62370599	62370661	SLC2A4RG	1	upstream;downstream		0.06	0.087	0.0857	0.1048	0.1892	0.2462	NA	0.0294	0.7522	5.92717e-44	3.27015e-42	-40.7213
2	129077237	129077575	HS6ST1		intergenic		0.5333	0.5135	0.6813	0.4783	0.8545	NA	NA	0.9375	0.9514	1.27213e-49	8.53418e-48	-40.5634
11	32452702	32453255	WT1		intronic		0.1532	0.1541	0.1732	0.2487	0.7393	NA	0.0909	0.2203	0.5333	1.09086e-52	8.02682e-51	-40.5571
1	228771163	228771331	MIR7641-2		intergenic		NA	0.725	0.3645	0.1667	0.0312	0.2316	0.4576	0.8898	0.7191	5.9794e-45	3.44016e-43	-40.5096
13	50707622	50707898	DLEU1		ncRNA_intronic		0.3308	0.2965	0.4008	0.2613	0.6908	NA	0.2551	0.4219	0.9563	7.75698e-236	1.04277e-232	-40.0279
19	719849	719986	PALM		intronic		0.0857	0.055	0.075	0.0678	0.6114	0.0889	0.0255	0.0664	0.8314	5.70612e-240	7.97753e-237	-39.9288
1	54941069	54941185	SSBP3		intergenic		0.2333	0.142	0.1606	0.125	0.793	0.0667	NA	0.1705	0.6094	1.54553e-57	1.29387e-55	-39.892
17	29141599	29142229	CRLF3		intronic		0.3333	0.4575	0.4861	0.4492	0.9207	NA	0.4762	0.2917	NA	5.40579e-32	1.86333e-30	-39.7761
1	226075261	226075553	LEFTY1		exonic	LEFTY1:NM_020997:exon2:exon3	0.3292	0.4019	0.5612	0.3875	0.7292	NA	NA	0.5781	0.925	9.13316e-99	2.0864e-96	-39.763
11	2898507	2898719	KCNQ1DN		intergenic		0.304	0.4058	0.5611	0.5359	0.9484	NA	0.9091	0.7957	0.5205	8.78819e-66	9.26581e-64	-39.705
17	10031342	10032236	GAS7		intronic		0.3253	0.4815	0.4519	0.466	0.95	NA	NA	0.8	0.7188	4.92439e-13	5.35185e-12	-39.6869
17	1960966	1961368	HIC1		exonic	HIC1:NM_001098202:exon2,HIC1:NM_006497:exon2	0.094	0.2102	0.1018	0.1546	0.61	NA	NA	0.0843	0.8951	4.81554e-146	2.37058e-143	-39.5188
17	7255183	7255543	KCTD11	1	UTR5	KCTD11:NM_001002914:exon1	0.0134	0.0151	0.0172	0.0196	0.6067	0.0569	0.0158	0.0097	0.7875	0	0	-39.441
9	137264885	137265233	RXRA		intronic		0.4484	0.197	0.35	0.3391	0.914	0.4074	0.5667	NA	NA	3.54918e-32	1.2331e-30	-39.3516
12	122250380	122250471	SETD1B		intronic		0.1042	0.0622	0.0748	0.0156	0.6863	0.3409	NA	0.0759	0.5201	4.40977e-61	4.1266e-59	-39.3477
12	50031365	50031440	PRPF40B		exonic	PRPF40B:NM_001031698:exon17,PRPF40B:NM_012272:exon16	0.2727	0.3333	0.7	0.2381	1	NA	NA	0.1538	0.92	4.06602e-05	0.000141979	-39.3246
19	616166	616301	HCN2		exonic	HCN2:NM_001194:exon8	0.0338	0.0326	0.1093	0.0765	0.4457	NA	NA	0.0124	0.7096	5e-301	1e-297	-39.1833
14	21069688	21070264	LOC254028		ncRNA_intronic		0.2513	0.5099	0.4492	0.4048	0.9773	NA	NA	0.5132	0.8108	1.66177e-30	5.37295e-29	-39.0891
1	236323558	236323690	GPR137B		intronic		0.0833	0.1429	0.2609	NA	0.5526	0.55	0.5455	NA	NA	5.52552e-07	2.80116e-06	-39.0725
1	36788106	36788198	EVA1B		exonic	EVA1B:NR_130899:exon2,EVA1B:NM_018166:exon3,EVA1B:NM_001304762:exon3	0.1429	0.2425	0.1812	0.1523	0.6303	NA	0.1083	0.1054	0.9033	1.12007e-153	6.31425e-151	-38.9805
7	21938388	21938534	DNAH11		intronic		0.2493	0.3321	0.3722	0.2713	0.9183	0.3889	NA	NA	0.4103	6.98081e-40	3.28386e-38	-38.9354
19	518957	519414	TPGS1		exonic	TPGS1:NM_033513:exon2	0.2801	0.4414	0.2783	0.2082	0.8828	NA	0.5403	0.5626	0.7888	0	0	-38.8878
2	233944800	233945258	INPP5D		intronic		0.2771	0.1321	0.2135	0.1519	0.8744	NA	0.5128	0.3582	0.125	6.53308e-44	3.59877e-42	-38.8392
16	10912269	10912385	TVP23A	1	exonic	TVP23A:NM_001079512:exon1,TVP23A:NR_134906:exon1,TVP23A:NR_134901:exon1,TVP23A:NR_134904:exon1,TVP23A:NR_134903:exon1,TVP23A:NR_134905:exon1,TVP23A:NM_001318873:exon1,TVP23A:NR_134902:exon1	0.2852	0.1671	0.227	0.1939	0.7743	0.1379	NA	0.3363	0.9043	2.77827e-61	2.63514e-59	-38.8173
1	27687140	27687556	MAP3K6		exonic	MAP3K6:NM_001297609:exon13:exon14,MAP3K6:NM_004672:exon14:exon15	0.242	0.2279	0.1919	0.1208	0.8018	NA	0.0636	0.1982	0.8832	0	0	-38.7753
2	26407272	26407509	GAREM2		exonic	GAREM2:NM_001168241:exon4,GAREM2:NM_001191033:exon3	0.1464	NA	0.4525	0.3638	0.7045	NA	NA	0.6316	0.7247	7.15665e-83	1.18268e-80	-38.7673
1	151870869	151871040	THEM4		intronic		0.1136	0.1333	0.1364	0.0909	0.7778	NA	0.0909	0.1333	NA	2.47418e-08	1.55576e-07	-38.5965
7	4304995	4305411	SDK1		exonic	SDK1:NM_152744:exon45	0.4667	0.4486	0.2239	0.2874	0.6111	NA	NA	0.4035	0.8986	6.73824e-25	1.6504e-23	-38.578
1	32054682	32054781	TINAGL1		intergenic		0.2125	0.1592	0.1985	0.2082	0.7188	NA	NA	0.2392	0.6758	2.46084e-118	7.64537e-116	-38.5753
19	45578399	45578959	ZNF296		splicing		0.0769	0.0339	0	0.2	0.5873	NA	0.4545	NA	0.0238	2.76265e-15	3.64375e-14	-38.4912
19	18980617	18980800	GDF1		exonic	GDF1:NM_001492:exon7,CERS1:NM_021267:exon7	0.2792	0.2549	0.2243	0.1482	0.7034	NA	0.0367	0.2036	0.8635	8.93472e-176	6.93962e-173	-38.4847
14	100867497	100867770	WDR25		intronic		0.3159	0.4484	0.4373	0.3664	0.9341	NA	0.9	0.5672	0.6053	3.36873e-70	3.99127e-68	-38.4749
1	1564533	1564691	MIB2		exonic	MIB2:NM_080875:exon17,MIB2:NM_001170688:exon16,MIB2:NM_001170686:exon17,MIB2:NM_001170689:exon16,MIB2:NM_001170687:exon17,MIB2:NR_033183:exon17	0.3421	0.1202	0.1862	0.0713	0.7174	NA	0.019	0.2	0.7399	2.73575e-136	1.09279e-133	-38.253
17	62775891	62776036	ARHGAP27P1		ncRNA_exonic	ARHGAP27P1:NR_027487:exon3	0.2581	0.2484	0.3439	0.2626	0.8057	NA	0.0526	NA	0.7578	2.52548e-50	1.72234e-48	-38.2467
15	74708117	74708462	SEMA7A		exonic	SEMA7A:NM_003612:exon8,SEMA7A:NM_001146030:exon8,SEMA7A:NM_001146029:exon7	0.3448	0.5385	0.3939	NA	1	NA	NA	0.6154	0.6818	9.6141e-06	3.8713e-05	-38.1818
5	127676660	127676752	FBN2		intronic		0.1667	0.3095	0.4576	0.45	0.9375	0.7097	0.65	0.5882	NA	4.42527e-12	4.3686e-11	-38.1321
22	50623336	50623420	TRABD	1	upstream		0.0417	0.061	0.0587	0.1607	0.6918	NA	0.1439	NA	0.4071	3.87279e-192	3.56212e-189	-38.0843
1	17198497	17198770	LOC440570	1	ncRNA_exonic	LOC440570:NR_135765:exon1	0.3624	0.2418	0.45	0.7763	0.6371	NA	0.7231	NA	0.8759	3.14514e-47	1.91846e-45	-38.0796
22	42062505	42062899	XRCC6		intergenic		0.0192	0.0236	0.0149	0.0175	0.8103	0.0222	0.1445	NA	0.0196	9.8689e-206	1.07792e-202	-37.9885
16	766309	766589	METRN		intronic		0.25	0.1316	0.4375	0.2703	0.754	NA	NA	0.2326	0.883	1.57658e-13	1.79102e-12	-37.9883
5	178934595	178934732	ADAMTS2		intergenic		0.5088	0.5603	0.5641	0.5221	0.9709	NA	0.8	NA	0.7273	6.06998e-33	2.18492e-31	-37.9695
22	46423219	46423351	LOC730668		intergenic		0.0278	0.0111	0.0423	0.0256	0.2063	NA	0	0.0171	0.7916	1.30157e-180	1.05795e-177	-37.9438
17	46641927	46642032	HOXB3		intronic		0.1211	0.2727	0.2185	0.1881	0.7836	0.1695	0.1982	0.2156	0.9515	1.88183e-177	1.49484e-174	-37.9156
8	1969030	1969102	KBTBD11		intergenic		0.2366	0.3472	0.2903	0.1548	0.8958	NA	NA	0.6126	0.3125	7.40442e-18	1.18687e-16	-37.9122
7	150038526	150039013	RARRES2	1	UTR5	RARRES2:NM_002889:exon1	0.1599	0.18	0.0901	0.0874	0.6834	NA	0.0341	0.0123	0.7482	3.11333e-113	8.99305e-111	-37.8941
2	74412530	74412664	MOB1A		intergenic		0.1745	0.3875	0.4286	0.2154	0.7133	NA	NA	0.6167	0.6571	6.8744e-29	2.04052e-27	-37.8321
21	45770320	45770716	C21orf2		intergenic		0.1889	0.2529	0.1515	0.2404	0.6282	NA	0.2333	0.2168	0.8965	1.58414e-75	2.15023e-73	-37.7634
14	51326241	51326421	NIN		intergenic		0.0444	0.1558	0.1	0.1667	0.8462	NA	0.0769	0.0952	NA	2.40012e-10	1.98036e-09	-37.7361
2	112761945	112762344	MERTK		intronic		0.4771	0.3992	0.4894	0.3598	0.8649	NA	0.6964	0.7667	NA	5.45067e-40	2.57794e-38	-37.7178
8	144628719	144629046	ZC3H3		intergenic		0.4	0.5625	0.3333	NA	0.9264	NA	0.7	0.6	0.2	1.48338e-08	9.67199e-08	-37.6768
1	3625681	3625780	TP73		intronic		0.1714	0.32	0.2267	NA	NA	NA	0.075	0.177	0.8621	3.67931e-21	7.29842e-20	-37.5956
17	27044221	27044329	RAB34	1	exonic	RAB34:NM_031934:exon1,RAB34:NM_001256277:exon2,RAB34:NM_001142625:exon2,RAB34:NM_001256276:exon2,RAB34:NM_001142624:exon2,RAB34:NM_001144942:exon1,RAB34:NM_001144943:exon2,RAB34:NM_001256281:exon1	0.1781	0.2671	0.2014	0.211	0.5511	NA	0.0485	0.2595	0.8456	4.98011e-152	2.74115e-149	-37.5387
1	5046122	5046582	AJAP1		intergenic		0.0506	0.0741	0.0541	0.0667	0.6761	0	0.0811	0.0725	0.1087	4.71241e-51	3.281e-49	-37.4917
14	24641797	24642157	REC8	1	exonic	REC8:NM_005132:exon2:exon3:exon4,REC8:NM_001048205:exon1:exon2:exon3	0.2353	0.2522	0.3289	0.179	0.8818	NA	0.0333	0.148	0.8899	3.57224e-62	3.46821e-60	-37.4221
14	23587757	23588267	CEBPE	1	exonic	CEBPE:NM_001805:exon1	0.3071	0.402	0.4703	0.4219	0.9129	NA	0.8857	0.6948	0.6059	5.79133e-71	6.99193e-69	-37.4121
7	99955522	99955790	STAG3L5P-PVRIG2P-PILRB	1	ncRNA_intronic	PILRB:NM_178238:exon1	0.0625	0.3404	0.4054	0.3333	1	NA	NA	0.619	0.4667	5.25476e-06	2.23054e-05	-37.381
14	70039479	70039947	CCDC177		exonic	CCDC177:NM_001271507:exon2	0.3678	0.2053	0.3567	0.3371	0.7621	NA	NA	0.3759	0.4426	5.23386e-93	1.08565e-90	-37.3757
14	95968785	95969026	SYNE3		intergenic		0.1235	0.3956	0.4007	0.3019	0.9	0.45	0.4783	0.1944	0.3605	3.95578e-39	1.80145e-37	-37.2953
19	45900128	45900433	PPP1R13L		exonic	PPP1R13L:NM_006663:exon4,PPP1R13L:NM_001142502:exon4	0.3546	0.3367	0.3235	0.3033	0.732	NA	NA	0.4307	0.9078	4.08399e-123	1.35945e-120	-37.2453
14	94404733	94405521	ASB2		exonic	ASB2:NM_001202429:exon8,ASB2:NM_016150:exon6	0.4659	0.5514	0.58	0.3683	0.8416	NA	NA	0.8857	0.89	5.61024e-73	7.11749e-71	-37.1783
17	7108139	7108738	DLG4	1	UTR5	DLG4:NM_001321076:exon1,DLG4:NM_001321077:exon1	0.0098	0.0211	0.0182	0.0232	0.5527	0.422	0.0488	0.0248	0.6021	0	0	-36.9911
14	104927013	104927120	C14orf144		intergenic		0.5	0.4065	0.3246	0.3905	0.7653	NA	0.45	0.6852	0.85	8.41451e-29	2.48396e-27	-36.949
19	720219	720294	PALM		intronic		0.0346	0.0377	0.0221	0.0544	0.5044	NA	NA	0.0278	0.6497	2.87524e-146	1.43563e-143	-36.93
17	1960749	1960869	HIC1		exonic	HIC1:NM_001098202:exon2,HIC1:NM_006497:exon2	0.1154	0.1559	0.0811	0.1423	0.7477	0.1408	0.1367	0.0642	0.9111	0	0	-36.8922
14	24780665	24780725	LTB4R2	1	exonic	LTB4R2:NM_001164692:exon2,LTB4R2:NM_019839:exon2,LTB4R:NM_001143919:exon1	0.1455	0.1964	0	0.1129	0.8802	0.2338	NA	0.0102	0.7	7.02561e-38	3.05609e-36	-36.8553
9	140771749	140771811	LOC100133077		ncRNA_intronic		0.3636	0.25	0.1919	0.3125	0.633	NA	0	0.3382	0.78	4.5798e-42	2.37319e-40	-36.8427
17	36666825	36666922	ARHGAP23		exonic	ARHGAP23:NM_001199417:exon24	0.0155	0.0438	0.0662	0.0311	0.5293	NA	0.0238	0.0556	0.862	0	0	-36.8218
1	10699065	10699308	CASZ1		exonic	CASZ1:NM_001079843:exon21	0.2708	0.3109	0.2741	0.2181	0.7536	NA	NA	0.2929	0.9031	0	3e-307	-36.8209
19	56160422	56160531	CCDC106		exonic	CCDC106:NM_013301:exon2	0.187	0.3107	0.2594	NA	0.9138	0.2958	0.1467	0.3232	0.7634	5.0274e-72	6.18718e-70	-36.5276
19	720308	720378	PALM		intronic		0.0952	0.0672	0.0238	0.064	0.6349	NA	0.0694	0.0462	0.7944	7.0582e-45	4.04419e-43	-36.5021
8	145752197	145752391	LRRC24	1	UTR5;UTR3	LRRC24:NM_001024678:exon1,C8orf82:NM_001001795:exon3	0.084	0.0263	0.0536	0.1223	0.5705	0	0.0672	0.0696	0.8166	0	0	-36.4602
7	72838731	72839187	FKBP6		intergenic		0.1744	0.1851	0.121	0.0521	0.6171	NA	0.1361	0.1055	0.8359	6.11052e-87	1.08688e-84	-36.3611
19	55963886	55964049	ISOC2		downstream		0.1304	0.0435	0.1261	0.0433	0.7415	0.0268	0.0495	0.0779	0.7115	4.75503e-72	5.86229e-70	-36.3413
8	8850135	8850483	MFHAS1		intergenic		0.5	0.6429	0.5729	0.4865	0.9324	0.7308	NA	0.6	NA	1.03368e-36	4.34241e-35	-36.1725
17	60709572	60709881	MRC2		intronic		0.1026	0.0404	0.1724	0.1061	0.7383	NA	0.0222	0.0476	0.4333	7.41884e-32	2.53719e-30	-36.1382
1	10057997	10058761	RBP7		intronic		0.2544	0.1621	0.0994	0.1614	0.7269	0.9182	0.2841	0.1375	0.0833	9.46981e-122	3.09332e-119	-36.0644
17	75450461	75450835	SEPT9		intronic		0.0632	0.0577	0.14	0.05	0.7589	NA	0.18	0.313	0.2632	3.7804e-64	3.81882e-62	-36.0334
10	94820244	94820676	CYP26C1	1	upstream;downstream		0.2323	0.2331	0.4551	0.3279	0.7764	NA	NA	0.2613	0.9538	2.36444e-189	2.06602e-186	-35.9843
10	99168103	99168659	RRP12		intergenic		0.2351	0.2725	0.3962	0.2523	0.8363	NA	NA	0.5417	0.4333	3.09918e-39	1.41968e-37	-35.7371
20	23237888	23238001	LINC00656		intergenic		0.1827	0.2727	0.1364	0.2143	0.8462	NA	0.3333	NA	0.1944	5.68594e-14	6.73442e-13	-35.717
14	103604943	103605033	TNFAIP2		intergenic		0.3654	0.2583	0.2929	0.2558	0.9211	0.6111	0.2914	0.3373	0.879	1.09234e-68	1.23958e-66	-35.715
17	75450841	75451101	SEPT9		intronic		0.0383	0.0717	0.0833	0	0.6934	0.1228	0.0909	0.1818	0.3782	1.26565e-45	7.43474e-44	-35.6421
17	46654128	46654366	HOXB4		exonic	HOXB4:NM_024015:exon2	0.0439	0.172	0.0988	0.153	0.3492	0.19	0.4429	0.0322	0.9594	8.66772e-148	4.45516e-145	-35.6216
16	1820646	1820810	NME3		exonic	NME3:NM_002513:exon5	0.4605	NA	0.3537	0.4981	0.5924	NA	NA	0.0769	0.9129	3.46888e-62	3.37255e-60	-35.6045
1	10698794	10698891	CASZ1		UTR3	CASZ1:NM_001079843:exon21	0.1832	0.1889	0.1529	0.1643	0.6585	NA	0.2784	0.1634	0.8408	1.1007e-133	4.20451e-131	-35.5222
12	56380155	56380300	RAB5B		intronic		0.4741	0.6481	0.5143	0.5556	0.9375	NA	0.8571	0.8636	0.8333	2.09326e-13	2.34685e-12	-35.4735
6	15400747	15401172	JARID2		intronic		0.1385	0.2812	0.0357	0.1081	0.78	0.1471	0.0833	0.0851	0.4	3.32394e-22	7.01129e-21	-35.445
12	52281853	52281938	ANKRD33	1	UTR5	ANKRD33:NM_001304460:exon1,ANKRD33:NM_182608:exon1,ANKRD33:NM_001304459:exon1,ANKRD33:NM_001130015:exon1	0.4912	0.3632	0.4889	0.1714	0.8571	NA	0.3333	0.4774	0.939	2.14684e-38	9.54046e-37	-35.4375
16	75269450	75269501	BCAR1		exonic	BCAR1:NM_001170721:exon4,BCAR1:NM_001170716:exon5,BCAR1:NM_001170720:exon6,BCAR1:NM_001170718:exon5,BCAR1:NM_001170714:exon6,BCAR1:NM_001170717:exon5,BCAR1:NM_001170715:exon5,BCAR1:NM_001170719:exon5,BCAR1:NM_014567:exon5	0.4909	0.6552	0.6087	0.303	0.3182	NA	NA	0.9098	0.9292	9.82683e-16	1.34533e-14	-35.4066
1	3340187	3340642	PRDM16		intronic		0.3308	NA	0.3256	0.3256	0.7714	NA	NA	0.4556	0.8318	9.5042e-29	2.79501e-27	-35.3934
10	134597648	134597810	INPP5A		downstream		0.1167	0.1111	NA	0.1694	NA	NA	0.2919	0.0909	0.6508	1.01684e-82	1.67643e-80	-35.3171
20	60559647	60559787	TAF4		intronic		0.2222	0.2593	0.3913	0.3125	0.8824	NA	NA	0.5593	0.6049	1.09564e-20	2.11981e-19	-35.104
4	40809527	40809659	NSUN7		intronic		0.2152	0.3429	0.2558	0.2333	0.8684	0.2535	0.4663	NA	NA	5.31195e-33	1.91997e-31	-35.1023
8	141849214	141849329	PTK2		intronic		0.2308	0.2733	0.3	0.3636	0.7611	0.7455	0.2429	NA	NA	1.68761e-21	3.42537e-20	-35.0972
11	64815161	64815436	NAALADL1		exonic	NAALADL1:NM_005468:exon12	0.0027	0.0722	0.0732	0.2031	0.3008	0	0	NA	0.5506	8.07303e-59	7.03655e-57	-35.0772
10	132100019	132100096	GLRX3		intergenic		0.5224	0.2162	0.3088	0.0963	0.9455	NA	0.4643	0.1524	NA	7.81108e-30	2.42676e-28	-35.0482
2	222230022	222230175	MIR4268		intergenic		0.5	0.6923	0.4545	NA	0.9565	0.7	0.9	NA	NA	8.82748e-05	0.000285008	-35.0388
19	49250409	49250843	IZUMO1	1	upstream;downstream		0.0296	0.0229	0.0305	0.0567	0.098	NA	0.0101	0	0.8371	5.88166e-88	1.08197e-85	-34.9845
4	129782910	129783058	JADE1		exonic	JADE1:NM_001287441:exon9,JADE1:NM_001287439:exon9,JADE1:NM_024900:exon9,JADE1:NM_001287440:exon9,JADE1:NM_199320:exon9,JADE1:NM_001287442:exon9,JADE1:NM_001287437:exon9,JADE1:NM_001287443:exon9	0.1724	0.3191	0.2623	0.2667	0.8475	0.24	0.3636	NA	NA	1.68768e-10	1.41657e-09	-34.8807
19	58868292	58868683	ZNF497		exonic	ZNF497:NM_001207009:exon2,ZNF497:NM_198458:exon3	0.1772	0.3701	0.4149	0.1124	0.6987	NA	0.1531	0.2405	0.8046	1.37032e-111	3.8625e-109	-34.8804
22	39852976	39853089	MGAT3	1	upstream		0.1832	0.1219	0.1163	0.1312	0.7701	NA	0.0544	0.0965	0.7257	2.59215e-280	4.8973e-277	-34.8504
16	30907606	30907945	CTF1	1	UTR5	CTF1:NM_001330:exon1,CTF1:NM_001142544:exon1	0.1458	0.2426	0.1533	0.1846	0.7629	0.0517	0.0522	0.1778	0.829	2.51875e-59	2.23438e-57	-34.8319
19	8568571	8568649	PRAM1		intergenic		0.1333	0.1923	0.3636	0.22	1	NA	0.5	NA	0.3922	2.15398e-08	1.36634e-07	-34.7622
20	3766678	3766850	CENPB	1	exonic	CENPB:NM_001810:exon1	0.3277	0.1642	0.3182	0.2766	0.589	NA	NA	0.2323	0.8187	3.90312e-168	2.78409e-165	-34.7476
17	74533287	74533364	CYGB		intronic		0.5792	0.4604	0.4571	0.5214	0.9442	NA	NA	0.5492	0.9281	2.70471e-70	3.20999e-68	-34.7391
1	229569618	229569970	ACTA1	1	UTR5	ACTA1:NM_001100:exon1	0.2762	0.1071	0.1214	0.1282	0.1182	NA	NA	0.2333	0.8792	2.13256e-28	6.17534e-27	-34.7022
11	128555225	128555391	LOC101929538		ncRNA_intronic		0.032	NA	0.0636	0.1008	0.8643	0.0361	0.0465	NA	NA	1.0133e-53	7.61648e-52	-34.6935
19	39624205	39624450	PAK4		intronic		0.2145	0.2261	0.2929	0.3551	0.7683	0.3088	0.1081	0.2388	0.8581	2.24994e-48	1.4298e-46	-34.606
17	32266	32446	DOC2B	1	upstream		0.1905	0.3571	0.3462	0.4	0.8345	NA	NA	0.3714	0.3913	2.20447e-08	1.39609e-07	-34.596
7	47576544	47576615	TNS3		intronic		0.1437	0.287	0.2568	0.1932	0.9205	NA	NA	0.25	0.9886	1.06324e-32	3.78816e-31	-34.5653
3	73144411	73144495	PPP4R2		intergenic		0.0962	0.3098	0.4337	0.4111	0.9054	NA	NA	0.6	0.25	5.89184e-23	1.30376e-21	-34.5582
16	68823690	68823884	CDH1		intronic		0.368	0.4627	0.6089	0.5704	0.9542	NA	0.7385	0.7	0.8	9.07653e-36	3.68241e-34	-34.5369
22	39486829	39486973	APOBEC3G		intergenic		0.1348	0.2807	0.5	NA	0.7424	NA	0.5455	NA	0.1111	4.12493e-09	2.90848e-08	-34.4983
3	193787899	193787979	LINC02028		ncRNA_intronic		0.4579	0.5152	0.5887	0.3929	0.9659	0.6818	0.7955	0.8571	NA	1.52124e-19	2.73788e-18	-34.4763
3	49459610	49459941	AMT	1	exonic	AMT:NM_001164710:exon1:exon2,AMT:NM_001164712:exon1:exon2,AMT:NM_001164711:exon1,AMT:NM_000481:exon1:exon2,AMT:NR_028435:exon1:exon2,NICN1:NM_032316:exon6	0.1633	0.187	0.2257	0.1587	0.537	NA	NA	0.179	0.9693	2.25082e-66	2.39847e-64	-34.4258
19	18980822	18980912	GDF1		exonic	GDF1:NM_001492:exon7,CERS1:NM_021267:exon7	0.1	0.1344	0.0836	0.0952	0.6471	NA	0.1089	0.1225	0.7003	1.19392e-92	2.44032e-90	-34.4064
19	10916235	10916550	DNM2		intronic		0.1786	0.2889	0.4043	0.3158	0.8469	NA	NA	0.7381	0.2903	6.39446e-11	5.63036e-10	-34.3339
20	62522309	62522591	TPD52L2		UTR3	TPD52L2:NM_001243892:exon6,TPD52L2:NM_001243895:exon6,TPD52L2:NM_199363:exon7,TPD52L2:NM_001243891:exon7,TPD52L2:NM_003288:exon7,TPD52L2:NM_199362:exon8,TPD52L2:NM_001243894:exon5,TPD52L2:NM_199361:exon8,TPD52L2:NM_199359:exon6,TPD52L2:NM_199360:exon9,TPD52L2:NR_045090:exon7	0.265	0.4344	0.4409	0.3372	0.9921	NA	NA	0.5814	0.5474	2.00648e-22	4.29191e-21	-34.2439
11	126286550	126286751	ST3GAL4		intergenic		0.0352	0.0209	0.0177	0.0192	0.7955	0	0	0.0073	0.5345	7.3763e-194	6.96794e-191	-34.2331
1	1475285	1475365	TMEM240		intronic		0.5455	0.0588	0.1027	0.1164	0.6067	NA	NA	0.0781	0.6165	2.34658e-49	1.56223e-47	-34.2212
12	6677576	6678311	NOP2	1	upstream;downstream		0.0344	0.0868	0.1121	0.1758	0.7012	0	0.2778	0.2023	0.0125	1.10022e-200	1.16528e-197	-34.2126
20	19955826	19956199	RIN2		exonic	RIN2:NM_001242581:exon8,RIN2:NM_018993:exon7	0.0625	0.2827	0.3208	0.2526	0.9456	0.7	NA	0.4071	0.3917	4.09671e-28	1.17318e-26	-34.2033
20	642737	642799	SCRT2		UTR3	SCRT2:NM_033129:exon2	NA	0.2576	0.6333	0.4333	0.8	NA	NA	0.3167	0.9082	8.70538e-19	1.48568e-17	-34.106
7	99101688	99102240	ZKSCAN5	1	upstream		0	0.04	0.0144	0.0336	0.4409	NA	0.3636	0.0118	NA	2.33335e-54	1.78456e-52	-34.0987
7	73721425	73721657	CLIP2		intronic		0.1581	0.0714	0.1047	0.1228	0.7222	NA	NA	0.04	0.1	4.3117e-15	5.60643e-14	-34.0589
10	7299936	7300019	SFMBT2		intronic		0.3125	0.3514	0.5714	0.5	0.8333	NA	NA	0.75	0.6667	4.78237e-09	3.34705e-08	-34.0329
10	98585833	98585907	PIK3AP1		intergenic		0.3333	0.225	0.4286	0.2917	NA	NA	0.6111	0.6429	0.7143	5.46287e-07	2.7704e-06	-33.9916
17	28565592	28565710	SLC6A4		intergenic		0.1126	0.1728	0.279	0.1049	0.6562	NA	NA	0.1518	0.7917	3.73546e-31	1.23871e-29	-33.9742
1	1290424	1290529	MXRA8		exonic	MXRA8:NM_001282583:exon5,MXRA8:NM_001282582:exon6,MXRA8:NM_001282584:exon4,MXRA8:NM_001282585:exon5,MXRA8:NM_032348:exon5	0.1649	0.1406	0.1226	0.0996	0.1424	NA	0.2358	0.1716	0.8236	5.53384e-250	8.40943e-247	-33.9565
13	113784451	113784533	F10		intronic		0.2554	0.1042	0.1581	0.1875	0.3636	0.4125	0.1875	0.1842	0.8934	3.76352e-61	3.54559e-59	-33.9266
17	45501547	45501632	EFCAB13		intronic		0.3125	0.2601	0.1711	0.1677	0.6611	0.1611	0.05	0.3119	0.9621	1.86913e-60	1.71693e-58	-33.8875
18	47794560	47794942	MBD1		intronic		0.086	0.1455	0.1223	0.0568	0.7206	0.1304	0.1463	0.0963	0.5396	6.98687e-183	5.81435e-180	-33.8674
22	42227351	42227468	CCDC134		intergenic		0.3441	0.5576	0.5683	0.5208	0.9638	0.75	0.8105	0.5	0.6364	2.52046e-27	6.90936e-26	-33.8243
6	39832548	39832946	DAAM2		exonic	DAAM2:NM_001201427:exon5,DAAM2:NM_015345:exon5	0.169	0.1318	0.0962	0.1287	0.6	NA	NA	0.1304	0.6613	1.22988e-14	1.53825e-13	-33.787
22	21333666	21333879	AIFM3		splicing		0.0449	0.0566	0.0237	0.0312	0.6409	NA	0.0076	0.0188	0.5411	9.63708e-125	3.28616e-122	-33.7504
7	36011125	36011241	SEPT7		intergenic		0.0545	NA	0.1364	0.2177	0.7133	NA	0.6402	0.2469	0.3797	5.87635e-63	5.79374e-61	-33.7359
8	60032832	60032959	TOX		intergenic		0.2549	0.64	0.5046	NA	0.9167	0.7234	0.825	NA	NA	1.58536e-21	3.22345e-20	-33.7274
7	148421580	148421698	CUL1		intronic		0.4444	0.6316	0.5385	0.5185	0.9394	0.6	1	0.8182	NA	7.56391e-07	3.75047e-06	-33.6803
10	45873405	45873730	ALOX5		intronic		0.1481	0.2935	0.3263	0.1983	0.8916	NA	NA	0.5057	0.358	4.21607e-17	6.39855e-16	-33.6358
1	156646419	156646539	NES	1	exonic	NES:NM_006617:exon1	0.1196	0.1026	0.1447	0.1243	0.3043	NA	0.0464	0.1438	0.8515	3.56426e-255	5.53674e-252	-33.6038
1	156046613	156046925	MEX3A		exonic	MEX3A:NM_001093725:exon2	0.3647	0.5627	0.4374	0.429	0.8349	0.7625	NA	0.5081	0.8912	4.35335e-146	2.15825e-143	-33.5664
8	145806597	145806836	ARHGAP39		exonic	ARHGAP39:NM_025251:exon2,ARHGAP39:NM_001308208:exon3,ARHGAP39:NM_001308207:exon4	0.2213	0.284	0.2751	0.3175	0.4807	NA	0.25	0.375	0.7837	9.49539e-97	2.08075e-94	-33.4833
19	58867320	58867789	ZNF497		exonic	ZNF497:NM_001207009:exon2,ZNF497:NM_198458:exon3	0.0731	0.7155	0.6457	0.151	0.5172	NA	0.4	0.557	0.5437	2.80022e-88	5.19216e-86	-33.4713
15	91499981	91500034	RCCD1		exonic	RCCD1:NM_033544:exon3,RCCD1:NM_001017919:exon2	0.0536	0.019	0.4	0.1027	0.4545	NA	NA	0	0.6875	9.12539e-20	1.66813e-18	-33.4547
1	149608327	149608433	LINC00623		ncRNA_intronic		0.411	0.6211	0.4483	0.4141	0.9855	NA	NA	0.7417	0.7333	5.06609e-31	1.67046e-29	-33.4507
22	19674878	19675164	LINC00895		intergenic		0.244	0.3351	0.2691	0.3556	0.7069	0.4789	NA	0.3333	0.5588	1.03582e-29	3.20386e-28	-33.4467
1	1564731	1564963	MIB2		exonic	MIB2:NM_080875:exon18,MIB2:NM_001170688:exon17,MIB2:NM_001170686:exon18,MIB2:NR_033183:exon18,MIB2:NM_001170687:exon18	0.3549	0.3251	0.1973	0.103	0.6814	NA	0.0375	0.1815	0.8764	6.56553e-165	4.32974e-162	-33.4396
22	33271250	33271380	SYN3		intronic		0.0577	0.0854	0.1195	NA	0.6974	NA	0.125	NA	0.225	4.49075e-18	7.31402e-17	-33.4365
19	719157	719518	PALM		intronic		0.3554	0.3048	0.3304	0.3444	0.7551	NA	0.0167	0.4	0.7696	2.01885e-99	4.67299e-97	-33.4303
19	2634382	2635033	GNG7		intronic		0.2459	0.3727	0.456	0.5694	0.9161	NA	0.5659	0.7647	0.5652	7.37068e-38	3.2022e-36	-33.4075
8	145752407	145752498	LRRC24	1	UTR5;UTR3	LRRC24:NM_001024678:exon1,C8orf82:NM_001001795:exon3	0.0429	0.0378	0.0441	0.0466	NA	NA	0.015	0.0186	0.9194	3.45345e-160	2.13635e-157	-33.3798
9	130860807	130861152	SLC25A25	1	exonic	SLC25A25:NR_049766:exon1,SLC25A25:NM_052901:exon1	0.3132	0.6667	0.6559	0.3714	0.8947	NA	0.7879	0.75	0.4865	1.73596e-26	4.58614e-25	-33.3601
2	69967745	69967975	ANXA4		intronic		NA	0.3768	0.45	0.4074	1	NA	0.3333	0.7	NA	1.08367e-07	6.17476e-07	-33.288
19	13135333	13136028	NFIX		exonic	NFIX:NM_001271044:exon2,NFIX:NM_001271043:exon1:exon2,NFIX:NM_002501:exon2	0.0457	0.142	0.1025	0.0991	0.6325	0.0562	0.108	0.1396	0.8662	6.12695e-146	2.99506e-143	-33.225
5	79437071	79437170	SERINC5		UTR3	SERINC5:NM_001174072:exon12	0.0429	0.3015	0.3144	0.2772	0.8269	NA	NA	0.5776	0.0417	5.91486e-31	1.94665e-29	-33.2115
12	31233209	31233310	DDX11		intronic		0.3	0.0909	NA	0.3	0.963	0	NA	0.25	NA	0.00257156	0.00549273	-33.1886
1	17757208	17757318	RCC2		intronic		0.2677	0.336	0.3558	0.3368	0.75	0.3684	0.725	0.7029	0.5735	3.25143e-45	1.88306e-43	-33.185
19	5908483	5908559	VMAC		intronic		0.3846	0.5385	0.7273	0.6364	1	NA	1	0.84	0.9583	4.70146e-07	2.4144e-06	-33.1792
7	101514878	101515224	CUX1		intronic		0.4078	0.5097	0.5489	0.4671	0.8932	NA	0.9167	0.5357	0.6731	3.7756e-30	1.19101e-28	-33.175
16	3630429	3630897	SLX4		downstream		0.2016	0.3523	0.8571	0.56	0.5514	NA	NA	0.9583	0.9149	1.07331e-14	1.34967e-13	-33.1249
8	126588554	126588689	TRIB1		intergenic		0.1842	0.3509	0.3091	0.2581	0.9259	NA	0.4286	0.4348	0.3636	3.62878e-07	1.89925e-06	-33.0594
12	133443122	133443240	CHFR		intronic		0.1579	0.04	0.2177	0.3594	0.9643	NA	NA	0.5354	0.2566	7.4718e-27	2.0027e-25	-33.0563
22	42814741	42815013	NFAM1		intronic		0.3389	0.283	0.6	0.3299	0.8214	NA	0.6444	0.4783	0.5862	2.32483e-15	3.0855e-14	-33.0485
9	140056633	140056756	GRIN1		exonic	GRIN1:NM_001185091:exon13,GRIN1:NM_000832:exon12,GRIN1:NM_021569:exon12,GRIN1:NM_007327:exon12,GRIN1:NM_001185090:exon13	0.1163	0.0947	0.1439	0.1104	0.0527	0.21	0.1161	0.0925	0.8883	8.27969e-225	1.0154e-221	-33.0357
11	2548104	2548188	KCNQ1		intronic		0.4	0.2414	0.3103	0.4062	0.8182	NA	NA	0.7292	0.5273	1.44181e-07	8.06748e-07	-32.9987
8	125613897	125613990	MTSS1		intronic		0.2698	0.4087	0.3765	0.4286	0.9811	0.8684	0.9123	0.3657	NA	1.30512e-23	2.97465e-22	-32.9981
16	29722923	29723009	QPRT		intergenic		0.1538	0.4125	0.407	0.2588	0.8947	0.1	0.9091	0.5306	0.4048	6.50446e-13	6.98331e-12	-32.8858
19	39624494	39624568	PAK4		intronic		0.3333	0.2188	0.2456	0.4808	0.7895	NA	NA	0.1458	0.875	2.27635e-12	2.31689e-11	-32.8799
16	50670096	50670182	NKD1		UTR3	NKD1:NM_033119:exon10	NA	0.2222	0.28	0.1053	0.6961	NA	0.4	0.1333	NA	3.88557e-10	3.11806e-09	-32.8704
10	112838527	112838645	ADRA2A	1	exonic	ADRA2A:NM_000681:exon1	0.3673	0.2362	0.2721	0.251	0.7222	NA	0.2	0.4	NA	2.65143e-14	3.23124e-13	-32.8259
5	134825055	134825197	TIFAB		intergenic		0.1104	0.1277	0.1857	NA	0.4935	0.5379	0.1801	NA	0.7273	1.60299e-58	1.38339e-56	-32.8033
11	69250248	69250611	LOC102724265		intergenic		0.4318	0.3333	0.1963	0.3269	0.8409	NA	0.6	0.5764	0.5771	8.17569e-24	1.88741e-22	-32.7821
12	53628120	53628255	RARG		intergenic		0.1184	0.1768	0.101	0.1877	0.5185	0.275	NA	0.2118	0.6959	1.31408e-64	1.341e-62	-32.7678
11	17758039	17758286	KCNC1	1	exonic	KCNC1:NM_001112741:exon1,KCNC1:NM_004976:exon1	0.2067	0.2286	0.3268	0.2432	0.7889	NA	NA	0.4135	0.736	3.4666e-53	2.58619e-51	-32.7596
14	21492433	21492532	NDRG2	1	UTR5	NDRG2:NM_001320329:exon1	0.1449	0.1667	0.2381	0.1528	0.5976	NA	0.1719	0.0588	0.8667	3.09947e-18	5.09675e-17	-32.7544
10	70853355	70853480	SRGN		intronic		0.1775	0.1758	0.3333	0.1424	0.6875	NA	0.2333	0.6023	NA	2.06166e-38	9.17359e-37	-32.7354
5	179199088	179199414	MAML1		intronic		0.4474	0.6373	0.5167	0.8	0.9371	0.9167	NA	NA	0.65	4.06922e-21	8.05357e-20	-32.7044
9	98981162	98981683	LOC158434		intergenic		0.4777	0.3625	0.2724	0.2185	NA	NA	0.7273	0.7333	0.6667	2.85431e-24	6.77278e-23	-32.6795
22	42305840	42305891	SHISA8		exonic	SHISA8:NM_001207020:exon4	0.3913	NA	0.3333	0.2414	0.8974	NA	NA	0.4444	0.6258	1.63926e-10	1.37745e-09	-32.6728
19	13122879	13123197	NFIX		intronic		0.1851	0.1899	0.246	0.2394	0.7115	0.2109	0.1264	0.2499	0.8397	0	0	-32.6477
5	138729682	138730069	PROB1	1	exonic	PROB1:NM_001161546:exon1	0.1031	0.0813	0.0647	0.0753	0.3649	0.0437	0.0218	0.0841	0.8709	0	0	-32.6064
7	36640139	36640262	AOAH		intronic		0.2683	0.5556	0.5105	0.4842	0.963	NA	0.7692	0.619	0.7833	3.15705e-16	4.49009e-15	-32.5752
1	9749863	9750301	PIK3CD		intronic		0.2172	0.3344	0.2146	0.3455	NA	0.5143	NA	0.3364	0.7609	2.86549e-41	1.43899e-39	-32.5545
16	3107949	3108347	MMP25		exonic	MMP25:NM_022468:exon8	0.3898	0.3123	0.2724	0.1991	0.8974	NA	NA	0.2056	0.706	3.95591e-74	5.1688e-72	-32.5355
9	90559128	90559890	SPATA31C1		intergenic		0.2619	0.4592	0.3846	0.2745	0.8613	0.7236	0.8333	0.5635	0.5328	4.34628e-44	2.40744e-42	-32.5273
4	1303224	1303500	MAEA	1	exonic	MAEA:NM_001297432:exon1	0.0822	0.1086	0.0522	0.0408	0.5964	0.7273	0.0349	0.069	0.4655	1.49682e-129	5.44961e-127	-32.4898
19	12911959	12912067	PRDX2		exonic	PRDX2:NM_005809:exon2	0.1058	0.122	0.1378	0.1107	0.2234	0.2364	0.02	0.1723	0.6642	8.41737e-140	3.58782e-137	-32.4487
19	719554	719793	PALM		intronic		0.4161	0.3288	0.3656	0.3654	0.7661	0.8417	0.3675	0.387	0.8591	1.00429e-156	5.94941e-154	-32.4409
5	156968164	156968243	ADAM19		intronic		0.0667	NA	0.0714	0.1739	0.7917	NA	0	0.4375	NA	2.47776e-07	1.33459e-06	-32.4041
12	6078898	6078972	VWF		intronic		0.9231	0.3333	0.9667	0.8889	0.9167	NA	NA	0.9	1	7.05733e-05	0.00023311	-32.4009
19	14584404	14584549	PTGER1		exonic	PTGER1:NM_000955:exon2	0.0418	0.0616	0.0477	0.0914	0.5033	0.051	0.252	0.0464	0.46	0	0	-32.3855
17	27940469	27941124	ANKRD13B		exonic	ANKRD13B:NM_152345:exon15	0.0705	0.0363	0.0424	0.0401	0.4572	NA	0.0222	0.0167	0.6129	7.87961e-250	1.17194e-246	-32.3045
2	121011590	121011913	RALB		intronic		0.2809	0.3667	0.487	0.4667	0.9804	0.4359	0.2821	NA	0.4872	6.28911e-16	8.73147e-15	-32.2984
17	46641655	46641770	HOXB3		intronic		0.1947	0.3379	0.3311	0.2306	0.7343	NA	0.1782	0.25	0.9477	3.06937e-107	8.09656e-105	-32.2778
22	47081974	47082443	CERK		UTR3	CERK:NM_022766:exon13	0.2556	0.3566	0.1791	0.2101	0.9099	NA	0.4333	0.4595	0.5026	3.99663e-29	1.19956e-27	-32.2559
1	68017248	68017478	SERBP1		intergenic		NA	0.6296	0.4118	0.6875	0.92	NA	0.9286	0.8571	NA	5.80323e-05	0.000195454	-32.2327
1	156646544	156646690	NES	1	exonic	NES:NM_006617:exon1	0.0569	0.0609	0.0524	0.0554	0.1596	0.0126	0.0381	0	0.7733	7.03854e-239	9.6474e-236	-32.2292
8	28196839	28196930	PNOC		exonic	PNOC:NM_006228:exon3,PNOC:NM_001284244:exon2	0.0845	0.2143	0.4091	0.3092	0.8906	NA	NA	0.5	0.4286	5.09109e-20	9.45494e-19	-32.2261
12	49726860	49727103	C1QL4		exonic	C1QL4:NM_001008223:exon2	0.1443	0.156	0.1565	0.1355	0.4688	NA	0.2274	0.05	0.8054	4.00334e-115	1.17091e-112	-32.1851
22	46976583	46976789	CELSR1		intergenic		0.4472	0.4989	0.748	0.5074	0.966	NA	0.6703	0.7337	0.8586	4.3657e-80	6.72195e-78	-32.1461
1	2987742	2987824	PRDM16		intronic		0.1595	0.1152	0.0737	0.1206	0.5866	0.5182	0.0035	0.1242	0.7538	9.50826e-154	5.40373e-151	-32.1285
3	71365664	71365757	FOXP1		intronic		0.35	0.3	0.1522	0.2083	0.9583	0.6	0.1613	0.2632	0.4	1.82286e-07	1.0031e-06	-32.086
1	27709785	27709846	CD164L2	1	UTR5	CD164L2:NM_207397:exon1,CD164L2:NM_001330448:exon1	0.1644	NA	0.1503	0.1952	0.5625	NA	NA	0.1538	0.5919	7.24089e-29	2.14657e-27	-32.0583
16	1820867	1820920	NME3		exonic	NME3:NM_002513:exon4	0	0.2	NA	0.0526	1	NA	NA	0.0488	0.6194	6.76679e-19	1.16307e-17	-32.0461
8	142942209	142942268	MIR1302-7		intergenic		NA	0.0303	0.2222	0.3889	0.5926	NA	NA	0.3333	0.6905	4.8655e-08	2.92195e-07	-32.02
20	61464517	61465051	COL9A3		intronic		0.2283	0.3708	0.3134	0.28	0.9148	NA	0.6346	0.4136	0.4242	9.4572e-67	1.01706e-64	-32.0118
16	67184052	67184171	B3GNT9		exonic	B3GNT9:NM_033309:exon2	0.2141	0.1968	0.2382	0.1521	0.6199	NA	0.1685	0.1809	0.8102	1.8095e-227	2.25874e-224	-31.9977
1	155828645	155828782	GON4L		intronic		0.1928	0.1384	0.2907	0.3056	0.7688	NA	0.2656	0.55	0.1429	9.51855e-24	2.18658e-22	-31.9962
22	50706286	50706362	MAPK11		exonic	MAPK11:NR_110887:exon2,MAPK11:NM_002751:exon2	0.1142	0.1007	0.225	0.1511	0.3522	NA	NA	0.1273	0.9143	6.70976e-85	1.1412e-82	-31.9791
1	154841702	154841771	KCNN3	1	exonic	KCNN3:NM_002249:exon1,KCNN3:NM_001204087:exon1	0.5	0.7059	NA	0.2941	0.9429	NA	NA	0.5714	0.75	0.000489647	0.00129627	-31.9672
1	153670588	153670779	NPR1		intergenic		0.0983	0.2139	0.1532	0.139	0.7768	0.075	0.2979	0.1186	0.763	3.71585e-56	2.98907e-54	-31.9337
19	22072924	22073056	ZNF43		intergenic		0.0783	0.1174	0.0853	0.0764	0.6833	0.303	0.0909	0.2308	NA	2.87242e-23	6.44596e-22	-31.9091
19	22800908	22800996	LINC01785		ncRNA_intronic		0.1724	0.2821	0.1787	0.115	0.4497	NA	NA	0.2683	0.7484	4.68515e-31	1.5485e-29	-31.8446
17	17603437	17603858	RAI1		intronic		0.4009	0.3672	0.7019	0.3932	NA	0.3968	NA	0.5089	0.9649	3.65551e-75	4.91408e-73	-31.8056
3	184293269	184293380	EPHB3		intronic		0.2346	0.4615	0.3577	0.4397	1	NA	NA	0.5513	0.6951	9.98136e-20	1.81937e-18	-31.7458
19	36523849	36524036	LOC101927572		intronic		0.1074	0.2653	0.1408	0.0725	0.625	NA	0.0357	0.0658	0.6486	3.98357e-38	1.75466e-36	-31.7433
20	58836566	58836676	MIR646HG		ncRNA_intronic		0.1176	0.2727	0.2727	0.1	0.875	NA	NA	0.4286	0.125	3.22408e-05	0.000115151	-31.734
21	45770051	45770136	C21orf2		intergenic		0.0319	0.0518	0.0299	0.0513	0.1374	0.2898	0	0.0268	0.6633	1.02621e-240	1.46398e-237	-31.7128
13	50510616	50511622	SPRYD7	1	UTR5	SPRYD7:NR_023351:exon1,SPRYD7:NM_020456:exon1,SPRYD7:NM_001127482:exon1	0.025	0.0203	0.0278	0.0223	0.3852	0.0625	0.5047	0.025	NA	3.81344e-80	5.88459e-78	-31.6911
10	135278717	135278946	SCART1		ncRNA_exonic	SCART1:NR_002934:exon7	0.4214	0.4024	0.3648	0.4169	0.762	NA	NA	0.3787	0.9026	1.66697e-149	8.76138e-147	-31.6683
2	25805082	25805435	DTNB		intronic		NA	0.6111	0.679	0.5606	0.9487	NA	0.9231	0.9091	NA	7.98891e-16	1.1004e-14	-31.6255
1	1564977	1565707	MIB2		exonic	MIB2:NM_080875:exon19:exon20,MIB2:NM_001170688:exon18:exon19,MIB2:NM_001170686:exon19:exon20,MIB2:NM_001170689:exon17:exon18,MIB2:NR_033183:exon19:exon20,MIB2:NM_001170687:exon19:exon20	0.4468	0.2741	0.168	0.1567	0.6711	NA	0.1132	0.2041	0.8205	1.55239e-56	1.26625e-54	-31.6129
17	6898966	6899096	ALOX12-AS1		ncRNA_intronic		0.1262	0.5702	0.7098	0.1878	0.9116	NA	0.3066	NA	0.9012	9.68687e-27	2.58058e-25	-31.6085
5	75626729	75626843	SV2C		UTR3	SV2C:NM_014979:exon13	0.4255	0.4709	0.4208	0.5417	1	NA	0.381	0.7708	0.6667	1.7619e-16	2.55259e-15	-31.6059
18	74118095	74118445	ZNF516		intronic		0.4708	0.2773	0.1413	0.4863	0.9481	NA	0.2667	NA	0.2747	3.25427e-26	8.49139e-25	-31.5809
1	12245242	12245735	TNFRSF1B		intronic		0.4309	0.74	0.2564	0.3932	0.9	NA	NA	0.5278	0.75	8.61381e-11	7.46786e-10	-31.5729
2	27958270	27958417	LINC01460		intergenic		0.0492	0.0462	0.1132	0.0119	0.7083	0.0769	0	NA	NA	9.29728e-33	3.32095e-31	-31.5637
12	123469208	123469311	PITPNM2		UTR3	PITPNM2:NM_001300801:exon25,PITPNM2:NM_020845:exon25	0.3252	0.375	0.2772	0.3021	0.8874	NA	0.1467	0.226	0.8722	1.80037e-87	3.26041e-85	-31.5586
19	45899578	45900091	PPP1R13L		exonic	PPP1R13L:NM_006663:exon4:exon5,PPP1R13L:NM_001142502:exon4:exon5	0.4365	0.4498	0.3371	0.3135	0.7315	0.5667	0.4736	0.3708	0.9069	7.00783e-199	7.09957e-196	-31.5498
16	2287177	2287471	DNASE1L2		exonic	DNASE1L2:NM_001374:exon4:exon5,DNASE1L2:NM_001301680:exon4:exon5	0.1149	0.1569	0.1432	0.1369	0.8238	0.1	0.0533	0.1081	0.6697	5.23873e-103	1.30322e-100	-31.4932
21	47716054	47716631	YBEY		exonic	YBEY:NM_001314024:exon3,YBEY:NM_001314022:exon3,YBEY:NM_001314023:exon4,YBEY:NM_058181:exon4,YBEY:NM_001314025:exon4	0.3108	0.9672	0.925	0.4938	0.8557	NA	NA	0.6875	0.9571	7.68002e-27	2.05614e-25	-31.4913
19	46173063	46173586	GIPR		intronic		0.15	0.1905	0.4206	0.2029	0.6792	0.3194	0.3012	0.0909	0.3415	2.54196e-29	7.72234e-28	-31.4826
6	42335130	42335255	TRERF1		intronic		0.1311	0.12	0.0682	0.0227	0.6395	NA	0.2619	NA	0.05	1.2811e-26	3.39989e-25	-31.4355
1	9293230	9293584	LINC01759		intergenic		0.2403	0.5043	0.4	0.3542	0.8756	0.2	0.1	0.36	0.3158	2.99251e-22	6.32556e-21	-31.4154
1	10698899	10699032	CASZ1		exonic	CASZ1:NM_001079843:exon21	0.1992	0.1359	0.2277	0.0741	0.3106	NA	NA	0.1528	0.8104	1.16247e-209	1.28985e-206	-31.4097
14	106023716	106024025	LOC105370697		intergenic		0.1818	NA	0.3261	0.1	0.7385	0.1818	NA	0.8	NA	1.20656e-12	1.26242e-11	-31.3298
14	75893926	75894251	JDP2	1	upstream		0.1453	0.1758	0.213	0.1917	0.686	0.3535	0.1212	NA	0.3972	1.92738e-47	1.18496e-45	-31.3128
11	68517529	68518629	TESMIN		exonic	TESMIN:NM_001039656:exon2,TESMIN:NM_004923:exon2	0.2409	0.2873	0.2663	0.2142	0.5548	0.9851	0.0776	0.2715	0.9305	0	0	-31.2668
17	1960601	1960731	HIC1		exonic	HIC1:NM_001098202:exon2,HIC1:NM_006497:exon2	0.0539	0.1189	0.1308	0.0889	NA	NA	0.3974	0.0835	0.792	3.22014e-72	3.9982e-70	-31.2494
17	7942561	7942675	ALOX15B	1	exonic	ALOX15B:NM_001039131:exon1,ALOX15B:NM_001039130:exon1,ALOX15B:NM_001141:exon1	0.0952	0.0938	0.1394	0.0841	0.6575	0.0845	0	0.0924	0.6048	6.06855e-44	3.34552e-42	-31.2459
9	136262206	136262359	STKLD1		exonic	STKLD1:NM_153710:exon10	0.3977	0.3535	0.4578	0.3286	0.7531	NA	0.3571	0.6296	0.6917	2.07559e-27	5.71221e-26	-31.2416
19	2459827	2460148	LINC01775		ncRNA_intronic		0.3781	0.436	0.5542	0.5636	0.8921	NA	NA	0.7823	0.6766	2.0607e-58	1.76532e-56	-31.183
2	241976088	241976165	SNED1		intronic		0.0962	NA	0.2	0.0989	0.2024	NA	NA	0.4375	0.8131	4.44742e-15	5.77325e-14	-31.1449
16	89050430	89051024	CBFA2T3		intergenic		NA	0.4722	0.4333	0.3929	0.9179	NA	0.3667	0.5123	0.7619	3.10196e-15	4.07666e-14	-31.1337
6	1624386	1624845	GMDS		exonic	GMDS:NM_001253846:exon10:exon11,GMDS:NM_001500:exon10:exon11	0.2032	0.2484	0.3451	0.1845	0.5638	0.5143	0.2563	0.2411	0.8543	3.71783e-142	1.63452e-139	-31.1288
13	51494389	51494533	RNASEH2B		intronic		0.2857	0.4328	0.5075	0.5185	0.9296	NA	0.55	0.2593	NA	1.78581e-09	1.32155e-08	-31.0886
16	31271642	31271780	ITGAM		intronic		0.0556	0.1846	0.2319	0.1905	0.6	0.4	0.2	NA	NA	1.07072e-12	1.12721e-11	-31.0847
21	45152788	45153330	PDXK		intronic		0.5263	0.425	0.7093	0.2941	0.8913	NA	0.9487	0.5854	0.875	4.0049e-14	4.80033e-13	-31.0688
3	47051505	47051756	NBEAL2		downstream		0.2273	0.3641	0.3502	0.5632	0.7607	NA	0.0316	0.5877	0.8677	1.75867e-72	2.20317e-70	-31.0461
1	183549852	183549971	NCF2		intronic		0.4624	0.5815	0.5912	0.5	0.9455	0.8511	0.619	NA	NA	1.09491e-25	2.79234e-24	-31.0155
21	43689840	43690295	ABCG1		intronic		0.2521	0.3273	0.3297	0.5161	0.8903	NA	0	0.1304	0.2727	4.90161e-16	6.86788e-15	-31.0077
15	70642084	70642401	TLE3		intergenic		0.4375	0.3926	0.3333	0.2353	0.8667	NA	NA	0.5625	0.2727	1.2948e-10	1.10057e-09	-30.9949
11	68671905	68672560	IGHMBP2		intronic		0.0522	0	0.25	0.102	0.432	0.2071	0.4167	0.1	NA	1.11818e-49	7.51584e-48	-30.9902
17	81020179	81020338	B3GNTL1		intergenic		0.2511	0.2672	0.3482	0.3333	0.6531	NA	0.2	NA	0.6154	6.25275e-17	9.36149e-16	-30.9822
19	46270899	46271186	DM1-AS	1	ncRNA_exonic	DM1-AS:NR_147193:exon1	NA	0.2008	0.3736	0.2673	0.3775	NA	0	0.2887	0.8447	6.55039e-35	2.57099e-33	-30.9728
1	12655157	12655236	DHRS3		intronic		0.0222	0.086	0.1181	0.1296	0.4662	0.1786	NA	0.0962	0.6111	1.48541e-23	3.37674e-22	-30.9524
1	870810	871654	SAMD11		exonic	SAMD11:NM_152486:exon5	0.4252	0.3501	0.3141	0.3223	0.5385	NA	0.4971	0.4249	0.8493	8.80375e-131	3.27346e-128	-30.915
8	5931994	5932130	CSMD1		intergenic		0.3214	0.3333	0.5526	0	0.8923	0.4286	0.1667	NA	NA	9.63328e-08	5.53372e-07	-30.9049
12	56881329	56881468	GLS2		intronic		0	0.0279	0.047	0.0111	0.604	NA	0.0672	0.04	0.02	3.60819e-49	2.37724e-47	-30.8795
17	56356928	56357013	MPO		exonic	MPO:NM_000250:exon4	0.069	0.2846	0.2574	0.2654	0.8667	NA	NA	0.359	0.4933	5.49468e-40	2.597e-38	-30.8582
5	134562028	134562158	C5orf66		intronic		0.093	0.1611	0.1029	0.1304	0.7051	NA	0.1061	0.1538	0.2083	9.4961e-23	2.07052e-21	-30.8268
5	171539335	171539912	STK10		intronic		0.5297	0.4465	0.4444	0.4727	0.8218	0.7333	0.55	NA	NA	2.45929e-16	3.5228e-15	-30.815
3	57581397	57581832	ARF4		intronic		0.0278	0.1008	0.0558	0.0441	0.4951	0.098	0.1333	0	0.1	7.47035e-43	3.97717e-41	-30.8065
1	92947798	92947907	GFI1		intronic		0.1487	0.1153	0.2529	0.166	0.7941	NA	0.1125	0.3217	0.6914	5.58834e-49	3.64067e-47	-30.748
17	77806134	77806445	CBX4		downstream		NA	0.697	0.2308	0.0855	0.9857	NA	0.0333	0.1197	0.7059	3.23521e-18	5.31621e-17	-30.7299
14	102677070	102677404	WDR20		intronic		0.368	0.5588	0.5046	0.5541	0.9442	0.9167	NA	0.7399	0.4556	1.89067e-38	8.42885e-37	-30.7286
5	66255015	66255108	MAST4	1	exonic	MAST4:NM_001290226:exon1	0.2889	0.5	0.7111	0.5385	0.899	NA	0.7619	0.6667	NA	1.27003e-09	9.58325e-09	-30.7233
17	943395	944321	ABR		intronic		0.2413	0.3578	0.3261	0.3198	0.9773	0.125	NA	0.5146	0.6645	9.94787e-38	4.30581e-36	-30.723
1	200904319	200904870	MROH3P		ncRNA_intronic		0.5296	0.6098	0.5934	0.7143	0.9194	NA	0.8861	0.8	1	1.36666e-39	6.33935e-38	-30.6974
19	36246626	36246740	HSPB6		exonic	HSPB6:NM_144617:exon2	NA	0.3385	0.3309	0.2876	0.6625	NA	NA	0.2863	0.8879	3.45367e-40	1.64681e-38	-30.6878
17	1083647	1083816	ABR		intronic		0.0282	NA	0.0373	0.0263	0.3669	0.18	NA	NA	0.0833	1.96843e-60	1.80577e-58	-30.6372
9	112889589	112890061	AKAP2		intronic		0.2286	0.2075	0.3385	0.2256	0.791	0.1818	0.4242	0.5098	NA	1.57277e-12	1.62804e-11	-30.5568
17	78163268	78163420	CARD14		intronic		0.2759	0.5217	0.3871	0.6364	0.8133	NA	0.5926	NA	0.5	3.86131e-07	2.01236e-06	-30.5568
1	167407596	167407808	CD247		exonic	CD247:NM_000734:exon4,CD247:NM_198053:exon4	0.2232	0.2857	0.1485	0	0.5507	0.5	NA	NA	0.1	1.66875e-08	1.0796e-07	-30.5326
21	47062157	47062453	LINC01694		intergenic		0.2289	0.2127	0.2918	0.2873	0.3578	NA	0.63	0.2815	0.7738	1.06199e-193	9.89821e-191	-30.5197
10	105376624	105376985	SH3PXD2A		exonic	SH3PXD2A:NM_014631:exon10	0.2037	0.3544	0.5132	0.4375	0.9369	NA	NA	0.6282	0.5378	2.19055e-15	2.91282e-14	-30.5112
11	76849187	76849271	MYO7A		intronic		0.1641	0.1096	0.1071	0.3378	0.2401	NA	0.0292	0.1714	0.9174	2.73632e-94	5.79629e-92	-30.4587
3	141202700	141202893	ZBTB38		intergenic		0.3678	0.4451	0.429	0.5207	0.9043	NA	NA	0.75	0.4643	8.73151e-29	2.57508e-27	-30.428
19	45899431	45899563	PPP1R13L		exonic	PPP1R13L:NM_006663:exon6,PPP1R13L:NM_001142502:exon6	0.5214	0.4356	0.611	0.5221	0.8842	0.9091	0.4835	0.688	0.9143	5.8593e-54	4.4395e-52	-30.4231
11	45943710	45943839	LARGE2		intronic		0.3077	0.3875	0.3253	0.3372	0.6528	NA	0.4026	0.4048	0.873	6.5348e-40	3.07819e-38	-30.4206
19	48946167	48946247	GRIN2D		exonic	GRIN2D:NM_000836:exon13	0.0909	0.055	0.1127	0.0814	0.1818	NA	NA	0.0794	0.6156	1.19425e-80	1.86344e-78	-30.4017
11	8737118	8737725	ST5		exonic	ST5:NM_005418:exon9,ST5:NM_139157:exon5,ST5:NM_213618:exon6	0.292	0.4152	0.4204	0.3918	0.9102	NA	NA	0.5606	0.5656	4.53735e-36	1.857e-34	-30.4002
6	149772510	149772656	ZC3H12D		exonic	ZC3H12D:NM_207360:exon6	0.2286	0.1712	0.1526	0.218	0.7887	0.8824	0.128	0.0566	0.285	2.05433e-55	1.62082e-53	-30.3992
9	95947431	95947526	WNK2	1	exonic	WNK2:NM_001282394:exon1,WNK2:NM_006648:exon1	0.1396	0.1205	0.1892	0.1394	0.3056	0.2722	0.1827	0.1901	0.6466	1.46467e-198	1.46265e-195	-30.3826
6	74289980	74290507	EEF1A1		intergenic		0.1111	0.0362	0.0385	0.0536	0.5876	NA	0.0145	0	NA	1.11668e-30	3.62476e-29	-30.3603
15	81585898	81585966	IL16		intronic		0.35	0.1795	0.2143	0.1	0.84	NA	0.3333	0.3684	NA	6.46273e-05	0.000215352	-30.3133
7	128555852	128556260	KCP		intergenic		0.0548	0.2469	0.1834	0.114	0.677	NA	0.03	0.1093	0.795	1.85424e-97	4.12794e-95	-30.2901
9	139715863	139715976	RABL6		intronic		0.0496	0.1731	0.1819	0.2318	0.7781	NA	0.0526	0.1582	0.5623	4.58374e-270	8.01046e-267	-30.2486
19	2578964	2579076	GNG7		intronic		0.0103	0.0323	0.0307	0.0833	0.7722	NA	0.0385	NA	0.1234	1.08071e-51	7.71544e-50	-30.2377
22	20286059	20286402	RTN4R		intergenic		0.2527	0.3704	0.481	0.3255	0.8857	NA	0.3117	0.4855	0.8685	2.43402e-40	1.1718e-38	-30.1705
19	42851562	42851806	MEGF8		intronic		0.15	0.5667	NA	0.4107	0.9507	NA	0.4706	0.5294	0.5833	2.62656e-10	2.15651e-09	-30.1675
9	139657552	139657631	LCN15		intronic		0.2121	0.2222	0.2881	0.131	0.5098	NA	0.1042	0.144	0.8143	6.26855e-16	8.70466e-15	-30.1571
X	149936707	149936898	CD99L2		UTR3	CD99L2:NM_031462:exon11,CD99L2:NM_134445:exon8,CD99L2:NM_134446:exon9,CD99L2:NM_001242614:exon12,CD99L2:NM_001184808:exon8	0.6127	0.4725	0.5509	NA	0.9333	NA	0.8667	0.7684	NA	9.39056e-16	1.28712e-14	-30.1522
16	21527681	21528168	MIR3680-2		intergenic		0.303	0.6562	0.5152	0.5882	0.9323	NA	0.8421	0.6129	0.3529	6.74566e-12	6.5465e-11	-30.1308
18	74300811	74300956	LINC00908		intergenic		0.0325	0.2682	0.181	0.0208	0.5856	NA	0.1053	0.3889	NA	4.76399e-28	1.35926e-26	-30.116
18	60903953	60904072	BCL2		intronic		0.2798	0.4167	0.3926	0.3684	0.6364	NA	0.6667	0.6822	NA	7.38453e-16	1.02037e-14	-30.0421
20	35170045	35170288	DLGAP4-AS1		ncRNA_intronic		0.3442	0.3894	0.3644	0.356	0.734	0.6	0.4242	0.4091	0.8414	1.33472e-55	1.06144e-53	-30.0266
12	52281135	52281816	ANKRD33	1	UTR5	ANKRD33:NM_001304460:exon1,ANKRD33:NM_182608:exon1,ANKRD33:NM_001304459:exon1,ANKRD33:NM_001130015:exon1	0.2714	0.631	0.4444	0.5278	0.8169	NA	NA	0.6776	0.8629	1.37687e-21	2.80933e-20	-29.9981
17	40192297	40192831	ZNF385C		intergenic		0.3712	0.9643	0.8841	0.9074	0.907	NA	NA	0.6667	0.9559	2.35845e-12	2.39697e-11	-29.9686
17	78681419	78681762	RPTOR		exonic	RPTOR:NM_020761:exon4,RPTOR:NM_001163034:exon4	0.3235	0.4342	0.4146	0.442	0.9	NA	NA	0.6842	0.7013	5.43303e-22	1.13234e-20	-29.9649
1	179061092	179061262	TOR3A		intronic		0.4419	0.5614	0.5345	0.6905	0.9206	NA	NA	0.8276	0.6667	2.81408e-08	1.75371e-07	-29.9545
7	100209305	100209538	MOSPD3	1	upstream		NA	0	0	0.1429	0.4545	NA	NA	0	0	8.28213e-06	3.37717e-05	-29.9373
22	46423359	46423446	LOC730668		intergenic		0.0645	0.0305	0.0136	0.0375	0.1847	0.0455	0.0152	0.026	0.7642	9.89177e-168	6.84621e-165	-29.9241
12	98913830	98914034	TMPO		intronic		0.4113	0.4207	0.5091	0.3733	0.9149	0.3	0.3968	NA	NA	2.66247e-22	5.65185e-21	-29.8973
14	105995537	105996370	TMEM121		exonic	TMEM121:NM_001331238:exon2,TMEM121:NM_025268:exon2	0.2517	0.2494	0.1566	0.1124	0.5433	0.0833	0.0212	0.2438	0.7829	3.35111e-285	6.69295e-282	-29.8941
16	30390712	30390794	SEPT1		exonic	SEPT1:NM_052838:exon9	0.2885	0.4231	0.5139	0.4013	0.9583	NA	NA	0.4725	0.8209	8.55709e-15	1.08423e-13	-29.8938
1	41119924	41120053	RIMS3		intronic		0.3081	0.3187	0.4467	0.328	0.697	NA	NA	0.375	0.773	1.09433e-36	4.58891e-35	-29.8855
4	332564	332770	ZNF141		intronic		0.3063	0.3203	0.3435	0.4459	0.6651	NA	0.7778	0.3672	0.7071	2.49231e-35	9.94977e-34	-29.8601
9	138990658	138991054	NACC2		intergenic		0.2766	0.3167	0.2059	NA	0.8661	0.1	0.24	NA	0.375	2.63177e-12	2.6616e-11	-29.858
1	10458018	10458639	PGD	1	upstream		0.11	0.0222	0.0185	0.0205	0.507	0.1892	0.3563	0.0062	0.0296	2.17758e-121	7.07999e-119	-29.8475
11	62455503	62455850	LRRN4CL		exonic	LRRN4CL:NM_203422:exon2	0.3316	0.3244	0.4037	0.253	0.8071	0.3529	NA	0.3631	NA	1.86102e-36	7.70686e-35	-29.8284
4	6781446	6781841	BLOC1S4		intergenic		0.4256	0.4415	0.581	0.4737	0.9375	NA	NA	0.6512	0.6032	3.20526e-15	4.20925e-14	-29.8244
17	20944216	20944836	USP22		intronic		0.0725	0.0678	0.1133	0.0833	0.5389	0.119	0.0278	0.1774	0.3833	8.65e-80	1.32602e-77	-29.7488
12	6790100	6790241	ZNF384		intronic		0.5294	0.524	0.6724	0.6111	0.8718	NA	0.8936	0.7955	NA	3.79409e-18	6.20251e-17	-29.7348
11	119210088	119210488	C1QTNF5		exonic	C1QTNF5:NM_001278431:exon3,C1QTNF5:NM_015645:exon15,MFRP:NM_031433:exon15	0.2646	0.3561	0.4138	0.3688	0.8565	NA	0.7015	0.3075	0.8375	4.63815e-78	6.71267e-76	-29.7252
22	50737288	50737832	PLXNB2		intronic		0.1932	0.2524	0.2913	0.2073	0.8327	NA	NA	0.1493	0.8071	4.30654e-55	3.35609e-53	-29.7141
1	35876847	35877052	ZMYM4		intronic		0.4564	0.4916	0.4603	0.4286	0.8267	NA	0.7778	0.5349	NA	5.07119e-17	7.64487e-16	-29.6938
6	159589717	159590070	LOC101929122		ncRNA_exonic	LOC101929122:NR_121668:exon2	0	0.058	0.0167	NA	0.3993	0.403	0.2111	0.0308	0.04	2.15185e-29	6.56003e-28	-29.6904
19	46998691	46998837	PNMA8B	1	exonic	PNMA8B:NM_020709:exon1	0.1678	0.2132	0.3621	0.1705	0.8667	NA	0.4211	NA	0.4556	3.41677e-27	9.31526e-26	-29.6672
8	142412513	142412679	GPR20		intergenic		0.1321	0.1316	NA	0.1667	0.6071	0.3137	NA	NA	0.1944	3.39606e-22	7.15695e-21	-29.6654
4	1303514	1303675	MAEA	1	splicing	MAEA:NM_001297433:exon1	0.1533	0.1598	0.1559	0.1543	0.76	0.52	0.0635	0.1702	0.6135	1.8196e-77	2.60114e-75	-29.6084
5	176829451	176829599	F12		exonic	F12:NM_000505:exon13:exon14	0.3973	0.4604	0.3087	0.2072	0.7792	NA	NA	0.2764	0.8022	1.14091e-56	9.34971e-55	-29.5684
20	57579284	57579630	CTSZ		intronic		0.1633	0.1923	0.0714	0.2059	0.9265	NA	NA	0.1333	0.1061	3.76762e-11	3.40622e-10	-29.5577
22	50616620	50616818	PANX2		exonic	PANX2:NM_001160300:exon2,PANX2:NM_052839:exon2,PANX2:NR_027691:exon3	0.4351	0.314	0.5023	0.04	0.7875	0.5512	NA	0.5	0.7553	2.83414e-36	1.16676e-34	-29.5551
1	154428774	154428979	IL6R		intronic		0.5455	0.6319	0.6423	0.5278	0.9302	NA	0.9833	0.4524	NA	8.14271e-34	3.04875e-32	-29.5475
16	89642518	89642853	CPNE7		intronic		0.1117	0.1446	0.1303	0.1408	0.4354	NA	0.0283	0.1087	0.7989	9.51368e-125	3.25999e-122	-29.5031
8	99984702	99984761	OSR2		intergenic		0.1591	NA	0.2143	0.0748	NA	0.7976	0.05	0.175	0.3694	4.40989e-13	4.81214e-12	-29.502
11	61149172	61149376	TMEM138		intergenic		0.4127	0.5243	0.5754	0.5481	0.9681	0.6762	0.4516	0.7976	NA	4.74916e-40	2.25378e-38	-29.4788
17	55939371	55939497	CUEDC1		UTR3	CUEDC1:NM_001271875:exon11,CUEDC1:NM_001292025:exon11	0.1439	0.1923	0.1635	0.1169	0.7265	0.084	0.0645	0.2011	0.843	3.34863e-49	2.21248e-47	-29.4743
2	73964768	73964935	TPRKB	1	upstream		0.1938	0.3455	NA	0.1282	0.5766	0.5909	0.3584	NA	NA	1.16659e-19	2.11649e-18	-29.47
7	5527872	5528127	FBXL18		intronic		0.2857	0.5	0.5833	0.5	0.8718	NA	NA	0.7	0.6591	0.000563467	0.00146713	-29.4355
17	3907313	3907492	ZZEF1		downstream		0.3	0.3391	0.2439	0.2468	0.9307	NA	0.3171	0.3702	0.527	4.29765e-61	4.03248e-59	-29.4174
21	47674234	47674342	MCM3AP		exonic	MCM3AP:NM_003906:exon19	0.4898	0.6182	0.5179	0.5312	1	NA	NA	0.6897	0.8125	4.17142e-06	1.80599e-05	-29.395
17	68311194	68311329	KCNJ2		intergenic		0.407	0.3854	0.3876	0.4054	0.8087	0.6	0.6667	0.4333	NA	4.72602e-24	1.10823e-22	-29.3357
2	233445365	233445497	EIF4E2		intronic		0.568	0.6571	0.7094	0.5455	0.9649	0.9167	NA	NA	0.8485	1.27382e-12	1.32917e-11	-29.3171
7	2285423	2285915	NUDT1		intronic		0.1376	0.3478	0.1842	0.1364	0.6667	NA	0.2672	0.9	0.4658	1.25546e-22	2.7179e-21	-29.3119
2	69064446	69064591	ARHGAP25		intergenic		0.0343	0.1679	0.0776	0.1	0.7385	0.1	0.1739	NA	NA	4.55381e-19	7.92054e-18	-29.3035
8	21965817	21965907	NUDT18		exonic	NUDT18:NM_024815:exon4	0.5455	0.5375	0.4615	0.3462	0.8644	NA	NA	0.7195	0.789	5.48571e-10	4.32419e-09	-29.2982
19	58907493	58907613	RNF225	1	exonic	RNF225:NM_001195135:exon1	0.2474	0.2151	0.2197	0.1923	0.5857	NA	NA	0.215	0.588	5.77887e-28	1.64346e-26	-29.2715
16	2287693	2288301	DNASE1L2		exonic	DNASE1L2:NM_001374:exon6,DNASE1L2:NM_001301680:exon6	0.4224	0.4179	0.3565	0.346	0.8023	NA	0.1392	0.4472	0.9256	6.5123e-133	2.46071e-130	-29.2701
20	58569379	58569643	CDH26		exonic	CDH26:NM_177980:exon11,CDH26:NR_145482:exon11	0.0227	0.1528	0.0132	0.0278	0.559	NA	0	0.0211	NA	5.62321e-20	1.04127e-18	-29.2531
3	196397332	196397615	NRROS		intergenic		0.1333	NA	0.1333	0.0938	0.9333	0	NA	NA	0.0909	0.000815331	0.00202762	-29.2502
13	51417469	51417594	DLEU7	1	exonic	DLEU7:NM_001306135:exon1,DLEU7:NM_198989:exon1	0.0631	0.1479	0.1194	0.1205	0.389	NA	NA	0.083	0.7941	1.1107e-103	2.79287e-101	-29.2377
5	176325144	176325243	HK3		intronic		0.2222	0.4706	0.1875	0.3333	1	NA	NA	0.4583	0.3684	0.000389718	0.00106184	-29.218
22	38109281	38109572	TRIOBP		exonic	TRIOBP:NM_001039141:exon5	NA	0.3913	0.4423	0.4167	0.9615	NA	NA	0.3182	0.6596	2.71327e-07	1.45105e-06	-29.2149
3	128765247	128765353	EFCC1		intergenic		0.4119	0.3372	0.3422	0.1742	0.7259	NA	0.5676	0.4219	0.7199	1.89645e-74	2.50128e-72	-29.1937
9	140056791	140056956	GRIN1		exonic	GRIN1:NM_001185091:exon14,GRIN1:NM_021569:exon13,GRIN1:NM_000832:exon13,GRIN1:NM_001185090:exon14,GRIN1:NM_007327:exon13	0.0948	0.0962	0.2448	0.1228	0.1773	NA	0	0.1015	0.907	1.21476e-33	4.52402e-32	-29.1906
6	41995646	41995781	CCND3		intronic		0.3293	0.2865	0.4249	0.2903	0.801	NA	NA	0.4167	0.3286	1.13269e-21	2.32264e-20	-29.1747
11	123029923	123030052	CLMP		intronic		0.3397	0.2765	0.3799	0.22	0.7652	NA	0.2941	NA	0.6727	2.84503e-15	3.75098e-14	-29.158
17	79799287	79799412	PPP1R27		intergenic		0.3229	0.3789	0.2663	0.2952	1	NA	NA	0.4938	0.5516	4.60143e-30	1.44564e-28	-29.145
1	870425	870803	SAMD11		intronic		0.1819	0.1486	0.1508	0.1695	0.6512	0.2564	0.2025	0.2283	0.6047	1.08021e-79	1.65231e-77	-29.1399
22	39994919	39995316	CACNA1I		intronic		NA	0.8333	0.7273	0.4118	0.9382	NA	NA	0.7	0.8718	7.47953e-06	3.077e-05	-29.13
5	140888634	140888711	PCDHGA1		intronic		NA	0.0225	0.0917	0.2453	0.6707	NA	0.0674	0.3333	NA	1.01594e-18	1.72499e-17	-29.119
1	12655464	12655891	DHRS3		intronic		0.0617	0.042	0.0608	0.066	0.2432	NA	0.1513	0.0857	0.8863	2.66701e-61	2.53305e-59	-29.1187
7	419372	419549	LOC442497	1	ncRNA_exonic	LOC442497:NR_033960:exon1	0.1698	0.4545	NA	0.4	0.5209	NA	NA	0.3333	0.0556	9.85885e-12	9.44063e-11	-29.1139
17	6926862	6927011	BCL6B		exonic	BCL6B:NM_181844:exon2	0.1502	0.1011	0.1121	0.2841	0.5619	0.1811	0.0227	NA	0.7207	2.8775e-35	1.14418e-33	-29.1098
22	50968188	50968366	TYMP	1	UTR5	TYMP:NM_001953:exon1,TYMP:NM_001113755:exon1,TYMP:NM_001257988:exon1,TYMP:NM_001257989:exon1,TYMP:NM_001113756:exon1	0.066	0.0583	0.0962	0.0543	0.6942	0.1531	0.0211	0.0652	0.4892	0	0	-29.0766
16	89050243	89050420	CBFA2T3		intergenic		0.2273	0.2402	0.1029	0.1641	0.6923	0.3	0.0385	0.3482	0.5569	2.69788e-37	1.15487e-35	-29.0549
9	132200631	132201118	LINC01503		intergenic		0.129	0.136	0.1327	0.0902	0.356	0.0429	0.1446	0.2126	0.8471	2.85289e-72	3.54851e-70	-29.0374
16	3120102	3120206	IL32		downstream		0.1379	0.2111	0.2028	0.1263	0.85	NA	0.4667	0.4	0.2766	1.28963e-18	2.17332e-17	-29.0138
17	59473114	59473429	TBX2-AS1		ncRNA_intronic		0.2252	0.3	0.2564	0.225	0.5909	NA	NA	0.257	0.7377	8.89707e-44	4.85886e-42	-28.9645
14	24780540	24780635	LTB4R2	1	exonic	CIDEB:NM_014430:exon1,CIDEB:NM_001318807:exon1,LTB4R2:NM_001164692:exon2,LTB4R2:NM_019839:exon2	0.0745	0.1169	0.012	0.0541	0.7674	0.3371	NA	0.062	0.3849	1.49017e-81	2.38917e-79	-28.9401
18	9971209	9971356	VAPA		intergenic		0.26	0.303	0.0476	0.25	0.4333	0.5	0.5745	NA	NA	3.19539e-07	1.68758e-06	-28.9344
17	40836027	40836126	CNTNAP1		exonic	CNTNAP1:NM_003632:exon3	0.4767	0.4699	0.474	0.49	0.6042	NA	0.2766	0.6119	0.9384	1.03984e-26	2.76909e-25	-28.9329
22	39747459	39747578	SYNGR1		intronic		0.5283	0.2373	0.1765	0.2353	0.3929	NA	0.4545	0.8182	0.6364	8.10331e-07	3.99752e-06	-28.9272
7	44114010	44114144	POLM		exonic	POLM:NM_001284331:exon7,POLM:NM_013284:exon7,POLM:NR_104299:exon7,POLM:NM_001284330:exon6	0.131	0.2386	0.1333	0.1098	0.8923	NA	0.15	0.3333	0.4048	2.27898e-27	6.26213e-26	-28.868
9	140173042	140173200	TOR4A		exonic	TOR4A:NM_017723:exon2	0.4003	0.4044	0.4644	0.4639	0.8291	NA	0.0812	0.75	0.8852	2.08684e-56	1.69624e-54	-28.825
5	1295681	1295966	TERT	1	upstream		0.3119	0.3349	0.3181	0.2935	0.6982	NA	0.0769	0.265	0.7952	1.31182e-129	4.80107e-127	-28.8212
17	9878596	9878707	GAS7		intronic		0.5	0.5745	0.4706	0.5	0.8421	NA	0.9	0.7273	NA	9.42733e-09	6.31832e-08	-28.8199
5	140778929	140779032	PCDHGB5	1	exonic	PCDHGB5:NM_018925:exon1,PCDHGB5:NM_032099:exon1	0.3448	0.451	0.408	0.4206	0.7619	NA	NA	0.5172	0.9115	1.97314e-28	5.72795e-27	-28.8111
14	93022098	93022194	RIN3		exonic	RIN3:NM_024832:exon2	0.0263	NA	0.1786	0.1111	0.7188	NA	0.25	0.3295	0.2083	1.65258e-13	1.87351e-12	-28.8075
11	32113709	32113827	RCN1		intronic		NA	0.6714	0.4909	0.5091	0.9706	NA	NA	0.7273	0.6	9.53783e-12	9.14575e-11	-28.7879
13	49795353	49795525	MLNR	1	exonic	MLNR:NM_001507:exon1	0.1784	0.2097	0.2622	0.1926	0.6114	0.4921	0.637	0.2483	0.8073	5.00904e-83	8.29735e-81	-28.7725
16	2286868	2286971	DNASE1L2		exonic	DNASE1L2:NM_001374:exon2,DNASE1L2:NM_001301680:exon2	0.0464	0.108	0.0569	0.062	0.628	0.1186	0.0557	0.031	0.6493	2.77943e-187	2.3694e-184	-28.7718
8	21923801	21923899	DMTN		intronic		0.2612	0.2	0.1816	0.2402	0.6392	NA	0.1075	0.23	0.6812	4.55077e-71	5.5037e-69	-28.7621
7	101334971	101335577	MYL10		intergenic		0.2315	0.2055	0.234	0.4231	0.6735	NA	0.2805	0.2	NA	4.48857e-24	1.05503e-22	-28.7414
7	150811709	150811768	AGAP3	1	UTR5	AGAP3:NM_001308305:exon1	0.38	NA	0.5	0.6111	0.6882	1	NA	0.5065	0.9271	4.00282e-14	4.79949e-13	-28.7351
2	113956489	113956598	PSD4		intronic		0.2512	0.2901	0.3463	0.2537	0.863	NA	NA	0.0408	0.746	2.28947e-59	2.03874e-57	-28.7274
1	166810282	166810436	POGK		exonic	POGK:NM_001314014:exon2,POGK:NM_017542:exon2	0.3264	0.2652	0.3077	0.2083	0.9839	0.5	0.2	NA	NA	3.37192e-10	2.72811e-09	-28.7116
16	84377754	84377878	WFDC1		intergenic		0.2248	0.4126	0.4234	0.6	0.8229	0.9	0.7179	0.4103	0.4	1.52332e-13	1.734e-12	-28.6829
20	825992	826229	FAM110A	1	exonic	FAM110A:NM_207121:exon2,FAM110A:NM_001289146:exon2,FAM110A:NM_031424:exon1,FAM110A:NM_001289145:exon3,FAM110A:NM_001289147:exon2,FAM110A:NM_001042353:exon2	0.1208	0.131	0.095	0.1169	0.6368	0.1526	0.0377	0.0898	0.8086	2.29487e-137	9.49226e-135	-28.681
12	56374180	56374292	RAB5B		intronic		0.4324	0.57	0.5727	0.54	0.9577	NA	0.75	0.625	0.6923	1.01322e-09	7.73392e-09	-28.6767
19	2462489	2462962	LINC01775	1	upstream		0.1892	0.1542	0.1944	0.1239	0.5154	0.3364	0.1492	0.1095	0.7618	4.11754e-100	9.6587e-98	-28.6709
14	103396870	103397655	AMN		exonic	AMN:NM_030943:exon12	0.4741	0.3524	0.3749	0.4128	0.9506	NA	NA	0.3809	0.8561	3.15985e-190	2.796e-187	-28.662
2	219738305	219738370	WNT6		exonic	WNT6:NM_006522:exon4	0.0083	0.0061	0.0147	0.0214	0.0242	NA	0.0165	0.0236	0.8889	1.36709e-79	2.07297e-77	-28.6533
17	61778550	61778958	LOC729683	1	ncRNA_exonic	LOC729683:NR_046273:exon1	0.0552	NA	0.0222	0.0295	0.5496	0.0147	0.0556	NA	0.5517	1.61602e-61	1.55172e-59	-28.6406
1	10698129	10698696	CASZ1		UTR3	CASZ1:NM_001079843:exon21	0.1616	0.3482	0.253	0.2637	0.73	0.2273	0.1886	0.4268	0.6702	8.86742e-117	2.68338e-114	-28.6156
17	42430910	42430996	FAM171A2		downstream		0.375	0.2914	0.1864	0.2738	0.6704	0.2222	0.0526	0.2846	0.7557	5.32336e-22	1.11014e-20	-28.5778
3	183977488	183977567	CAMK2N2		UTR3	CAMK2N2:NM_033259:exon2	0.3238	0.291	0.358	0.3147	0.6143	0.835	0.2203	0.3988	0.802	2.45799e-33	9.03848e-32	-28.5627
18	77632964	77633071	KCNG2		intronic		0.2881	0.1739	0.1625	0.2667	0.6719	NA	NA	0.125	0.5543	3.16354e-13	3.4908e-12	-28.5247
14	24045279	24045400	JPH4		exonic	JPH4:NM_032452:exon4,JPH4:NM_001146028:exon3	0.2004	0.1802	0.1851	0.1896	0.264	NA	0.4408	0.1482	0.7621	9.4397e-145	4.42863e-142	-28.5188
17	76108962	76109074	TMC6		UTR3	TMC6:NM_007267:exon20,TMC6:NM_001321185:exon20,TMC6:NM_001127198:exon20	0.5122	0.3571	0.7179	0.5217	NA	1	NA	1	0.6667	1.29982e-05	5.08632e-05	-28.5176
22	38485085	38485188	BAIAP2L2		exonic	BAIAP2L2:NM_025045:exon9	0.1124	0.1877	0.2245	0.1506	0.6587	NA	0.0418	0.1065	0.6564	7.02922e-184	5.92007e-181	-28.5153
18	46367715	46368089	CTIF		intronic		0.2837	0.339	0.2754	0.1783	0.797	NA	0.3684	0.3444	0.3555	1.04233e-24	2.53346e-23	-28.5119
2	19553387	19553541	OSR1		exonic	OSR1:NM_145260:exon2	0.2868	0.3438	0.2296	0.2857	0.5033	NA	0.6703	NA	0.5952	1.84692e-20	3.52555e-19	-28.5035
19	1275068	1275304	C19orf24	1	upstream;downstream		0.28	0.234	0.313	0.2992	0.6187	NA	0.1141	0.2645	0.7916	3.95886e-125	1.36324e-122	-28.4987
18	12912000	12912099	PTPN2		intergenic		0.3728	0.3753	0.5184	0.5938	0.855	NA	0.48	0.5661	0.9759	2.53011e-43	1.36258e-41	-28.4775
17	1068586	1068919	ABR		intronic		NA	0.0909	0.1556	0.0278	0.5981	0	0.05	NA	0.1224	4.55799e-08	2.74955e-07	-28.4633
5	171531198	171531314	STK10		intronic		0.1977	0.3743	0.5049	0.3722	0.9667	NA	NA	0.4762	0.3553	3.15634e-16	4.49e-15	-28.4508
4	298963	299283	ZNF732		intergenic		0.1509	0.1315	0.167	0.1909	0.3844	NA	0.3485	0.0945	0.8239	4.62921e-64	4.66278e-62	-28.434
17	40700448	40700605	NAGLU		intergenic		0.1014	0.2729	0.3072	0.0645	0.6863	NA	0.0836	NA	0.5219	9.47119e-70	1.10345e-67	-28.4285
17	38334255	38334320	RAPGEFL1	1	exonic	RAPGEFL1:NM_016339:exon1	NA	0.0694	0.0824	0.1283	0.7117	NA	NA	0.0606	0.7143	2.90836e-32	1.01601e-30	-28.4283
19	36246780	36247835	HSPB6		exonic	HSPB6:NM_144617:exon1:exon2	0.2873	0.4146	0.3485	0.2831	0.6899	0.6667	0.3303	0.2828	0.8598	1.51082e-167	1.03541e-164	-28.4133
16	8980482	8980733	CARHSP1		intergenic		NA	0.4167	0.2778	0.2105	0.5753	NA	NA	0.4286	0.6316	0.000359666	0.000989486	-28.4118
10	6604064	6604192	PRKCQ		intronic		0.0987	0.3043	0.2679	0.2017	0.9	NA	0.2258	0.1842	0.3281	3.51889e-20	6.60354e-19	-28.4
22	31740672	31740980	PATZ1	1	exonic	PATZ1:NM_032051:exon1,PATZ1:NM_014323:exon1,PATZ1:NM_032050:exon1,PATZ1:NM_032052:exon1	0.298	0.3284	0.237	0.0238	0.5714	NA	0.0938	0.3158	0.8986	5.81634e-12	5.68089e-11	-28.3705
17	79482771	79482963	ACTG1		intergenic		NA	0.5	0.6	0.3333	0.7571	NA	NA	0.6842	0.7273	0.000962863	0.00234585	-28.3478
1	110754457	110754613	KCNC4	1	exonic	KCNC4:NR_036437:exon1,KCNC4:NM_004978:exon1,KCNC4:NM_001039574:exon1	0.116	0.1317	0.1384	0.1335	0.2944	0.1842	0.0413	0.1138	0.7873	3.45755e-136	1.3655e-133	-28.3443
19	7616053	7616172	PNPLA6		intronic		0.4503	0.3819	0.3986	0.2676	0.4343	NA	NA	0.8333	0.8632	2.62692e-13	2.91708e-12	-28.3315
8	61835680	61835747	CHD7		intergenic		NA	0.4732	0.7305	0.3349	0.8299	NA	NA	0.6309	0.9444	1.66865e-19	2.98857e-18	-28.317
22	30129347	30129437	ZMAT5		intronic		0.2857	0.303	0.4167	0.1875	0.4595	NA	0	0.25	0.8947	2.78127e-06	1.24429e-05	-28.3152
20	44991632	44991700	SLC35C2		intronic		0.3648	0.3704	0.4718	0.5341	0.9513	NA	0.4947	0.3636	0.4211	2.4848e-22	5.2827e-21	-28.3147
3	47517674	47517876	SCAP	1	upstream		0.2121	0.2619	0.1954	0.2121	0.5294	NA	NA	0.3864	0.3	9.93539e-14	1.15234e-12	-28.2636
10	49813265	49813476	ARHGAP22		intronic		0.1296	0.0482	0.0613	0.0387	0.6914	0.2081	0.0128	0.0514	0.25	6.25665e-54	4.72822e-52	-28.2424
10	13612426	13612540	BEND7		intergenic		0.3765	0.678	0.6625	0.4636	0.9464	0.7818	NA	0.7798	0.8	1.21548e-19	2.20347e-18	-28.2351
12	52242406	52242520	LOC105369971		ncRNA_intronic		0.1826	0.2225	0.2372	0.1496	0.502	NA	NA	0.2045	0.7235	9.48964e-90	1.80751e-87	-28.1637
17	47312559	47312763	PHOSPHO1		intergenic		0.5558	0.526	0.6238	0.6294	1	NA	0.8881	0.5727	NA	7.25318e-29	2.14931e-27	-28.1637
17	28562728	28563581	SLC6A4	1	UTR5	SLC6A4:NM_001045:exon1	NA	0.1732	0.3238	0.6848	0.7887	NA	0.2083	0.5402	0.5735	1.05584e-16	1.55743e-15	-28.1555
20	42697099	42697718	TOX2		exonic	TOX2:NM_001098798:exon8,TOX2:NM_001098796:exon9,TOX2:NM_032883:exon10,TOX2:NM_001098797:exon9	0.3586	0.2295	0.3323	0.2539	0.8244	NA	0.9636	0.3385	0.2533	3.58363e-29	1.07699e-27	-28.1326
11	61722392	61723435	BEST1		exonic	BEST1:NM_001300786:exon2:exon3,BEST1:NM_004183:exon3:exon4,BEST1:NM_001300787:exon2:exon3,BEST1:NR_134580:exon3:exon4,BEST1:NM_001139443:exon2:exon3	0.0936	0.1003	0.0892	0.1114	0.2737	NA	0.1667	0.1474	0.7746	2.09175e-200	2.18239e-197	-28.1294
5	140779434	140779701	PCDHGB5	1	exonic	PCDHGB5:NM_018925:exon1,PCDHGB5:NM_032099:exon1	0.3808	0.3364	0.3307	0.3436	0.8482	NA	0.0909	0.3484	0.6818	1.82107e-39	8.41924e-38	-28.1266
5	140744004	140744400	PCDHGA5	1	exonic	PCDHGA5:NM_018918:exon1,PCDHGA5:NM_032054:exon1	0.314	0.4289	0.3158	0.3703	0.7912	NA	0.4521	0.3915	0.5294	4.79517e-58	4.07783e-56	-28.1072
19	47879912	47880283	DHX34		intronic		0.4831	0.566	0.6	0.7317	1	NA	0.8974	NA	0.6667	3.52486e-08	2.16443e-07	-28.1047
4	206594	206892	ZNF876P		ncRNA_intronic		0.1647	0.165	0.1527	0.1673	0.5776	0.0642	0.2583	0.1088	0.9396	1.55861e-168	1.12321e-165	-28.0999
1	3689606	3689973	SMIM1	1	UTR5	SMIM1:NM_001163724:exon2,SMIM1:NM_001288583:exon2	0.1374	0.1733	0.1189	0.1282	0.6875	0.3817	0.1147	0.0918	0.5721	8.33379e-134	3.20088e-131	-28.0944
14	24045038	24045248	JPH4		exonic	JPH4:NM_032452:exon4,JPH4:NM_001146028:exon3	0.4756	0.475	0.4602	0.4951	0.5248	NA	0.7	0.5312	0.9335	1.41748e-127	5.05542e-125	-28.0927
1	247496059	247496165	ZNF496	1	upstream		0.1067	0.08	0.1477	0.1148	0.9053	NA	0.06	0.0984	0.1731	1.43005e-28	4.17566e-27	-28.0864
17	79990233	79990315	RAC3		exonic	RAC3:NM_001316307:exon2,RAC3:NM_005052:exon2	0.3247	0.1969	0.2891	0.3471	0.6622	0.3543	0.2308	0.3086	0.7707	7.2651e-48	4.55475e-46	-28.0801
16	3068141	3068247	CLDN6	1	UTR5	CLDN6:NM_021195:exon1	0.0438	0.0408	0.0652	0.0331	0.1689	NA	0.0379	0.0257	0.6276	2.57708e-123	8.61946e-121	-28.0712
10	30319344	30319459	JCAD		intronic		0.5238	0.5918	0.8627	0.75	1	NA	NA	0.9583	0.8	3.47306e-07	1.82252e-06	-28.0556
2	74668924	74669045	RTKN	1	exonic	RTKN:NM_001015055:exon1	0.0515	0.0328	0.0954	0.0116	0.5407	NA	0.0698	0.1062	0.5	2.27046e-60	2.08011e-58	-28.0554
14	103395888	103395950	AMN		splicing		0.1333	NA	0.069	0.1319	0.5974	NA	NA	0.087	0.4114	1.46798e-13	1.67319e-12	-28.0524
1	45273946	45274100	BTBD19	1	upstream		0.142	0.1477	0.1641	0.127	0.8214	0.2059	0.1136	NA	0.2375	1.50651e-17	2.3612e-16	-28.0239
6	158663540	158663910	GTF2H5		intergenic		0.2675	0.3035	0.3381	0.3218	0.7984	0.3333	0.3462	0.4797	0.5939	1.57283e-34	6.06096e-33	-28.0211
2	130427471	130427566	LINC01854		intergenic		0.08	0.1176	0.3333	0.2	0.9474	NA	NA	0.08	0.4444	0.000422182	0.00113884	-28.0184
16	2256687	2257022	MLST8		splicing		0.1469	0.4176	0.3034	0.1538	0.8854	0.4364	NA	0.5	0.2817	5.62792e-24	1.31356e-22	-28.0176
1	155098818	155098905	EFNA3		intergenic		0.2	0.371	0.7308	0.4818	0.7826	0.4769	0.6462	0.38	0.9057	9.3656e-23	2.04398e-21	-28.012
2	23516881	23517126	LINC01884		intergenic		0.3636	0.5185	0.4634	0.6667	0.931	NA	0.6	NA	0.5455	2.79919e-07	1.4938e-06	-28
1	2377837	2377972	PEX10		intergenic		0.1991	0.4399	0.2808	0.3059	0.3208	NA	0.8462	0.4802	0.7945	8.79285e-29	2.59127e-27	-27.9935
1	12655932	12656013	DHRS3		intronic		0.0231	0.0206	0.0581	0.091	0.345	NA	0.0187	0.0348	0.6948	1.32459e-77	1.90914e-75	-27.9861
17	1961417	1961484	HIC1		exonic	HIC1:NM_001098202:exon2,HIC1:NM_006497:exon2	NA	0.545	0.2637	0.4218	0.8095	0.8571	NA	0.2432	0.9674	2.12064e-28	6.14592e-27	-27.9717
6	110720729	110720881	DDO		intronic		0.1528	0.4561	0.5636	0.4381	0.9417	NA	0.0405	0.6796	0.7818	7.5445e-21	1.47109e-19	-27.9586
8	11743803	11743915	CTSB		intergenic		0.2	0.366	0.516	0.3243	0.8821	0.322	0.7986	0.5059	0.32	3.74399e-25	9.27747e-24	-27.9442
7	72838571	72838715	FKBP6		intergenic		0.1923	0.1473	0.0694	0.0736	0.5678	0.2	0.0485	NA	0.9372	3.09671e-67	3.38235e-65	-27.9406
1	202133551	202133859	PTPN7		intergenic		NA	0.0667	0.2333	0.0556	0.6818	NA	0.2	NA	0.1667	0.000140417	0.000430491	-27.9365
17	3658513	3658605	ITGAE		exonic	ITGAE:NM_002208:exon12	0.0938	0.0457	0.1114	0.0615	0.5411	0.1868	0.075	0.0186	0.7253	3.55971e-66	3.77595e-64	-27.929
19	12624383	12624566	ZNF709		intergenic		0.134	0.1426	0.2159	0.1984	0.4726	NA	0.4047	0.2512	0.68	5.73929e-67	6.22008e-65	-27.9204
2	121995219	121995696	TFCP2L1		exonic	TFCP2L1:NM_014553:exon10:exon9	0.5818	0.4862	0.4224	0.663	0.8731	0.8537	0.9423	0.4722	0.8625	1.06949e-22	2.32682e-21	-27.8763
11	68049738	68050542	C11orf24		intergenic		0.0062	0.0196	0.0097	0.0111	0.5516	0	0.0092	NA	NA	1.56351e-54	1.19972e-52	-27.8633
12	64287779	64287915	SRGAP1		intronic		0.5802	0.6702	0.6678	0.5175	0.9403	NA	0.8361	0.8452	NA	1.75507e-39	8.11946e-38	-27.8552
16	88600798	88601025	ZFPM1		exonic	ZFPM1:NM_153813:exon10	0.4177	0.0271	0.0926	0.0633	0.6738	0.0674	0.1051	0.1021	0.7809	1.2388e-258	2.01387e-255	-27.8542
1	17763943	17764101	RCC2		intronic		0.0152	0.02	0.0117	0	0.4674	0.1	0.0106	NA	NA	7.83887e-49	5.08786e-47	-27.8509
7	127912127	127912555	LEP		intergenic		0.183	0.0625	0.0625	0.1379	0.4583	NA	NA	0.1494	0.5682	8.75958e-24	2.01754e-22	-27.8481
8	101241357	101241627	SPAG1		intronic		0.6028	0.5732	0.6788	0.6707	1	NA	0.8788	NA	0.5	6.09437e-13	6.56117e-12	-27.8448
22	20019658	20019744	TANGO2		intronic		0.1489	0.3958	0.4257	0.33	0.9038	NA	NA	0.4755	0.7	1.64767e-15	2.22136e-14	-27.8202
13	110437011	110437220	IRS2	1	exonic	IRS2:NM_003749:exon1	0.0536	0.089	0.1125	0.0993	0.2911	0.0091	0.0802	0.0591	0.8539	2.72544e-195	2.68334e-192	-27.816
17	45501450	45501539	EFCAB13		intronic		0.2322	0.2552	0.1711	0.1317	0.6808	NA	0.0583	0.1111	0.8737	1.69674e-75	2.29859e-73	-27.8036
17	65397816	65397908	PITPNC1		intronic		0.3542	0.4921	0.5177	0.3696	0.9608	NA	NA	0.4286	0.8462	2.93324e-09	2.10885e-08	-27.7904
19	35605882	35606080	FXYD3	1	upstream		0.1579	0.0769	0.0833	0.2	0.5439	NA	NA	0	0.1053	3.39621e-05	0.000120737	-27.7676
17	55061429	55061575	SCPEP1		intronic		0.613	0.6756	0.6471	0.6359	0.9572	NA	0.9697	NA	0.74	1.37136e-22	2.96422e-21	-27.7515
5	176789784	176790098	RGS14		intronic		0	0.019	0.0179	0.0168	0.6391	NA	NA	0.0402	0.0853	5.8619e-54	4.4395e-52	-27.7414
1	44704012	44704242	ERI3-IT1		ncRNA_intronic		0.3941	0.3585	0.3854	0.2514	0.7222	NA	0.0253	0.3861	0.8401	1.89858e-41	9.61719e-40	-27.7324
11	46848373	46848450	CKAP5		intronic		0	0.0269	0.0309	0.0206	0.5032	0.007	0.1	NA	NA	2.18838e-73	2.81203e-71	-27.7201
16	50650526	50650840	NKD1		intronic		0.3951	0.5375	0.5128	0.4571	0.9464	NA	0.7156	NA	0.2	1.2977e-10	1.10277e-09	-27.7074
11	62673611	62674146	SLC3A2		intergenic		0.0208	0.0455	0.0132	0.0625	0.9012	NA	0	0.1	0.0208	3.44245e-17	5.25755e-16	-27.7027
16	387641	387833	AXIN1		intronic		0.441	0.5072	0.5297	0.5219	0.7949	NA	NA	0.7204	0.7907	5.519e-30	1.7277e-28	-27.6805
11	86387832	86388001	ME3		intergenic		0.5888	NA	0.7193	0.6842	0.9718	0.9091	0.75	NA	NA	8.39174e-09	5.66226e-08	-27.679
16	54324237	54324471	IRX3		intergenic		0.0656	0.0634	0.0998	0.0966	0.4443	0.3929	0.1715	0.0419	0.4627	4.76126e-70	5.62209e-68	-27.6755
17	56356690	56356816	MPO		exonic	MPO:NM_000250:exon5	0.1806	0.229	0.2383	0.2312	0.9218	NA	0.1753	0.1731	0.5882	1.33248e-23	3.036e-22	-27.6678
5	53814352	53814766	SNX18	1	exonic	SNX18:NM_001145427:exon1,SNX18:NM_001102575:exon1,SNX18:NM_052870:exon1	0.2715	0.3298	0.3028	0.3499	0.7108	0.3652	NA	1	0.4465	6.0308e-55	4.68414e-53	-27.6574
17	62776148	62776425	ARHGAP27P1		ncRNA_exonic	ARHGAP27P1:NR_027487:exon3	0.1684	0.1035	0.1368	0.0912	0.8386	0.4808	0.1744	0.0581	0.3472	1.34703e-77	1.93748e-75	-27.6238
2	132284806	132285597	CCDC74A	1	exonic	CCDC74A:NM_001349045:exon1,CCDC74A:NM_001258306:exon1,CCDC74A:NM_001349046:exon1,CCDC74A:NM_001349043:exon1,CCDC74A:NM_001349047:exon1,CCDC74A:NM_001258304:exon1,CCDC74A:NM_001258305:exon1,CCDC74A:NM_138770:exon1,CCDC74A:NM_001349042:exon1,CCDC74A:NM_001349041:exon1,CCDC74A:NM_001349044:exon1	0.064	NA	0.4483	0.1019	0.5	0.2324	0.2462	0.1464	0.6053	7.28342e-53	5.37629e-51	-27.6168
19	39737404	39738037	IFNL4		exonic	IFNL4:NM_001276254:exon5:exon6,IFNL4:NR_074079:exon4:exon5	0.3068	0.3118	0.3535	0.2871	0.714	0.635	0.34	0.2541	0.8162	6.80828e-108	1.81649e-105	-27.6136
8	145027877	145028024	PLEC	1	exonic	PLEC:NM_201379:exon1	0.1667	0.1561	0.1432	0.1917	0.6206	NA	0.0333	0.0969	0.6562	1.10818e-65	1.1614e-63	-27.5915
7	37425497	37425603	ELMO1		intronic		0.0875	0.2074	0.1102	0.2321	0.8305	NA	NA	0.1296	0.1538	1.47056e-10	1.24166e-09	-27.5876
14	103395955	103396770	AMN		exonic	AMN:NM_030943:exon10:exon11:exon8:exon9	0.0566	0.0499	0.0986	0.0738	0.7313	0.0479	0.0483	0.0636	0.6335	9.22629e-212	1.05729e-208	-27.5758
17	43198567	43198760	PLCD3		exonic	PLCD3:NM_133373:exon2	0.037	0.1621	0.1794	0.2831	0.754	0.2556	0.1982	0.1549	0.606	6.88583e-85	1.16548e-82	-27.5613
5	176846808	176846896	F12		intergenic		0.2556	0.0815	0.4667	0.1714	NA	0.48	0.4909	0.6517	0.4591	5.95255e-16	8.2889e-15	-27.5581
1	36951305	36951382	CSF3R		intergenic		0.5686	0.5833	0.6667	0.4872	0.9524	0.5758	0.8333	0.6905	NA	8.81171e-11	7.62619e-10	-27.5544
5	176934498	176934901	DOK3		intronic		0.2222	0.1884	0.3578	0.2696	0.9467	NA	0.25	NA	0.1385	1.82827e-10	1.52855e-09	-27.5083
1	9124451	9125037	SLC2A5		intronic		0.239	0.1275	0.1556	0.2115	0.5912	0.5536	0.2264	0.125	0.0625	5.43071e-25	1.33389e-23	-27.5042
19	11290629	11290880	KANK2		intronic		0.84	0.0417	0.04	0.0476	0.8333	NA	0.3854	NA	0.0714	4.03523e-14	4.83587e-13	-27.499
1	45275839	45275997	BTBD19		exonic	BTBD19:NM_001136537:exon2	0.081	0.0652	0.178	0.2	0.5395	0.241	0.1573	NA	NA	3.97538e-27	1.07961e-25	-27.4596
5	10466910	10467001	ROPN1L		intergenic		0.1084	0.3056	0.2828	0.3333	0.8824	0.1364	0.3636	0.4167	0.3922	9.53375e-13	1.00747e-11	-27.4222
4	6989125	6989791	TBC1D14	1	UTR5	TBC1D14:NM_001286805:exon1	0.0904	0.0984	0.0934	0.0833	0.7026	0.27	0.0839	0.1832	0.3667	6.93134e-55	5.36571e-53	-27.3929
4	4329334	4329817	ZBTB49		intergenic		0.2653	0.3564	0.4908	0.4125	0.6782	NA	0.4217	0.4804	0.7823	5.54842e-54	4.21121e-52	-27.3723
22	46276581	46276679	ATXN10		intergenic		0.1944	0.0812	0.1176	NA	0.7941	NA	NA	0.1241	0.2947	3.13962e-19	5.52125e-18	-27.3652
5	10562560	10562904	LINC02213		intergenic		0.4622	0.4987	0.543	0.4732	0.9027	0.6694	0.8403	0.6259	0.7929	2.10008e-69	2.43051e-67	-27.363
3	65665094	65665239	MAGI1		intronic		0.5241	0.5238	0.5268	0.5607	0.9688	0.65	NA	0.7	NA	4.71022e-06	2.01913e-05	-27.3601
19	19371118	19371859	HAPLN4		exonic	HAPLN4:NM_023002:exon3	0.6053	0.6541	0.3041	0.4735	0.8889	NA	NA	0.4462	0.7692	4.08338e-31	1.35216e-29	-27.3241
6	41604972	41605068	MDFI	1	UTR5	MDFI:NM_001300804:exon1	0.2973	0.3603	0.4389	0.3911	0.5458	NA	0.2708	0.4167	0.8741	1.32876e-41	6.77002e-40	-27.3127
3	66492992	66493100	LRIG1		intronic		0.2316	0.3069	0.1647	0.3971	0.7692	NA	0.2188	0.3171	0.6923	9.76503e-10	7.46836e-09	-27.3032
19	518644	518938	TPGS1		exonic	TPGS1:NM_033513:exon2	0.1818	0.4185	0.2721	0.1934	0.881	NA	NA	0.4481	0.7778	1.48178e-40	7.20815e-39	-27.2973
22	50967826	50968082	TYMP	1	exonic	TYMP:NM_001953:exon2,TYMP:NM_001113755:exon2,TYMP:NM_001257988:exon2,TYMP:NM_001257989:exon2,TYMP:NM_001113756:exon1	NA	0.25	0.1667	0.5	0.8485	NA	NA	0.2115	0.6514	0.00300744	0.0062802	-27.2893
1	44024194	44024567	PTPRF		intronic		0.3718	0.3488	0.2567	0.2073	0.89	NA	0.1111	0.3438	0.6649	3.23828e-41	1.6227e-39	-27.2671
9	95820620	95820760	SUSD3	1	upstream		0.0357	0.025	0.0169	0	0.7303	0.0263	0.0541	NA	NA	1.34717e-23	3.06748e-22	-27.2546
14	99504362	99504569	C14orf177		intergenic		0.6484	0.3714	0.6415	0.3846	0.9083	NA	0.7833	0.7963	NA	2.6293e-10	2.15825e-09	-27.2302
6	44186649	44186840	SLC29A1	1	upstream;downstream		NA	0.5889	0.52	0.3963	0.8376	NA	0.3776	NA	0.872	9.96907e-17	1.47299e-15	-27.2211
Y	13463771	13463973	NONE		intergenic		0	0.4889	0.4821	0.3619	0.4333	NA	NA	0	0.9298	4.00961e-06	1.74036e-05	-27.2059
7	5613487	5614274	ACTB		intergenic		0.3551	0.3942	0.4356	0.3235	0.7806	NA	NA	0.303	0.3496	1.7435e-19	3.11864e-18	-27.1776
12	117478412	117478603	TESC		intronic		0.3818	0.4098	0.5372	0.4258	0.9577	0.837	0.65	0.6433	0.5447	4.58296e-33	1.66337e-31	-27.1646
3	14267102	14267181	LSM3		intergenic		0.5769	0.3889	0.5	0.4844	0.8235	NA	NA	0.7	0.6429	1.75428e-06	8.13844e-06	-27.1615
7	47576742	47576935	TNS3		intronic		0.0329	0.0567	0.0558	0.0703	0.6479	NA	0.0472	0.0159	NA	1.79675e-51	1.26739e-49	-27.1586
8	11812819	11813294	CTSB		intergenic		0.3921	0.2128	0.4689	0.2316	0.632	NA	0.475	0.25	0.8986	6.84174e-17	1.02214e-15	-27.1562
1	2987463	2987728	PRDM16		intronic		0.0498	0.0711	0.0403	0.0965	0.2325	NA	0.0174	0.0417	0.5481	0	0	-27.1556
1	976107	977035	AGRN		exonic	AGRN:NM_198576:exon4:exon5:exon6,AGRN:NM_001305275:exon4:exon5:exon6	0.2092	0.6339	0.6109	0.4454	0.199	0.2727	0	0.9549	0.7072	1.38988e-93	2.91762e-91	-27.1551
14	24780762	24780905	LTB4R2	1	exonic	LTB4R2:NM_001164692:exon2,LTB4R2:NM_019839:exon2,LTB4R:NM_001143919:exon1	0.2611	0.2638	0.2211	0.1882	0.7797	0.098	0.1179	0.25	0.8373	1.27399e-48	8.18528e-47	-27.1269
11	396763	396821	PKP3		exonic	PKP3:NM_007183:exon3,PKP3:NM_001303029:exon4	0.0938	0.45	0.0909	0.15	0.4286	NA	NA	0.3224	0.9792	6.83369e-11	5.98768e-10	-27.1169
17	73893153	73893514	TRIM65	1	upstream		0.2979	0.484	0.6533	0.3589	0.7054	NA	0.0339	0.6676	0.851	4.03984e-82	6.5674e-80	-27.1009
11	32460363	32460851	WT1-AS		ncRNA_exonic	WT1-AS:NR_120546:exon2,WT1-AS:NR_120547:exon3	0.105	0.1882	0.1188	0.1194	0.8068	0.0125	0.0599	0.28	0.6727	9.06535e-39	4.07261e-37	-27.1009
4	117847287	117847424	MIR1973		intergenic		0.0993	0.1313	0.1278	0.0926	0.1437	0.8758	NA	0.1455	NA	1.82255e-42	9.55756e-41	-27.0932
15	90563403	90563726	ZNF710		intronic		0.1414	0.2197	0.281	0.22	0.9125	NA	0.2336	0.4224	0.2889	2.44223e-20	4.63409e-19	-27.0795
9	4844530	4844656	RCL1		exonic	RCL1:NM_001286701:exon3,RCL1:NM_001286700:exon6,RCL1:NM_001286699:exon5,RCL1:NM_005772:exon7	0.5692	0.5843	0.6	0.5349	1	NA	NA	0.9091	0.6667	0.000107832	0.000340783	-27.0757
20	24911232	24911338	SYNDIG1		intergenic		0.1474	0.2319	0.2662	0.2889	0.9136	NA	0.1818	0.3763	0.2963	1.01681e-13	1.17855e-12	-27.0622
10	102495602	102495670	PAX2		intronic		0.1167	0.1722	0.1444	0.183	0.2833	NA	NA	0.1286	0.6136	3.27242e-19	5.749e-18	-27.0585
17	48255603	48255938	SGCA		intergenic		0.1808	0.1921	0.1179	0.0962	0.5641	NA	NA	0.1818	0.3455	7.32702e-20	1.34466e-18	-27.051
10	94821147	94821348	CYP26C1	1	exonic	CYP26C1:NM_183374:exon1	0.3747	0.2749	0.5473	0.4585	0.7454	NA	0.5039	0.4122	0.895	1.9995e-35	8.00983e-34	-27.0285
17	1026485	1027463	ABR		intronic		0.4269	0.0169	0.0139	0.0417	0.7143	0.32	NA	0	0.029	1.99431e-22	4.26849e-21	-27.017
19	49910282	49910732	CCDC155		exonic	CCDC155:NM_144688:exon11	0.4123	0.4833	0.5312	0.4318	0.8758	NA	0.2903	0.5517	0.587	4.78405e-10	3.79721e-09	-27.0147
2	85633146	85633906	CAPG		intronic		0.1804	0.1271	0.175	0.1494	0.7295	0.1024	0.0947	NA	0.0694	1.07628e-44	6.11668e-43	-26.9458
10	134110222	134110333	STK32C		intronic		0.1518	0.1886	0.1133	0.2167	0.7266	0.0926	0.0833	0.2604	0.498	1.74382e-25	4.39433e-24	-26.8901
2	97504494	97505294	ANKRD23		exonic	ANKRD23:NM_144994:exon9	0.121	0.8529	0.95	1	0.4722	NA	NA	0.9231	0.6341	9.58086e-15	1.20891e-13	-26.8825
15	75931256	75931325	IMP3		downstream		0.0758	0.2188	NA	0.1538	0.8	NA	0	0.3333	0.25	4.13938e-15	5.38939e-14	-26.8693
10	49932153	49932255	WDFY4		intronic		0.1333	0.411	0.561	0.3333	0.8438	NA	0.6667	0.3171	0.5833	8.93515e-11	7.72919e-10	-26.8633
X	39967844	39967995	BCOR		intronic		0.1214	0.1445	0.1626	0.2099	0.442	NA	NA	0.0765	0.7146	1.37275e-68	1.55275e-66	-26.8626
15	41236066	41236213	DLL4		intergenic		0.6527	0.6388	0.7222	0.7558	0.9926	1	0.8676	NA	0.937	1.88878e-29	5.77062e-28	-26.8363
19	39738064	39738196	IFNL4		exonic	IFNL4:NM_001276254:exon5,IFNL4:NR_074079:exon4	0.4218	0.5121	0.5351	0.4303	0.8951	NA	0.5238	0.3636	0.8901	3.62099e-27	9.8605e-26	-26.8113
19	2546961	2547030	GNG7		intronic		0.625	0.6714	0.85	0.2527	0.9527	NA	NA	0.65	0.6596	2.31591e-11	2.14112e-10	-26.8064
12	125258704	125258794	NCOR2		intergenic		0.0833	0.1087	0.1429	0.1897	0.6111	NA	NA	0.4103	0.0882	5.60379e-08	3.3324e-07	-26.8035
16	3149854	3149978	ZSCAN10	1	upstream		0.1651	0.1613	0.2472	0.254	0.4722	NA	0.0482	0.1333	0.75	4.10943e-19	7.17797e-18	-26.8018
1	38513419	38513561	POU3F1	1	upstream		0.3635	0.4547	0.4252	0.3376	0.7212	NA	0.2143	0.1176	0.7529	3.91879e-49	2.56976e-47	-26.7963
22	50738284	50738349	PLXNB2		intronic		0.125	NA	0.4643	0.125	0.85	NA	0.1167	0.0588	0.7915	4.79825e-12	4.7248e-11	-26.7864
22	43822909	43823062	MPPED1		intronic		0.1283	0.1414	0.087	0	0.6667	NA	0	NA	0.1667	2.22014e-13	2.48273e-12	-26.7788
17	72754510	72754744	SLC9A3R1		intronic		0.2029	0.2145	0.3056	0.2233	0.734	0.1324	0.0625	0.5	0.413	2.84318e-26	7.43816e-25	-26.7505
10	129142265	129142649	DOCK1		intronic		0.3289	0.5	0.563	0.459	0.9632	NA	NA	0.6	0.125	2.2916e-13	2.55936e-12	-26.728
11	2813188	2813323	KCNQ1		intronic		0.4143	0.1798	0.1724	0.2483	0.5599	0.6937	0.1129	0.4597	0.7431	2.38173e-65	2.46653e-63	-26.6989
1	36786595	36787083	SH3D21		exonic	SH3D21:NM_024676:exon13,SH3D21:NM_001162530:exon16	0.0521	0.094	0.0658	0.0374	0.7704	NA	0.0606	0.053	0.2135	4.48809e-139	1.87864e-136	-26.6918
17	77765552	77765626	CBX2		intergenic		0.1389	0.0368	0.0838	0.0476	0.6	0.4167	NA	0.0482	0.3853	1.5556e-36	6.47269e-35	-26.6739
12	7792651	7792845	CD163		intergenic		0.4061	0.5269	0.8344	0.7995	0.9476	NA	0.1333	0.963	0.9191	4.16046e-91	8.0786e-89	-26.6487
11	68075849	68076563	C11orf24		intergenic		0.5126	0.7	0.5217	NA	0.9301	NA	0.2812	NA	0.5455	1.39683e-11	1.31967e-10	-26.6417
9	94902676	94902998	LINC00475	1	upstream		0	0	0.0597	0.0147	0.4615	0.2745	NA	0.0625	0	5.52154e-13	5.97298e-12	-26.5978
19	39921671	39921758	PLEKHG2		intergenic		0.2927	0.3137	0.3291	0.2626	0.8966	NA	NA	0.4706	0.2222	4.05659e-09	2.86375e-08	-26.5608
16	3502512	3502812	NAA60		intronic		0.188	0.2791	0.2828	0.4783	0.9134	NA	NA	0.383	0.2326	4.18099e-14	5.00797e-13	-26.5584
19	38877190	38877541	GGN		exonic	GGN:NM_152657:exon3	0.2975	0.335	0.3074	0.2074	0.7671	NA	0.1471	0.2888	0.8581	4.44769e-164	2.90569e-161	-26.5332
9	130590794	130591160	ENG		intronic		0.4275	0.4935	0.6429	0.3636	0.6825	NA	NA	0.6154	0.8898	1.3428e-12	1.39973e-11	-26.5267
10	134778418	134778988	LINC01166	1	ncRNA_exonic	LINC01166:NR_120627:exon1	0.4826	0.4607	0.3589	0.1294	0.8772	NA	0.033	0.56	0.6052	3.28174e-116	9.8036e-114	-26.5217
16	4997606	4997787	PPL		intergenic		0.1959	0.2746	0.2897	0.2917	0.7881	0.5397	0.3636	0.493	0.365	4.3298e-15	5.62892e-14	-26.5138
3	126257434	126257512	CHST13		intronic		0.4375	0.3333	0.7333	0.5455	0.913	NA	0.8182	NA	0.6818	0.00120403	0.00285211	-26.511
17	56356447	56356626	MPO		exonic	MPO:NM_000250:exon6	0.1594	0.2466	0.2424	0.3107	0.8485	NA	0.4085	0.3738	0.4731	1.32078e-108	3.56474e-106	-26.5078
7	127881050	127881533	LEP	1	UTR5	LEP:NM_000230:exon1	0.2904	0.4049	0.372	0.3107	0.6822	NA	0.4808	0.3495	0.8445	1.30717e-90	2.51031e-88	-26.5034
11	117069684	117069789	LOC100652768		ncRNA_intronic		0.3953	0.3056	0.3099	0.2	0.7444	NA	0.193	NA	0.6389	9.56685e-12	9.16981e-11	-26.4692
4	1773775	1773915	TACC3		intergenic		0.2075	0.2412	0.1957	0.1774	0.3654	NA	NA	0.2134	0.6083	1.72934e-26	4.57038e-25	-26.4477
11	77907224	77907571	USP35		exonic	USP35:NM_020798:exon2	0.5241	0.6513	0.7403	0.4926	0.9561	0.8915	NA	0.702	0.9031	5.83968e-68	6.52097e-66	-26.4389
11	67042268	67042914	GRK2		intronic		0.2448	0.2126	0.3324	0.277	0.8606	NA	0.3056	0.3825	0.4827	3.07424e-47	1.87685e-45	-26.4334
3	128242835	128242964	LOC90246		intergenic		0.514	0.5433	0.5856	0.5079	0.8485	NA	NA	0.6129	0.881	1.14972e-08	7.60928e-08	-26.4089
22	20779589	20779712	SCARF2		exonic	SCARF2:NM_153334:exon14,SCARF2:NM_182895:exon14	0.1802	0.063	0.0906	0.2844	0.7319	NA	0.2165	0.174	0.4555	5.46836e-108	1.46458e-105	-26.3918
21	34436804	34437056	LINC00945		ncRNA_exonic	LINC00945:NR_104056:exon5	0.4167	0.2105	0.5882	NA	0.7143	NA	0.7	0.3571	NA	0.00267569	0.00568359	-26.3741
12	110763357	110763766	ATP2A2		intronic		0.4189	0.6637	0.5814	0.7262	0.9565	NA	0.8182	0.8	0.875	2.03801e-09	1.49678e-08	-26.3585
20	23028638	23028765	THBD	1	exonic	THBD:NM_000361:exon1	0.75	0.1948	0.2984	0.2484	NA	0.6264	NA	0.5141	0.4884	9.73634e-23	2.12092e-21	-26.3281
11	32459435	32459601	WT1-AS		ncRNA_exonic	WT1-AS:NR_120546:exon2,WT1-AS:NR_023920:exon2,WT1-AS:NR_120547:exon3	0.0167	0.0293	0.0223	0.0164	0.6798	0.1837	0.0263	NA	0.0444	2.86966e-62	2.79385e-60	-26.2941
16	1361767	1361830	UBE2I		intronic		0.325	0.3875	0.1964	0.2222	0.8958	NA	NA	0.2162	0.6667	2.36259e-13	2.6354e-12	-26.2794
11	70952208	70952577	SHANK2		intergenic		0.2111	0.2885	0.2199	0.2417	0.7703	NA	NA	0.1923	0.4012	2.57659e-21	5.15342e-20	-26.2742
18	712789	712868	ENOSF1	1	upstream		0.187	0.0112	0.2136	0.0735	0.504	NA	0.408	0.1412	NA	4.39589e-35	1.73903e-33	-26.273
11	64641929	64642145	EHD1		exonic	EHD1:NM_006795:exon2,EHD1:NM_001282444:exon4,EHD1:NM_001282445:exon3	0.2479	0.3384	0.4161	0.2963	0.7542	0.5	0.6591	0.5798	0.5358	7.11363e-44	3.90932e-42	-26.2606
17	2828175	2828602	RAP1GAP2		intronic		0.2321	0.1897	0.3333	NA	0.755	0.1856	0.4656	NA	NA	9.96454e-11	8.57614e-10	-26.2539
22	50738418	50738515	PLXNB2		intronic		0.0833	0.3579	0.3363	0.1283	0.8718	0.1231	0.0055	0.1417	0.8515	8.01962e-103	1.98794e-100	-26.2452
14	105202647	105202881	ADSSL1		intronic		0.0808	0.1187	0.2244	0.184	0.7538	NA	0.1791	0.2319	0.4145	1.211e-75	1.65015e-73	-26.2246
2	74229272	74229506	TET3		intronic		0.2727	0.0179	0.0208	NA	0.4842	0.0976	0	NA	NA	2.89962e-08	1.80377e-07	-26.2174
5	159343772	159344473	ADRA1B	1	exonic	ADRA1B:NM_000679:exon1	0.4785	0.8889	0.9392	0.7254	0.8931	NA	NA	0.9231	1	6.72156e-23	1.48174e-21	-26.2171
16	11763519	11764208	SNN		intronic		0.2614	0.1	0.1027	0.1591	0.7125	0.7403	0.2727	0.0976	0.0788	3.98787e-34	1.51585e-32	-26.2131
3	194979055	194979833	XXYLT1		intronic		0.3333	0.4277	0.5082	0.512	0.9145	NA	0.3922	0.4744	0.69	8.45864e-17	1.25565e-15	-26.1683
22	50645644	50645956	SELENOO		intronic		0.1373	0.3676	0.3175	NA	0.88	NA	NA	0.4696	0.4536	8.62979e-11	7.47986e-10	-26.1524
19	14583863	14584385	PTGER1		exonic	PTGER1:NM_000955:exon2	0.2698	0.2353	0.2385	0.2279	0.4872	NA	0.4188	0.3713	0.5746	2.7642e-45	1.60487e-43	-26.1482
14	39680432	39680946	PNN		intergenic		0.3415	0.6861	0.5954	0.7561	0.9259	NA	NA	0.6222	0.7273	5.20176e-12	5.10703e-11	-26.1366
1	855968	856300	LOC100130417	1	upstream		0.2143	0.1705	0.2647	NA	0.6904	0.0885	0.15	0.3457	0.5012	5.40875e-37	2.29145e-35	-26.1188
X	15518992	15519128	BMX	1	UTR5	BMX:NM_203281:exon1,BMX:NM_001320866:exon1	0.4402	0.3968	0.4979	0.3696	0.9	NA	0.72	0.6168	NA	5.83683e-26	1.5067e-24	-26.1094
2	224700889	224701382	AP1S3		intronic		0.8889	0.8095	0.55	0.6444	0.9438	NA	NA	1	0.7273	2.03347e-11	1.891e-10	-26.0937
17	76113693	76114182	TMC6		exonic	TMC6:NM_007267:exon16:exon17,TMC6:NM_001127198:exon16:exon17,TMC6:NM_001321185:exon16:exon17	0.48	0.4333	0.3819	0.4444	0.8121	NA	0.4	0.6732	0.686	2.86981e-21	5.71862e-20	-26.0859
22	24105937	24106145	C22orf15		intronic		0.256	0.0667	NA	0.0606	0.7723	0	0.0566	NA	0.58	1.57771e-09	1.17602e-08	-26.0672
6	150072174	150072378	PCMT1		intronic		0.3882	0.5427	0.4223	0.4726	0.9446	NA	0.33	0.451	NA	1.65944e-23	3.76625e-22	-26.0669
14	101146813	101147577	LINC00523		intergenic		0.2457	0.4118	0.3201	0.3661	0.6218	0.1765	0.2806	0.401	0.7945	3.63873e-81	5.75473e-79	-26.0601
22	38303310	38303394	MICALL1		intronic		0.2727	0.4516	0.2333	0.381	0.9706	NA	0.8462	NA	0.2051	0.000449425	0.00120226	-26.0565
13	110437345	110437867	IRS2	1	exonic	IRS2:NM_003749:exon1	0.1557	0.1202	0.1499	0.1313	0.4733	0.1154	0.0255	0.0905	0.837	4.2337e-202	4.55307e-199	-26.0236
22	45094531	45095273	PRR5		intronic		0.6667	0.6282	0.5	0.4643	0.9149	NA	0.5846	0.5395	0.8882	2.29261e-16	3.29145e-15	-26.0204
16	56892413	56892485	MIR138-2	1	ncRNA_exonic	MIR138-2:NR_029680:exon1	0.1875	0.586	0.2237	0.2476	0.9298	NA	NA	0.6702	0.3116	3.60576e-13	3.96437e-12	-26.0182
8	146023744	146023914	ZNF517	1	upstream		0.75	NA	0.2857	0.6364	NA	NA	1	0.5	0.9545	0.00288337	0.00605695	-26.0128
9	34377566	34378067	KIAA1161	1	upstream;downstream		0.1366	0.2749	0.0128	NA	0.5164	0.3613	0.1759	NA	NA	2.15215e-34	8.2706e-33	-26.0106
19	46997507	46997806	PNMA8B	1	exonic	PNMA8B:NM_020709:exon1	0.0942	0.1113	0.1379	0.1254	0.6468	NA	0.0606	0.0654	0.2162	1.1533e-79	1.75642e-77	-26.0077
19	38442255	38442394	SIPA1L3		intronic		0.3297	0.445	0.3889	NA	0.7867	NA	0.4024	0.6061	NA	3.80351e-14	4.56913e-13	-26.0055
10	13058610	13058749	CCDC3		intronic		0.4286	0.58	0.4286	0.5	1	0.6923	0.4	NA	NA	0.00279999	0.00590665	-25.9974
19	45737715	45737843	EXOC3L2	1	upstream		0.4909	0.5752	0.5106	0.3609	0.7407	0.2424	0.0444	0.5176	0.8853	1.05618e-40	5.17381e-39	-25.9966
12	121456139	121456255	C12orf43		intergenic		0.4033	0.4427	0.567	0.5224	0.9728	NA	0.8654	0.5	NA	8.2058e-29	2.42337e-27	-25.9926
17	6899484	6899614	ALOX12	1	exonic	ALOX12:NM_000697:exon1	0.1301	0.5143	0.5026	0.1268	0.6218	0.2115	NA	0.3271	0.9242	2.05175e-52	1.49244e-50	-25.9802
6	156381246	156381556	MIR1202		intergenic		0.5305	0.2632	0.5385	0.375	0.8462	0.913	0.3182	NA	NA	6.6151e-05	0.000219926	-25.9781
19	7711153	7711614	STXBP2		exonic	STXBP2:NM_001272034:exon16,STXBP2:NM_001127396:exon16,STXBP2:NM_006949:exon16,STXBP2:NR_073560:exon16	0.625	0.7183	0.7692	0.649	1	NA	NA	0.8586	0.9348	1.43028e-16	2.08598e-15	-25.9665
17	8130135	8130242	CTC1		UTR3	CTC1:NM_025099:exon23,CTC1:NR_046431:exon22	0.1013	0.303	0.2361	0.1818	0.7712	0.2929	0.1522	NA	0	5.51502e-12	5.40244e-11	-25.9593
1	224444519	224444652	NVL		intronic		0.5294	0.6923	0.5909	0.6	0.9444	0.9091	NA	0.6364	0.9286	0.000159217	0.00048135	-25.9259
20	33146756	33146904	MAP1LC3A		intronic		0.2171	0.2216	0.2785	0.1791	0.4095	NA	0.0312	0.0688	0.8865	1.19162e-47	7.41087e-46	-25.9235
19	7938524	7938597	PRR36		exonic	PRR36:NR_104345:exon2,PRR36:NM_001190467:exon2	0.1333	0.1657	0.1795	0.1918	0.1818	NA	0.3429	0.2079	0.6473	5.94255e-28	1.68863e-26	-25.884
18	12030311	12030390	IMPA2		exonic	IMPA2:NM_014214:exon8	0.1	0.2323	0.3333	0.3167	0.8182	NA	0.4615	0.3441	0.2121	2.65735e-11	2.44001e-10	-25.8727
5	132158887	132159058	SHROOM1		exonic	SHROOM1:NM_001172700:exon9,SHROOM1:NM_133456:exon6	0.1698	0.2012	0.1796	0.1329	0.4351	0.1234	0.1103	0.1856	0.8593	2.76203e-101	6.63487e-99	-25.8653
3	195346342	195346784	APOD		intergenic		0.2317	0.3425	0.3233	0.4206	0.6875	NA	0.5238	0.5864	0.4453	5.56701e-42	2.86985e-40	-25.8648
7	2685606	2685742	TTYH3		intronic		0.415	0.6964	0.5546	NA	0.989	NA	NA	0.6184	0.8214	1.56305e-12	1.61942e-11	-25.8505
14	103605109	103605263	TNFAIP2		intergenic		0.3759	0.4485	0.6167	0.2357	0.8077	NA	0.1386	0.4294	0.867	4.81807e-54	3.66883e-52	-25.8477
16	28752141	28752499	EIF3C		intergenic		0.1264	0.146	0.1078	0.089	0.7926	NA	0.0606	NA	0.2098	9.64815e-27	2.57223e-25	-25.8422
6	170338190	170338324	LINC00574		intergenic		0.3765	0.5245	0.4495	0.4825	0.7407	NA	NA	0.4264	0.7877	1.38915e-33	5.16521e-32	-25.8303
19	16349971	16350699	AP1M1		intergenic		1	0.23	0.2045	NA	0.8828	0.0577	0.8917	NA	0.2955	2.53611e-09	1.83808e-08	-25.8105
22	35724388	35725239	TOM1		intronic		0.3868	0.532	0.5596	0.5184	0.9086	0.4762	NA	0.5455	0.6169	2.75603e-50	1.87773e-48	-25.7925
10	103542299	103542453	NPM3		exonic	NPM3:NM_006993:exon3	0.4485	0.5161	0.4655	0.3115	0.5735	NA	0.6364	NA	0.7755	1.66229e-09	1.23564e-08	-25.7905
2	114048902	114048995	PAX8		intergenic		0.1875	0.1871	0.1391	0.114	0.5588	NA	NA	0.07	0.76	1.59999e-15	2.15916e-14	-25.7605
2	129494766	129495164	HS6ST1		intergenic		0.2644	0.4415	0.2724	0.2822	0.8348	NA	NA	0.2882	0.869	5.08011e-25	1.24953e-23	-25.7482
16	54967472	54967532	IRX5		exonic	IRX5:NM_005853:exon3,IRX5:NM_001252197:exon3	NA	0.1633	0.1	0.1643	0.4	0.4184	0.3077	0.1222	0.5684	4.7147e-21	9.29947e-20	-25.7014
17	61515569	61516173	CYB561		intronic		0.237	0.375	0.3153	0.3953	0.8218	NA	NA	0.3977	0.4702	1.61625e-17	2.52811e-16	-25.6767
19	3314138	3314667	CELF5		intergenic		0.3986	0.3261	0.4516	0.4313	0.7111	NA	NA	0.8182	0.5571	5.33337e-20	9.897e-19	-25.6552
7	27162780	27163096	HOXA-AS2		ncRNA_exonic	HOXA-AS2:NR_122069:exon3	0.6158	0.724	0.5966	0.671	0.9416	NA	NA	0.8333	0.9111	2.90134e-22	6.14027e-21	-25.6506
11	44991946	44992253	TP53I11		intergenic		0.2069	0.4	0.4091	0.3235	0.9286	NA	NA	0.625	0.4524	0.000630386	0.00161811	-25.6061
9	129184182	129184527	MVB12B		exonic	MVB12B:NM_033446:exon7	0.3448	0.5	0.458	0.4545	0.9851	NA	NA	0.4792	0.6176	1.52724e-10	1.2875e-09	-25.6016
1	1534751	1534862	FNDC10	1	exonic	FNDC10:NM_001242659:exon1	0.1942	0.2911	0.3006	0.195	0.5195	NA	0.2443	0.2208	0.786	4.53988e-73	5.77005e-71	-25.5715
5	10460719	10460944	ROPN1L		intronic		0.2211	0.303	0.3333	0.3942	0.7321	NA	0.2	1	0.46	2.43119e-09	1.76772e-08	-25.5636
2	233793413	233793764	NGEF		intronic		0.1353	0.1495	0.1758	0.1852	0.3754	0.2627	0.4526	0.1739	0.5438	1.30725e-65	1.3639e-63	-25.5314
1	1695703	1696197	NADK		intronic		0.3462	0.4277	0.322	0.2892	0.9474	NA	NA	0.5368	0.3555	1.52806e-21	3.11055e-20	-25.5152
10	126330565	126331072	FAM53B		intronic		0.3973	0.3914	0.4863	0.873	0.9189	NA	NA	0.4615	0.7022	1.58302e-16	2.30155e-15	-25.5151
19	47765634	47765770	CCDC9		intronic		0.3306	0.3222	0.3818	0.5649	0.9183	NA	NA	0.7361	0.3063	1.96292e-21	3.96688e-20	-25.494
22	46861456	46861764	CELSR1		intronic		0.5714	0.5126	0.5621	0.4562	0.7078	NA	NA	0.5115	0.8353	4.14191e-28	1.18515e-26	-25.4861
20	5011946	5012056	SLC23A2		intergenic		0.1447	0.3148	0.3765	0.4407	1	0.2308	NA	0.5	0.2759	6.73965e-16	9.33658e-15	-25.4852
11	745019	745153	EPS8L2		intergenic		0.605	0.5959	0.6981	0.7821	0.9514	0.9706	NA	0.7381	0.9	1.08618e-22	2.36094e-21	-25.4801
16	19126011	19126157	ITPRIPL2	1	exonic	ITPRIPL2:NM_001034841:exon1,ITPRIPL2:NR_028028:exon2	0.2179	0.2214	0.2181	0.1412	0.709	NA	0.2033	0.2014	0.6825	3.3784e-41	1.6917e-39	-25.4778
11	1904142	1904279	LSP1		intronic		0.7568	0.6098	0.6757	0.6207	0.9167	NA	NA	0.8788	0.9545	2.31552e-06	1.05126e-05	-25.4682
11	2441528	2442120	TRPM5		exonic	TRPM5:NM_014555:exon4	0.0781	0.4281	0.459	0.4182	0.3129	NA	0.4844	0.6695	0.7103	2.67358e-44	1.48918e-42	-25.461
1	3239496	3240447	PRDM16		intronic		0.2139	0.4082	0.5556	0.3102	0.6377	NA	0.3254	0.912	0.528	1.31069e-37	5.65566e-36	-25.4584
19	19625429	19625573	TSSK6	1	exonic	TSSK6:NM_032037:exon1	0.6652	0.6355	0.7331	0.609	0.9528	NA	0.8158	0.8285	0.9656	5.76723e-120	1.84086e-117	-25.455
19	18334315	18334800	PDE4C		intronic		0.5267	0.8769	0.811	0.5832	0.8675	NA	0.0909	0.9042	0.9713	4.61948e-35	1.82542e-33	-25.4493
22	50609138	50609394	PANX2	1	exonic	PANX2:NM_001160300:exon1,PANX2:NM_052839:exon1,PANX2:NR_027691:exon1	0.0467	0.0723	0.0797	0.0838	0.6671	NA	0.0424	0.0567	0.4922	4.45362e-212	5.18871e-209	-25.4476
19	49636442	49636854	PPFIA3		exonic	PPFIA3:NM_003660:exon9,PPFIA3:NR_103842:exon9	0.2269	0.0842	0.1211	0.1307	0.7372	NA	NA	0.104	0.3134	1.31259e-24	3.17051e-23	-25.4255
11	46696590	46696728	ATG13		UTR3	ATG13:NM_001346335:exon17,ATG13:NM_001346330:exon19,ATG13:NM_001346344:exon18,ATG13:NM_001346353:exon17,ATG13:NM_001346315:exon21,ATG13:NM_001346325:exon19,ATG13:NM_001346320:exon19,ATG13:NM_001346322:exon20,ATG13:NM_001346318:exon19,ATG13:NM_001346328:exon19,ATG13:NM_001346348:exon18,ATG13:NM_001346356:exon17,ATG13:NM_001346313:exon20,ATG13:NM_001346333:exon20,ATG13:NM_001346329:exon20,ATG13:NM_…	0.04	0.35	0.1404	0.1765	0.5484	NA	NA	0.35	0.2857	7.59584e-06	3.11897e-05	-25.412
19	18280447	18280875	PIK3R2		UTR3	PIK3R2:NM_005027:exon16,PIK3R2:NR_073517:exon16	0.2072	0.3704	0.1327	0.3537	0.8955	NA	0.5495	0.4	0.0473	3.50196e-23	7.82855e-22	-25.4051
16	69999395	69999865	CLEC18A		intergenic		0.0269	0.0214	0.0264	0.0312	0.1581	NA	NA	0.021	0.48	2.37308e-77	3.37167e-75	-25.374
15	90368375	90368555	ANPEP		intergenic		0.3889	0.3906	0.4476	0.4672	0.9444	NA	0.6667	0.6	0.6148	5.182e-11	4.61216e-10	-25.3673
20	31104168	31104532	LOC101929698		ncRNA_intronic		0.22	0.4252	0.4706	0.2958	0.984	NA	NA	0.41	0.4758	1.79596e-21	3.63895e-20	-25.3637
12	122250474	122250527	SETD1B		intronic		NA	0.02	0.04	0.0065	0.4706	0	NA	0.0333	0.3795	1.88682e-22	4.04214e-21	-25.3563
19	14486805	14487561	LINC01841		intergenic		0.2158	0.3273	0.5089	0.5687	0.9679	NA	NA	0.55	0.3333	1.8216e-19	3.25252e-18	-25.3531
17	1104411	1104485	ABR		intronic		0.5	0.1538	0.4048	0.2564	0.8451	NA	NA	0.5091	0.4133	4.10848e-07	2.13243e-06	-25.3498
2	43445274	43445366	LINC01819		intergenic		0.4062	0.4926	0.4605	0.3393	0.75	NA	NA	0.6618	0.6442	5.75361e-11	5.09755e-10	-25.3431
6	90597327	90597525	CASP8AP2		intergenic		0.2338	0.4073	0.3785	0.3263	0.6111	0.8295	0.6805	0.378	NA	3.99629e-25	9.88513e-24	-25.3399
12	125197910	125198000	NCOR2		intergenic		0.1786	0.25	0.3137	0.1111	0.5217	NA	0.3333	0.4583	NA	6.55416e-07	3.28334e-06	-25.3388
4	24801396	24801528	SOD3		exonic	SOD3:NM_003102:exon2	0.2041	0.2472	0.2588	0.2058	0.2835	NA	0.4841	0.3223	0.6109	3.41589e-73	4.35734e-71	-25.3253
6	108882843	108883024	FOXO3	1	exonic	FOXO3:NM_001455:exon1,FOXO3:NM_201559:exon2	0.2652	0.4282	0.3645	0.185	0.9274	0.15	0.0298	0.2022	0.9817	4.4678e-36	1.83068e-34	-25.2991
19	720848	720942	PALM		intronic		0.3956	0.3024	0.3397	0.2795	0.701	NA	0.0985	0.2442	0.8272	5.01856e-44	2.77542e-42	-25.2898
19	59073430	59073952	MZF1		exonic	MZF1:NM_001267033:exon6,MZF1:NM_198055:exon6,MZF1:NM_003422:exon6	0.17	0.168	0.2323	0.1494	0.4962	NA	0.061	0.2937	0.5338	1.61936e-111	4.52795e-109	-25.2856
22	46982895	46983298	CELSR1		intergenic		0.3846	NA	0.4167	0.0588	0.4194	NA	NA	1	0.5135	0.00183126	0.00409964	-25.2832
6	41495992	41496061	FOXP4-AS1		ncRNA_intronic		0.3696	0.25	0.3929	0.16	0.4348	0.6923	0.55	0.2353	0.8	7.9805e-06	3.26312e-05	-25.2668
16	89033864	89033997	CBFA2T3		intronic		0.126	0.1055	0.1792	0.2857	0.7372	0.2167	0.4079	0.5104	0.2652	2.58265e-30	8.2625e-29	-25.2575
11	65640020	65640390	EFEMP2	1	UTR5	EFEMP2:NR_037718:exon1,EFEMP2:NM_016938:exon1	0.1683	0.1489	0.2699	0.1605	0.3969	NA	0	0.104	0.7578	7.28239e-75	9.678e-73	-25.2504
5	134363111	134363793	PITX1		UTR3	PITX1:NM_002653:exon3	0.1562	0.1944	0.1602	0.1562	0.5757	0.22	0.1374	0.1806	0.5546	1.67775e-199	1.72471e-196	-25.209
16	86546138	86546748	FOXF1		exonic	FOXF1:NM_001451:exon2	0.181	0.1562	0.2103	0.1681	0.3586	NA	0.2833	0.1088	0.611	1.38921e-34	5.36223e-33	-25.206
22	50499348	50499565	MLC1		UTR3	MLC1:NM_139202:exon12,MLC1:NM_015166:exon12	0.4208	0.4035	0.5036	0.4724	0.9146	NA	0.8529	0.6049	0.6905	5.22245e-57	4.32031e-55	-25.1996
2	113970278	113970429	PSD4		intergenic		0.0654	0.0909	0.1127	0.0957	0.6117	NA	NA	0.1028	0.1295	4.13325e-28	1.18316e-26	-25.1471
11	118842342	118842773	FOXR1	1	exonic	FOXR1:NM_181721:exon1	0.5078	0.5652	0.6359	0.427	0.8031	NA	NA	0.4722	0.9319	5.7862e-56	4.64379e-54	-25.1453
15	44068959	44069039	ELL3	1	exonic	ELL3:NM_025165:exon1	0.0511	0.0571	0.0619	0.042	0.2353	0.4833	NA	0.0346	0.6743	1.27187e-44	7.19904e-43	-25.1366
14	75389744	75389867	RPS6KL1	1	upstream		0.0706	0.0679	0.0942	0.026	0.4779	0.2266	0.0912	0.0488	0.7817	6.27997e-81	9.84284e-79	-25.1283
16	66612913	66613196	CKLF-CMTM1		UTR3	CMTM1:NM_181270:exon4,CMTM1:NM_181272:exon3,CMTM1:NM_181269:exon4,CMTM1:NM_052999:exon4,CMTM1:NM_181296:exon2,CMTM1:NM_181283:exon3,CMTM1:NM_181268:exon4,CMTM1:NM_181271:exon3,CKLF-CMTM1:NM_001204098:exon4,CKLF-CMTM1:NM_001202509:exon3,CKLF-CMTM1:NM_001204099:exon4	0.0227	0.0101	0.0352	0.0203	0.4587	NA	0.0218	0	NA	1.36308e-49	9.13555e-48	-25.1116
9	132245657	132245852	LINC01503		intergenic		0.0796	0.1429	0.1599	0.2171	0.7033	0.4	0.0802	0.0833	0.5275	2.03714e-46	1.21608e-44	-25.11
4	997168	997253	IDUA		exonic	IDUA:NR_110313:exon11,IDUA:NM_000203:exon11	0.0515	0.0744	0.125	0.1215	0.6783	NA	NA	0.0848	0.488	5.87379e-117	1.793e-114	-25.0989
7	98990242	98990515	ARPC1B		exonic	ARPC1B:NM_005720:exon8	0.4949	0.6	0.539	0.465	0.7658	NA	0.3667	0.5375	0.9268	2.13198e-28	6.17534e-27	-25.0949
2	238535620	238535867	LRRFIP1	1	upstream		0.2135	0.2798	0.3896	0.2773	0.556	0.2679	0.0286	0.4924	0.7965	1.75997e-52	1.28556e-50	-25.0607
8	144810630	144810716	FAM83H		exonic	FAM83H:NM_198488:exon5	0.2969	0.625	0.4643	0.2356	0.5399	0.3	NA	0.4897	0.8928	3.97201e-27	1.07953e-25	-25.0596
19	36748303	36748589	ZNF146		intergenic		0.1452	0.0969	0.1969	0.2218	0.4007	NA	0.541	0.1212	0.6142	1.2416e-101	3.02412e-99	-25.0494
9	127154618	127154728	PSMB7		intronic		0.2	0.3348	0.3458	0.3071	1	NA	NA	0.5102	0.4825	2.266e-17	3.51066e-16	-25.0181
13	51417604	51417930	DLEU7	1	exonic	DLEU7:NM_001306135:exon1,DLEU7:NM_198989:exon1	0.1784	0.2228	0.2443	0.1648	0.4291	NA	0.0815	0.2097	0.8902	6.53366e-107	1.71701e-104	-25.0149
14	105339039	105339324	CEP170B		intronic		0.2121	NA	0.3667	0.2429	0.4	NA	NA	0.4167	0.8444	5.37127e-06	2.27654e-05	-25.007
1	208018502	208018603	C1orf132		intergenic		0.5556	0.6364	0.4286	0.4167	0.9091	NA	NA	0.6364	0.6364	0.00051948	0.00136665	-25
2	207115507	207115842	GPR1-AS		ncRNA_intronic		0.5992	0.5971	0.7	0.6474	0.3122	0.5278	0.4109	NA	NA	5.35225e-51	3.71539e-49	25.0304
19	10727690	10727759	SLC44A2		intronic		NA	0.7957	0.8958	0.8596	0.4479	NA	0.3429	NA	0.9524	2.56035e-09	1.85488e-08	25.0354
9	76295768	76295920	ANXA1		intergenic		0.8362	0.8846	0.8353	0.7778	0.7353	0.5	0.4091	NA	NA	1.65404e-05	6.3175e-05	25.0361
2	10689881	10690035	LOC101929715		intergenic		0.9397	0.9259	0.931	0.9425	0.6	NA	0.8	0.8167	0.8182	1.04438e-32	3.72289e-31	25.0462
18	59309280	59309349	CDH20		intergenic		0.9333	NA	0.8667	0.9815	0.8718	NA	0.1714	0.8824	NA	7.28214e-08	4.26158e-07	25.0556
16	1258409	1258514	CACNA1H		intronic		0.7309	0.7268	0.6643	0.8811	0.9082	NA	NA	0.645	0.3244	6.69123e-59	5.86139e-57	25.0617
1	232695107	232695194	SIPA1L2		intergenic		NA	0.8	0.6667	0.6667	0.6176	NA	0.4286	0.3611	0.4	0.000594253	0.00153688	25.0703
9	132024769	132025135	IER5L		intergenic		0.9412	0.9706	1	NA	0.6136	NA	0.8	NA	0.9412	2.10131e-05	7.84912e-05	25.0921
1	109837301	109837819	MYBPHL		exonic	MYBPHL:NM_001010985:exon7,MYBPHL:NM_001265613:exon7	0.5429	0.2466	0.5354	0.5233	0.1908	0.1	0.1486	0.0625	0.3362	1.56826e-16	2.28103e-15	25.0983
4	3703042	3703788	LINC02171		intergenic		NA	0.8036	0.7296	0.8405	0.6	NA	NA	0.5556	0.5451	1.50065e-33	5.57387e-32	25.1013
13	110384216	110384336	LINC00676		intergenic		0.4095	0.2918	0.6377	0.6631	0.0972	0.4833	0.3521	0.5417	0.0299	1.01202e-32	3.61304e-31	25.103
22	21025215	21025287	MED15		intergenic		0.1714	0.4478	0.3846	0.4323	0.2167	0.0647	0.3857	NA	0.0702	7.19133e-18	1.15457e-16	25.1062
5	16182872	16183023	MARCH11		intergenic		0.7891	0.7844	0.7692	0.7632	0.4118	NA	0.2857	NA	0.8	0.000155063	0.000470094	25.1345
10	105421277	105421844	SH3PXD2A		intronic		0.8104	0.8807	0.8477	0.8198	0.9167	NA	0.6364	0.6842	0.3929	2.49279e-14	3.0432e-13	25.1512
8	30406750	30406888	RBPMS		intronic		0.963	0.925	0.9048	1	0.5455	NA	0.6364	0.9	NA	9.60419e-05	0.000307472	25.163
11	70368768	70369274	SHANK2		intronic		0.5083	0.5029	0.3363	0.4212	0.4674	0.1746	0.0157	0.6209	0.0387	8.97741e-51	6.18886e-49	25.1676
19	1872671	1872835	KLF16		intergenic		0.937	0.8836	0.8731	0.9292	0.6743	NA	NA	0.6656	0.6375	3.67041e-89	6.91573e-87	25.1708
19	48833475	48834623	EMP3		exonic	EMP3:NM_001313905:exon5,EMP3:NM_001425:exon5	0.8687	0.8475	0.816	0.8519	0.5979	NA	0.3864	0.8351	0.7	2.31496e-18	3.84196e-17	25.1728
16	1762804	1762909	MAPK8IP3		intronic		0.6875	0.8187	0.4907	0.6988	0.1611	NA	0.197	0.6727	0.564	4.16647e-19	7.26853e-18	25.1882
X	39661945	39662671	MIR3937		intergenic		0.856	0.9378	0.8346	NA	0.4833	NA	0.9	0.798	1	6.29934e-29	1.8762e-27	25.1938
19	42639928	42639996	LOC100505622		ncRNA_intronic		0.8909	0.7455	0.958	0.875	0.6308	NA	0.62	NA	0.6381	2.23318e-13	2.49691e-12	25.1959
22	44442754	44442863	PARVB		intronic		0.9507	0.8405	0.8918	0.9296	0.6039	0.3636	NA	0.617	0.9333	1.31612e-30	4.26325e-29	25.1985
5	177548430	177548593	N4BP3		exonic	N4BP3:NM_015111:exon5	0.7692	0.7167	0.7639	0.7821	0.8396	0.4167	0.23	NA	NA	1.09764e-14	1.37902e-13	25.1995
2	121279843	121279944	LINC01101		intergenic		0.6779	0.5281	0.6305	0.7635	0.7067	0.18	0.0502	0.5506	0.3819	1.204e-52	8.84067e-51	25.2045
10	73155765	73156203	CDH23	1	upstream		0.7246	0.7313	0.7434	0.8077	0.4919	0.0944	0.4333	0.7055	0.7688	3.15449e-28	9.07445e-27	25.2066
3	11064884	11065291	SLC6A1		intronic		0.7273	0.7708	0.7429	0.75	0.7812	NA	0.2	NA	0.125	0.000911822	0.00223725	25.2066
5	2628273	2628349	LOC100506858		intergenic		0.85	0.6364	0.875	0.7619	0.7917	0.2917	NA	0.4082	NA	9.01165e-05	0.000290297	25.2284
9	139481912	139482714	NALT1		intergenic		0.7	0.7368	0.6348	0.7226	NA	NA	0.4123	0.6897	0.2491	5.80646e-27	1.56292e-25	25.2365
5	37378935	37379616	WDR70		exonic	WDR70:NM_018034:exon1:exon2,WDR70:NM_001345998:exon1:exon2,WDR70:NM_001345999:exon1	0.7361	0.4703	0.6594	0.6048	0.4073	0.2645	0.2431	NA	0.5139	8.8838e-21	1.7255e-19	25.2372
19	46877002	46877286	PPP5C		intronic		0.5652	0.6042	0.5192	0.587	0.2045	NA	NA	0.1429	0.6122	1.46733e-06	6.91796e-06	25.2557
9	92050501	92050723	SEMA4D		intronic		0.8388	0.7152	0.7574	0.8203	0.7667	NA	NA	0.3277	0.6792	3.71257e-15	4.84813e-14	25.259
3	185928780	185928890	DGKG		intronic		0.8462	0.766	0.781	0.7521	0.6364	0.4444	0.3667	0.4167	0.8519	3.76548e-12	3.74301e-11	25.2975
8	143897540	143897631	LY6D		intergenic		0.6786	0.6735	0.6552	0.8421	0.4706	0.2	0.4	0.5469	0.4405	2.64789e-07	1.41869e-06	25.3403
11	50372214	50372361	LOC646813		ncRNA_intronic		0.8277	0.791	0.7541	0.8532	0.9167	NA	0.1622	0.7586	NA	4.69072e-07	2.40932e-06	25.3731
1	181702603	181702755	CACNA1E		exonic	CACNA1E:NM_001205294:exon20,CACNA1E:NM_001205293:exon21,CACNA1E:NM_000721:exon21	0.9258	0.8519	0.6667	0.8646	0.8649	NA	0.3968	NA	0.7576	1.89869e-10	1.5842e-09	25.4069
10	23553647	23553729	PTF1A		intergenic		0.8462	0.8	0.6939	0.8043	0.6897	NA	0	0.5405	NA	0.000163354	0.000492177	25.4097
20	25473248	25473374	NINL		intronic		0.8865	0.878	0.945	0.9583	0.7132	NA	0.4242	0.6667	0.6	1.70721e-15	2.29677e-14	25.4107
4	155156597	155156674	DCHS2		exonic	DCHS2:NM_017639:exon25	0.942	0.9268	0.8544	0.8922	0.7179	NA	0.2564	0.7949	NA	1.11971e-10	9.58507e-10	25.4212
12	57102387	57102522	PTGES3		intergenic		0.9597	0.9375	0.9781	0.9875	0.7414	NA	0.4688	0.7885	NA	8.61241e-21	1.67418e-19	25.4218
19	37158076	37158988	ZNF461	1	upstream		0.6539	0.726	0.5688	0.492	0.4704	0.0471	0.0842	0.3654	0.0625	2.16245e-85	3.68689e-83	25.4309
10	111766841	111766981	ADD3-AS1		ncRNA_intronic		0.6522	0.52	0.7487	0.6066	NA	NA	0.1959	0.7931	0.825	5.22578e-13	5.66531e-12	25.4487
12	130743416	130743554	FZD10		intergenic		0.7294	0.7437	0.6933	0.7412	0.4105	NA	0.375	NA	0.6167	1.97501e-10	1.64513e-09	25.4535
17	5941773	5941970	LOC339166		intergenic		0.9141	0.9087	0.9123	0.9403	0.6731	0.6875	0.575	NA	NA	1.15306e-18	1.95211e-17	25.4585
1	6164513	6165637	CHD5		UTR3	CHD5:NM_015557:exon42	0.8487	0.975	0.8182	0.9545	0.4265	NA	0.4	0.92	0.9194	1.6165e-11	1.5186e-10	25.4816
16	87891780	87892785	SLC7A5		intronic		0.934	0.9102	0.8818	0.9357	0.4437	NA	NA	0.825	0.9179	2.52935e-34	9.70417e-33	25.4987
X	43831770	43832053	NDP		intronic		0.5973	0.7975	0.6143	0.811	0.4094	0.561	0.3226	0.4	NA	7.19128e-15	9.16155e-14	25.5404
20	23114417	23114728	LINC00656		intergenic		0.9375	0.8194	0.875	0.9688	0.9	0.8235	0.4028	0.4483	0.8462	1.04587e-13	1.21062e-12	25.541
22	23499192	23499329	RAB36		intronic		0.7273	0.9062	0.8621	0.9286	0.6667	0.2727	NA	0.7586	1	1.85801e-05	7.01641e-05	25.549
10	25935109	25935197	GPR158		intergenic		0.7885	0.9351	0.7895	0.75	0.4138	NA	0.7	0.7241	NA	2.65358e-07	1.4213e-06	25.5497
1	91893940	91894355	HFM1		intergenic		0.8503	0.84	0.8032	0.8359	0.6923	NA	0.3333	0.6837	NA	2.29889e-15	3.05165e-14	25.552
4	180263238	180263371	LINC01098		intergenic		0.9531	0.8545	0.8876	0.9688	0.6935	NA	0.5152	0.7391	NA	2.28708e-11	2.11642e-10	25.5638
19	30606018	30606114	URI1		intergenic		0.8939	0.8776	0.8846	0.8636	0.6818	NA	0.5	0.8182	NA	1.67923e-06	7.82247e-06	25.5691
22	46009114	46009372	LINC01589		intergenic		0.9359	0.9339	0.9435	0.951	0.7957	NA	NA	0.5469	0.7477	5.99534e-29	1.78718e-27	25.5762
1	2810951	2811331	TTC34		intergenic		0.9562	0.8	0.8427	0.9194	0.885	NA	NA	0.9107	0.3482	5.56925e-38	2.43775e-36	25.5774
16	1274274	1274841	TPSG1		exonic	TPSG1:NM_012467:exon2	0.5286	0.8276	0.9468	0.7812	0.2812	NA	NA	0.4452	0.6433	2.66008e-12	2.68906e-11	25.5798
8	42533723	42533872	SMIM19		intergenic		0.758	0.6441	0.7188	0.7391	0.4	NA	0.1	NA	0.8182	0.00412986	0.00824808	25.5802
5	77142737	77143009	TBCA		intergenic		0.3577	0.4628	0.6464	0.4906	0.1918	NA	0.0826	0.6389	0.25	1.15861e-18	1.96009e-17	25.5817
11	60849722	60850033	CD6		intergenic		0.6659	0.6245	0.6725	0.6845	0.7692	NA	0.252	0.3	0.2416	3.25079e-26	8.48548e-25	25.5865
14	101291856	101292554	MEG3	1	ncRNA_exonic	MEG3:NR_046464:exon1,MEG3:NR_046467:exon1,MEG3:NR_033358:exon1,MEG3:NR_046473:exon1,MEG3:NR_046471:exon1,MEG3:NR_033359:exon1,MEG3:NR_046469:exon1,MEG3:NR_046466:exon1,MEG3:NR_046470:exon1,MEG3:NR_003531:exon1,MEG3:NR_033360:exon1,MEG3:NR_002766:exon1,MEG3:NR_046472:exon1,MEG3:NR_003530:exon1,MEG3:NR_046465:exon1	0.4859	0.4402	0.3938	0.5143	0.2083	NA	0.0109	NA	0.4571	3.1935e-21	6.35639e-20	25.5956
19	734177	734564	PALM		exonic	PALM:NM_001040134:exon6,PALM:NM_002579:exon6	0.8883	0.7727	0.775	0.8542	0.6346	NA	0.3704	0.85	0.6667	3.65794e-14	4.39956e-13	25.6314
10	24857895	24858518	KIAA1217		intergenic		0.9031	0.8981	0.8013	0.9022	0.8058	NA	0.25	0.2708	NA	1.96769e-21	3.97537e-20	25.6427
11	80371766	80371893	TENM4		intergenic		0.9091	0.9419	0.9574	0.9184	0.5455	NA	0.6957	0.8	NA	4.05396e-07	2.1057e-06	25.6705
17	70484078	70484291	LINC00673		ncRNA_intronic		0.7978	0.7479	0.7897	0.8571	0.2362	NA	NA	0.7923	0.9333	6.3428e-27	1.7027e-25	25.6759
9	72814	72889	PGM5P3-AS1	1	ncRNA_exonic	PGM5P3-AS1:NR_121188:exon1,PGM5P3-AS1:NR_121190:exon1,PGM5P3-AS1:NR_121189:exon1	0.6833	0.5	0.4	0.5909	0.3636	NA	0.1	0.5	NA	0.00184656	0.00412887	25.6825
6	42715703	42715810	BICRAL		intronic		0.7675	0.7781	0.8264	0.7951	0.7422	0.1033	0.7667	0.8646	0.6641	1.34695e-28	3.94289e-27	25.683
3	160203369	160203568	TRIM59		intergenic		0.431	0.7214	0.7506	0.5164	0.9289	0.0272	0.1304	0.3353	NA	8.17079e-33	2.92605e-31	25.6866
17	27076578	27077250	TRAF4		exonic	TRAF4:NM_004295:exon7	0.3182	0.6496	0.8926	0.9027	0.2686	0.093	0.0351	0.8413	0.9487	2.28702e-15	3.03705e-14	25.72
7	30954541	30955723	AQP1		intronic		0.9075	0.8478	0.8795	0.9167	0.6	NA	0.4272	0.4886	0.8586	1.3538e-41	6.88754e-40	25.7297
9	124890694	124890845	MIR4478		intergenic		0.44	0.4545	0.4857	0.4324	0.2295	NA	NA	0.4	0.0811	7.98391e-06	3.26432e-05	25.7363
8	68386549	68386752	LOC102724708		ncRNA_intronic		0.9575	0.9631	0.967	0.9797	0.7692	NA	0.3333	0.9697	NA	2.8003e-20	5.29198e-19	25.7703
1	18247967	18248069	ACTL8		intergenic		0.8	0.8621	0.7949	0.7812	0.7647	NA	0.0667	0.5758	0.1	2.35514e-05	8.68677e-05	25.7875
4	3632697	3633097	LINC00955		intergenic		0.7856	0.6477	0.713	0.7975	0.5561	NA	0.0857	0.4	0.5425	1.39727e-31	4.71625e-30	25.8041
7	473259	473417	LOC442497		intergenic		0.9389	0.92	0.8592	0.9111	0.7632	NA	NA	0.5962	0.6222	5.05378e-17	7.62192e-16	25.8071
17	2728817	2728910	RAP1GAP2		intronic		0.7436	0.9535	0.6566	0.7121	0.7941	NA	0.0682	0.7667	0.5714	7.19693e-11	6.29649e-10	25.8476
2	102685697	102685806	IL1R2		intergenic		0.8713	0.8788	0.8636	0.8906	0.8462	0.7	0.0909	0.4138	0.9383	4.37436e-16	6.15876e-15	25.8505
18	3061590	3062036	LPIN2		intergenic		0.8052	0.6174	0.6828	0.6667	0.5207	NA	0.0179	0.6716	0	1.92302e-15	2.57421e-14	25.875
5	135528916	135529353	LOC389332	1	upstream		0.7925	0.8171	0.594	0.8485	0.4464	NA	NA	0.3488	0.82	1.1351e-19	2.06149e-18	25.889
10	132544376	132544948	GLRX3		intergenic		0.8272	0.7727	0.9667	0.8571	0.5789	NA	0.4737	0.9167	0.8	1.18727e-06	5.69721e-06	25.904
4	152283426	152283790	PRSS48		intergenic		0.2857	0.4571	0.35	0.25	0.0417	NA	NA	0.2	0.1	0.000555511	0.00144879	25.9091
22	33605843	33606858	LINC01640		intergenic		0.2072	0.8509	0.8736	0.8571	0.3826	0.08	0.0412	0.8421	NA	5.25481e-17	7.91145e-16	25.9189
20	59854734	59855039	CDH4		intronic		0.8401	0.775	0.8099	0.865	0.78	NA	NA	0.6818	0.2958	2.32192e-14	2.84505e-13	25.9227
5	485746	485992	SLC9A3		intronic		0.8804	0.8553	0.8439	0.883	0.76	NA	NA	0.5132	0.7733	2.84811e-32	9.95462e-31	25.9265
2	70686050	70686162	TGFA		intronic		1	0.9231	0.75	1	0.4848	NA	0.7	NA	0.9167	7.13998e-05	0.000235517	25.9369
21	45845198	45845578	TRPM2	1	exonic	TRPM2-AS:NR_109964:exon1,TRPM2:NM_001320351:exon25,TRPM2:NR_038257:exon25,TRPM2:NM_001320350:exon26,TRPM2:NM_001320352:exon1,TRPM2:NM_003307:exon25	0.7435	0.8532	0.8125	0.7897	NA	0.0923	NA	0.7074	0.4509	1.77329e-60	1.63103e-58	25.9373
2	11290619	11290754	C2orf50		intergenic		0.9417	0.9359	0.9789	0.925	0.6299	NA	0.7209	NA	0.8684	6.31109e-19	1.08769e-17	25.9594
1	18814601	18814718	KLHDC7A		intergenic		0.9189	0.8793	0.9333	0.9333	0.3846	NA	NA	0.7059	0.9	0.000129929	0.00040202	25.9677
16	75143992	75144258	ZNRF1		UTR3	ZNRF1:NM_032268:exon5	0.6204	0.5882	0.6607	0.4872	0.6591	NA	0.04	0.3964	0.2368	4.02316e-13	4.40595e-12	25.9749
14	96362065	96362583	TUNAR		ncRNA_exonic	TUNAR:NR_132398:exon2	0.6167	0.6055	0.7077	0.6947	0.1045	NA	0.6164	0.7031	NA	3.13503e-15	4.11933e-14	25.9837
10	11929011	11929129	PROSER2-AS1		ncRNA_intronic		0.9184	0.9311	0.9	0.9412	0.6528	NA	NA	0.4564	0.8944	2.05691e-40	9.95048e-39	25.989
2	201932697	201932799	FAM126B		intronic		0.8841	0.8813	0.9268	0.9512	0.9779	0.2833	0.4696	0.9844	0.3043	2.70242e-27	7.40234e-26	25.9931
19	33726255	33726982	SLC7A10		intergenic		0.4968	0.3525	0.3785	0.7088	0.0303	0	0.0277	0.4744	0.4069	5.72817e-43	3.0613e-41	25.9932
2	61508478	61508604	USP34		intronic		0.9268	0.9811	0.8636	0.9231	0.6957	0.9231	0.7143	0.4091	NA	6.25979e-08	3.69703e-07	26.0163
21	44158321	44159097	PDE9A		intronic		0.5139	0.515	0.5348	0.4944	0.9744	0.039	NA	0.1437	0.125	4.00192e-20	7.48188e-19	26.0198
17	57915665	57915774	VMP1		exonic	VMP1:NM_001329399:exon10,VMP1:NM_001329402:exon10,VMP1:NM_001329395:exon12,VMP1:NM_030938:exon11,VMP1:NM_001329394:exon11,VMP1:NM_001329400:exon9,VMP1:NM_001329398:exon11,VMP1:NM_001329397:exon10,VMP1:NM_001329396:exon10,VMP1:NM_001329401:exon9	0.4468	0.6092	0.5852	0.4729	0.124	0.2195	0.7333	0.4	NA	1.02626e-12	1.0822e-11	26.0255
10	133890462	133890733	JAKMIP3		intronic		0.6429	0.3333	0.3333	0.4286	0.3846	NA	0.0909	0.0588	NA	0.0051612	0.00996864	26.0303
5	175001067	175001158	SFXN1		intergenic		0.2759	0.2906	0.5076	0.3175	0.0619	NA	0.1026	0.3	NA	1.61074e-11	1.51359e-10	26.038
16	89367859	89367959	ANKRD11		intronic		0.7667	0.8295	0.7885	0.82	0.9048	NA	0.1667	0.5652	0.4663	8.71262e-16	1.19654e-14	26.0388
13	110383648	110383817	LINC00676		intergenic		0.881	0.8324	0.8654	0.8667	0.9667	NA	NA	0.7895	0.2308	2.2514e-13	2.51567e-12	26.0404
11	70456804	70456875	SHANK2		intronic		NA	0.717	0.7292	0.6667	0.5333	NA	0.0278	0.5904	NA	3.74036e-07	1.95355e-06	26.0437
5	28928321	28928431	LSP1P3		downstream		0.2826	0.809	0.8478	0.1698	0.2304	0.3545	0.2778	0.1677	0.5225	1.1987e-56	9.81187e-55	26.0518
7	82137104	82137198	CACNA2D1		intergenic		0.6931	0.8254	0.8242	0.7634	0.4487	NA	0.561	0.7619	0.3846	2.37161e-11	2.18885e-10	26.0567
11	3253025	3253779	MRGPRE	1	UTR5	MRGPRE:NM_001039165:exon1	0.8621	0.7	0.6364	0.7419	0.4	NA	NA	0.375	0.5256	1.13638e-05	4.50729e-05	26.0645
X	40018760	40018899	BCOR		intronic		0.5853	0.9778	0.6429	NA	0.2258	NA	NA	0.4	0.9909	2.37653e-19	4.21323e-18	26.0698
19	49649750	49650044	PPFIA3		intronic		0.7659	0.7562	0.7516	0.75	0.6667	NA	0.2308	0.8205	0.5192	8.3581e-17	1.24126e-15	26.0817
1	31167510	31167834	LINC01648		intergenic		0.7692	0.82	0.75	0.7089	0.4815	NA	NA	0.6806	0.3922	1.22025e-10	1.04024e-09	26.0831
3	156827492	156827612	LINC00880		ncRNA_intronic		0.86	0.8257	0.7966	0.8516	0.6636	NA	0.5882	0.3053	0.8	5.05805e-18	8.21693e-17	26.084
17	76876114	76876492	TIMP2		intronic		0.9074	0.2923	0.6778	0.3077	0.4286	NA	NA	0.2188	0.2115	7.29986e-08	4.27016e-07	26.0949
3	127111022	127111109	LINC02016		intergenic		0.8235	0.7679	0.8	0.8793	0.4677	NA	NA	0.825	0.4667	3.46618e-08	2.13234e-07	26.0958
20	62808071	62808209	MYT1		intronic		0.2857	0.5455	1	0.5758	0.04	NA	0.1538	0.6154	0.475	0.000254216	0.000728122	26.0989
6	123080988	123081121	FABP7		intronic		0.9706	1	0.902	0.875	0.7419	NA	0.3	0.8333	NA	4.75113e-06	2.03529e-05	26.1152
1	1003284	1004004	AGRN		intergenic		0.4054	0.5046	0.5568	0.6086	0.121	0.0132	0.011	0.5839	0.0979	3.53579e-118	1.09364e-115	26.1167
14	60042388	60042523	CCDC175		intronic		0.9431	0.9043	0.9386	0.9167	0.913	0.0476	0.4237	NA	NA	1.5282e-36	6.36627e-35	26.1207
7	4773362	4773486	FOXK1		intronic		0.8208	0.8227	0.7881	0.8222	0.88	NA	NA	0.7375	0.3185	1.04765e-17	1.65838e-16	26.1287
16	944342	944513	LMF1		intronic		0.93	0.55	NA	0.8545	0.8182	NA	NA	0.4643	0.4257	2.17874e-15	2.89876e-14	26.1341
21	27813071	27813197	CYYR1-AS1		ncRNA_intronic		1	0.9667	0.9355	0.9375	0.9545	0.5455	0.3	NA	NA	1.12841e-05	4.47747e-05	26.1342
9	110350021	110350209	KLF4		intergenic		0.5125	0.3074	0.3485	0.587	0.1007	0.0841	0.8667	NA	NA	1.7066e-16	2.47555e-15	26.1364
11	61496440	61496597	DAGLA		exonic	DAGLA:NM_006133:exon8	0.6667	0.5946	0.6739	0.6889	0.3673	0.0909	NA	0.4167	0.5057	4.29091e-11	3.86184e-10	26.1374
21	44809497	44810286	LINC01679		intergenic		0.8595	0.3009	0.2667	0.8396	0.957	NA	NA	0.3	0.2529	6.07946e-16	8.4572e-15	26.1553
19	5996955	5997033	LOC100128568		ncRNA_intronic		NA	0.875	0.9423	0.9037	0.4854	NA	NA	0.4062	0.8302	2.52531e-15	3.34016e-14	26.1629
14	106146084	106146435	ELK2AP		intergenic		0.6343	0.6267	0.5693	0.6	0.5893	0.0519	0.5253	0.4498	0.2195	6.56875e-29	1.95146e-27	26.1777
17	48009227	48009602	FLJ45513		intergenic		0.4615	0.3333	0.4643	0.465	0.4098	NA	0	0.3896	0.0823	2.8455e-17	4.37068e-16	26.1837
9	124463294	124463430	DAB2IP		intronic		0.8857	0.8147	0.8205	0.8	0.9402	0.4333	0.2965	0.7171	0.7121	9.72166e-44	5.29677e-42	26.1988
7	2146755	2146883	MAD1L1		intronic		0.6056	0.7994	0.6109	0.6176	0.9519	0.4366	NA	0.4679	0.1036	1.98046e-34	7.61918e-33	26.1997
12	131622151	131622599	ADGRD1		intronic		0.7857	0.9202	0.9007	0.9124	0.331	0.7111	0.42	0.8272	0.8128	1.29924e-50	8.91276e-49	26.2007
10	75700045	75700850	C10orf55		intergenic		0.6015	0.4368	0.2576	0.2374	0.2363	0.0192	0.0141	0.025	0.0271	1.04258e-99	2.42126e-97	26.2211
7	135024395	135024480	STRA8		intergenic		0.6471	NA	0.75	0.8	0.2667	NA	NA	0.5652	0.5833	0.0037088	0.00751971	26.2424
19	49564802	49565020	NTF4		exonic	NTF4:NM_006179:exon2	0.7205	0.5633	0.4016	0.54	0.3965	0.4636	0.0469	0.311	0.2874	4.39021e-117	1.34601e-114	26.2565
20	39498397	39498507	SNORD154		intergenic		0.9811	0.9492	0.9434	0.9565	0.68	NA	0.5152	0.7333	0.9545	1.58555e-09	1.18136e-08	26.271
16	57754414	57754952	DRC7		intronic		0.7725	0.7771	0.8516	0.7949	0.375	NA	0.2	0.381	0.7636	4.82121e-09	3.37187e-08	26.3263
10	68678749	68678818	LOC101928961		ncRNA_intronic		0.95	0.9474	0.9412	0.9608	0.7	NA	0.5385	0.8333	NA	5.93962e-08	3.51864e-07	26.3265
3	23739011	23739114	MIR548AC		intergenic		0.906	0.9155	0.878	0.8911	0.5312	NA	0.4286	0.7917	NA	5.83241e-10	4.58353e-09	26.3283
19	35567704	35568026	HPN-AS1		ncRNA_intronic		0.7312	0.8194	0.6957	0.6081	NA	NA	0.3684	0.7222	0.3714	1.73746e-12	1.7903e-11	26.3601
17	80342478	80343302	UTS2R		intergenic		0.7134	0.7741	0.8234	0.7862	0.6919	NA	0.559	0.7399	0.3324	4.96397e-135	1.94943e-132	26.3694
19	14672903	14673784	TECR		exonic	TECR:NM_138501:exon2,TECR:NR_038103:exon2,TECR:NR_038104:exon2,TECR:NM_001321170:exon3	0.6812	0.7318	0.7188	0.706	0.9043	NA	0.1026	0.5993	0.3625	9.28758e-58	7.84097e-56	26.3805
1	16514789	16514877	EPHA2		intergenic		NA	0.7479	0.802	0.7857	0.5111	NA	0.1795	0.6364	0.6349	6.28963e-10	4.91741e-09	26.4019
17	71007139	71007434	SLC39A11		intronic		0.3333	0.3448	0.4048	0.2667	NA	0	NA	0.0714	0.2	0.000721878	0.00182251	26.4052
1	9376010	9376264	SPSB1		intronic		0.4958	0.4667	0.4815	0.4529	0.7823	0.0857	0.0467	0.4255	0.0767	3.78433e-37	1.61205e-35	26.4079
11	1680571	1680824	KRTAP5-5		intergenic		0.4681	1	0.8846	0.8846	0.431	NA	0.2387	0.9	0.9545	7.8042e-14	9.14567e-13	26.4127
2	236475314	236475664	AGAP1		intronic		0.66	0.6508	0.6167	0.6518	0.2857	NA	NA	0.7115	0.1053	6.94778e-08	4.07512e-07	26.4364
4	1023333	1023437	FGFRL1		intergenic		0.9286	0.8168	0.8145	0.8788	0.3421	0.4474	0.1373	0.5407	0.7441	2.76175e-23	6.1996e-22	26.4375
20	55449108	55449787	TFAP2C		intergenic		0.7138	0.9054	0.9524	0.8013	0.3118	NA	NA	0.85	0.9545	1.63596e-17	2.55723e-16	26.4379
12	116138443	116138607	TBX3		intergenic		0.8	0.7742	0.8765	0.8854	0.8	NA	NA	0.6667	0.5	2.33519e-05	8.62138e-05	26.4495
15	22697925	22698282	MIR4509-3		intergenic		0.8067	0.7917	0.8121	0.54	0.4889	NA	0.3333	0.4762	0.875	3.20049e-11	2.91574e-10	26.4527
1	1690235	1690432	NADK		intronic		0.5438	0.6034	0.5993	0.54	0.8491	NA	0.0625	0.4081	0.2017	2.61825e-69	3.0252e-67	26.4558
13	19402379	19402502	ANKRD20A9P		ncRNA_intronic		0.7375	0.8458	0.8556	0.8421	NA	NA	0.4667	0.5846	0.6	1.54407e-10	1.30089e-09	26.4635
6	166666304	166666960	LOC101929297		ncRNA_intronic		0.2719	0.8121	0.7714	0.8395	0.0107	0	0.0125	0.7915	0.9699	1.15115e-76	1.60616e-74	26.4975
1	248753507	248753581	OR2T34		intergenic		0.9762	NA	0.9257	0.9575	0.5161	NA	0.8	1	NA	1.17875e-29	3.63952e-28	26.5017
20	41993825	41994265	PTPRT		intergenic		0.7155	0.728	0.7126	0.7436	NA	NA	0.3478	0.5714	0.4	5.74845e-05	0.000193786	26.5122
3	80224662	80224780	ROBO1		intergenic		0.7347	0.825	0.75	0.9062	0.6136	1	0.1333	0.4062	0.6	6.82236e-07	3.40817e-06	26.5407
1	220473933	220474018	RAB3GAP2		intergenic		0.3158	0.6228	0.6667	0.5941	0.2778	NA	NA	0.3333	0.3636	1.1052e-07	6.28974e-07	26.5491
2	109834128	109834431	SH3RF3		intronic		0.6452	0.5167	0.5789	0.7857	0.0833	NA	0.0909	0.6	NA	0.00105249	0.00253541	26.5716
17	74877560	74877638	MGAT5B		intronic		NA	0.8333	0.9394	0.8333	0.9091	NA	0	0.6667	0.7647	0.000370206	0.00101521	26.572
6	127782184	127782388	SOGA3		intronic		0.9034	0.9529	0.9293	0.8772	0.6746	NA	0.6	0.5	NA	5.98724e-14	7.07689e-13	26.6033
10	15430681	15431264	FAM171A1		intergenic		0.7573	0.838	0.8636	0.8211	0.5797	0.0909	NA	NA	0.6	2.38778e-11	2.20319e-10	26.6227
3	51976883	51977546	PARP3		exonic	PARP3:NM_005485:exon2,PARP3:NM_001003931:exon2	0.8854	0.812	0.7644	0.6207	0.6273	NA	0.1026	0.7254	0.1636	9.17411e-30	2.84264e-28	26.6356
1	33429038	33429363	RNF19B		intronic		0.5551	0.493	0.4709	0.5096	0.3604	0.0244	0.0776	NA	NA	3.81002e-28	1.09242e-26	26.6452
6	89717172	89717696	RNGTT		intergenic		0.963	0.9184	0.9863	0.9649	1	0.3051	0.2174	NA	0.9444	5.63365e-19	9.74779e-18	26.6479
9	70649443	70649646	CBWD5		intergenic		0.7561	0.6217	0.6154	NA	0.7318	0.1279	0.1572	NA	NA	2.82787e-28	8.15164e-27	26.6594
9	137970974	137971259	OLFM1		intronic		0.8243	0.9103	0.913	0.84	NA	0.2083	NA	0.875	0.6667	2.83977e-08	1.76814e-07	26.6938
1	18167630	18167723	ACTL8		intergenic		0.8667	0.8108	0.8372	0.6667	0.4634	0.8	0.5	0.4483	0.6	8.4693e-06	3.44665e-05	26.7
11	128646807	128647303	FLI1		intronic		0.8994	0.7846	0.7863	0.8074	0.6528	NA	0.6098	0.3803	0.8974	2.66644e-61	2.53305e-59	26.7348
13	110850759	110850861	COL4A1		exonic	COL4A1:NM_001303110:exon21,COL4A1:NM_001845:exon21	1	0.92	0.9211	0.8182	0.8667	NA	0.4615	0.6	NA	5.77413e-05	0.000194539	26.7356
9	76123102	76123236	ANXA1		intergenic		0.9014	0.7297	0.8889	0.8393	0.6512	0.5455	0.5116	NA	NA	3.32935e-08	2.05195e-07	26.7399
12	124155354	124155639	TCTN2	1	upstream		0.5032	0.3254	0.3913	0.1071	0.0429	0.0202	0.0408	0.05	NA	1.6475e-25	4.16061e-24	26.7512
5	607591	607906	LOC100996325		ncRNA_intronic		0.6522	0.4728	0.4359	0.3797	0.2851	NA	0.0842	0.3973	0.0703	4.3509e-38	1.91405e-36	26.7766
8	127700192	127700396	FAM84B		intergenic		0.7313	0.9524	0.7413	0.963	0.5128	NA	0.5303	0.7812	NA	1.39406e-14	1.73737e-13	26.7819
10	106541899	106542027	SORCS3		intronic		0.85	0.8611	0.7778	NA	0.9091	NA	0.3714	0.75	NA	6.93645e-06	2.87269e-05	26.7857
8	137433399	137433531	KHDRBS3		intergenic		0.8857	0.8103	0.7436	0.6875	0.5714	NA	0.5	0.5	NA	0.00200649	0.00443989	26.7886
9	124132785	124133286	STOM	1	upstream		0.5963	0.6587	0.5275	0.367	0.4043	0.0208	0.0193	0.4409	0	2.53911e-76	3.50083e-74	26.789
19	21751894	21752024	ZNF429		intergenic		0.5174	0.6667	0.6164	0.7245	0.5758	0.94	0.0067	NA	NA	9.05982e-15	1.14544e-13	26.802
7	29184742	29184916	CPVL		intronic		0.8684	0.9615	0.9231	0.9091	0.1	0.4545	1	1	NA	0.000187455	0.00055643	26.8034
7	44323938	44324040	CAMK2B		intronic		0.2037	0.4757	0.4725	NA	0.037	NA	NA	0.2432	0.1806	2.74508e-09	1.98029e-08	26.8083
15	60907719	60907826	RORA-AS1		ncRNA_intronic		0.8851	0.9469	0.8614	0.9412	0.8548	NA	0.2766	0.5323	0.8974	1.60223e-14	1.99089e-13	26.8155
10	73039039	73039211	UNC5B		intronic		0.7077	0.7143	0.2	0.7231	NA	NA	0.5455	0.4286	0.2857	0.00161335	0.00367357	26.8315
2	219232770	219233247	CATIP		UTR3	CATIP:NM_001320865:exon10,CATIP:NM_198559:exon10	0.5245	0.5901	0.563	0.5132	0.5706	0.0938	0.1525	0.8	0.1632	4.05827e-48	2.56266e-46	26.8331
18	73103349	73103490	TSHZ1		intergenic		0.417	0.5244	0.6875	0.3038	0.219	0.3222	0.0317	0.5455	NA	3.22206e-14	3.89541e-13	26.8331
13	27318276	27318547	WASF3		intergenic		0.9412	1	0.9298	0.8947	0.875	NA	0.4444	0.9231	NA	9.62419e-09	6.43792e-08	26.8357
17	72096249	72096364	LINC00469		intergenic		0.8421	0.8448	0.8	0.9714	0.2	NA	0.1333	0.8235	0.9444	2.09212e-06	9.57673e-06	26.8475
4	188736077	188736183	LINC02492		intergenic		0.8864	0.8429	0.7644	0.7955	0.625	0.125	0.675	0.6711	NA	6.06702e-15	7.7803e-14	26.848
X	108675207	108675307	GUCY2F		intronic		0.766	0.931	0.8679	0.9167	0.6774	NA	0	0.6809	NA	5.24256e-06	2.22603e-05	26.8646
12	591805	591912	B4GALNT3		intronic		0.614	0.5938	0.5873	0.561	0.9	NA	NA	0.4848	0.0682	7.46264e-06	3.07078e-05	26.8786
12	10096112	10096258	LINC02470	1	upstream		0.4564	0.0848	0.7713	0.4474	0.093	0	0.169	NA	0.4333	2.84014e-22	6.01803e-21	26.8792
7	135443040	135443433	FAM180A		intergenic		0.8916	0.8974	0.8323	0.8667	0.3939	NA	NA	0.5294	0.9167	8.68279e-11	7.52206e-10	26.893
9	44800502	44800657	LOC103908605		intergenic		0.7343	0.702	0.75	0.6435	0.2857	0.5577	0.5352	NA	NA	2.8001e-18	4.62078e-17	26.9286
20	17160570	17160699	OTOR		intergenic		0.6102	0.7838	0.6	0.74	0.4722	0.3	0.4884	0.2	NA	1.66916e-06	7.77918e-06	26.9327
8	22570876	22571369	PEBP4		exonic	PEBP4:NM_144962:exon7	0.1852	0.7429	0.4909	0.6235	0.2712	NA	0.1923	NA	0.0909	9.27927e-09	6.22566e-08	26.9358
1	240655944	240656232	MIR1273E		ncRNA_intronic	GREM2:NM_022469:exon2	0.6208	0.8799	0.9241	0.6386	0.2067	NA	0.2167	0.8923	0.925	9.58579e-34	3.58331e-32	26.9592
11	69208860	69209067	MYEOV		intergenic		0.8788	0.8155	0.8168	0.9231	0.7143	NA	0.5161	0.55	0.3	4.08038e-12	4.04355e-11	26.9921
13	106282935	106283058	DAOA-AS1		intergenic		0.9189	0.8036	0.8504	0.8955	0.5769	0.625	0.625	0.5833	NA	2.41511e-11	2.22694e-10	26.9976
19	3403854	3404284	NFIC		intronic		0.7761	0.7794	0.7819	0.7147	0.764	0.2932	0.0167	0.6376	0.405	1.33126e-39	6.17925e-38	27.018
16	67504482	67504596	ATP6V0D1		intronic		0.8193	0.7117	0.8261	0.9286	0.4861	NA	NA	0.3768	0.8333	3.16462e-10	2.5714e-09	27.0189
22	44530101	44530497	PARVB		intronic		0.439	0.453	0.4538	0.3247	0.1667	NA	0	NA	0.2778	1.82575e-07	1.00461e-06	27.0356
4	117374263	117374401	MIR1973		intergenic		0.9557	0.8378	0.8989	0.9048	0.8333	NA	0.4286	0.7667	NA	2.31995e-13	2.5902e-12	27.0432
7	134464557	134464671	CALD1		intronic		0.7305	0.7419	0.7484	0.775	0.7179	0.0909	NA	0.7	NA	3.99752e-11	3.60754e-10	27.0513
1	97509998	97510120	PTBP2		intergenic		0.9818	0.9221	0.8966	0.8837	0.625	NA	0.3	0.85	NA	5.62829e-06	2.37596e-05	27.0573
12	56120637	56120817	CD63		exonic	CD63:NM_001257389:exon4,CD63:NM_001257391:exon3,CD63:NM_001257401:exon3,CD63:NM_001257400:exon3,CD63:NM_001780:exon4,CD63:NM_001267698:exon4,CD63:NM_001257390:exon4,CD63:NM_001257392:exon3	0.9121	0.7391	0.6364	NA	0.9167	NA	0.3	NA	0.4667	0.000835802	0.00207292	27.0668
22	45281095	45281255	PHF21B		intronic		0.9391	0.9286	0.8077	0.8235	0.7204	NA	0.3333	NA	0.5385	2.92835e-09	2.10576e-08	27.0709
4	7908197	7908295	AFAP1		intronic		0.9655	0.9348	0.9394	NA	0.6333	NA	0.1818	0.7204	0.9412	3.43206e-17	5.24399e-16	27.073
22	39851158	39851576	LOC100506472		intergenic		1	0.9333	1	0.8667	0.9286	NA	0.2857	NA	0.8571	4.72718e-06	2.02603e-05	27.1062
2	231882117	231882227	SPATA3		intergenic		0.8333	0.7368	0.8889	0.8462	0.6667	NA	0.2222	0.7647	0.6	0.000159728	0.000482687	27.1148
19	49554533	49555167	CGB8		intergenic		0.974	0.9641	NA	0.9667	0.7246	NA	0.303	NA	0.9667	3.81642e-19	6.67618e-18	27.1235
4	34030032	34030101	LOC101928622		ncRNA_intronic		0.8636	0.8571	0.9091	0.7941	0.4828	NA	0.4	0.8158	NA	5.99124e-06	2.51415e-05	27.147
7	1546995	1547553	INTS1		intergenic		0.7259	0.6992	0.731	0.7852	0.5682	NA	NA	0.6834	0.2755	2.45037e-40	1.17887e-38	27.1686
7	24181692	24181815	STK31		intergenic		0.7895	0.8343	0.8374	0.812	0.6162	NA	NA	0.4394	0.5778	3.05782e-13	3.37734e-12	27.1772
5	149624662	149625534	CAMK2A		exonic	CAMK2A:NM_171825:exon13,CAMK2A:NM_015981:exon13	0.7861	0.7048	0.75	0.7913	0.4318	0.3714	0.3077	NA	0.6429	1.90358e-12	1.95514e-11	27.1837
20	58155297	58155457	PHACTR3		intronic		0.7313	0.7143	0.8261	0.9167	0.1429	1	0.2	NA	NA	0.00152326	0.00349587	27.1945
1	20203927	20204051	RNF186		intergenic		0.7692	0.6883	0.9459	1	0.5161	0.2	0.8182	NA	NA	0.000173312	0.000518446	27.1978
8	124253438	124254110	C8orf76	1	exonic	C8orf76:NM_032847:exon1	0.3779	0.3676	0.4116	0.2335	0.0731	0.0131	0.0291	0.1376	0.0166	1.10496e-139	4.68124e-137	27.2133
10	127921771	127921927	ADAM12		intronic		0.8947	0.8529	0.8429	0.75	0.5952	NA	0.3214	NA	0.7667	2.2329e-09	1.63083e-08	27.2159
20	49749126	49749564	KCNG1		intergenic		0.9147	0.6893	0.75	0.9286	0.7414	NA	0.1591	0.4286	0.9412	9.71843e-15	1.2256e-13	27.2242
19	37287274	37288396	ZNF790-AS1	1	upstream		0.6128	0.7191	0.7549	0.5712	0.3678	NA	0.2611	0.8519	0.7571	5.3629e-64	5.39402e-62	27.2299
19	609127	609217	HCN2		intronic		0.6025	0.4737	0.5263	0.4718	NA	NA	0.0104	0.4068	0.1667	5.15407e-57	4.2688e-55	27.2335
12	11694024	11694171	PRB2		intergenic		0.7172	0.65	0.5645	0.9091	0.7727	0.25	0.3111	NA	NA	6.74291e-06	2.79917e-05	27.2419
16	31225357	31225573	TRIM72	1	UTR5	TRIM72:NM_001008274:exon1	0.9762	0.9787	1	0.9286	0.9643	NA	0.0625	0.8	0.7917	4.35345e-09	3.06404e-08	27.2484
17	36813715	36813979	SRCIN1		intergenic		0.782	0.6298	0.68	0.6591	0.7023	0.2917	0.709	0.75	0.1253	8.53944e-44	4.67085e-42	27.2488
15	74104707	74104811	C15orf59-AS1		intergenic		0.8043	0.9298	0.7407	0.8718	0.5294	NA	NA	0.6154	0.6	2.0181e-06	9.26337e-06	27.2526
12	22035142	22035283	ABCC9		intronic		0.8491	0.8462	0.8293	0.9048	0.5714	NA	0.3636	NA	0.6818	6.79967e-06	2.81988e-05	27.2919
3	172162907	172163061	GHSR		exonic	GHSR:NM_198407:exon2	0.7181	0.7622	0.7014	0.5362	0.2929	0.26	0.625	0.5	0.9	6.3392e-15	8.11594e-14	27.298
2	237572975	237573290	ACKR3		intergenic		0.8765	0.8142	0.7966	0.8448	0.4815	NA	0.2727	0.6667	0.8148	1.85705e-09	1.37108e-08	27.3181
7	158934560	158934646	VIPR2		intronic		0.7857	0.875	0.881	0.7	0.2857	NA	NA	0.6667	0.7083	3.796e-05	0.00013348	27.3182
9	111332033	111332126	KLF4		intergenic		0.7121	0.5952	0.6915	0.6122	0.5	NA	0.2045	0.4815	0.3846	5.93738e-08	3.5176e-07	27.3346
11	76518730	76519454	TSKU		intergenic		0.7851	0.8906	0.8827	0.7826	0.6538	NA	0.2533	0.7333	0.875	7.07515e-13	7.56527e-12	27.3458
16	49499186	49499260	C16orf78		intergenic		0.7143	0.2778	0.8095	0.3125	0.3171	NA	0.1948	0.3	NA	4.91019e-07	2.51273e-06	27.3529
8	97222634	97222837	GDF6		intergenic		0.6667	0.6083	0.486	0.7582	0.4262	NA	0.0885	0.381	NA	2.58303e-32	9.04169e-31	27.3728
11	61328699	61328807	SYT7		intronic		0.9444	0.9697	0.942	0.92	0.8276	NA	NA	0.9079	0.5302	2.85127e-30	9.08446e-29	27.4002
17	46048589	46049287	CDK5RAP3		exonic	CDK5RAP3:NM_001278217:exon2,CDK5RAP3:NM_176096:exon2,CDK5RAP3:NM_001278197:exon2,CDK5RAP3:NM_001278198:exon2,CDK5RAP3:NM_001278216:exon2	0.731	NA	0.8182	0.9	0.7246	0.1202	0.4217	0.8571	0.65	1.80609e-12	1.85993e-11	27.4642
1	36272931	36273589	AGO4	1	upstream	AGO4:NR_146062:exon1	0.7623	0.7616	0.4457	0.3315	0.469	NA	0.1765	0.2792	0.0067	1.95909e-41	9.91647e-40	27.4799
19	18873125	18873447	CRTC1		intronic		0.8505	0.8905	0.832	0.9	NA	0.17	0.0517	0.823	0.5855	4.81518e-38	2.11165e-36	27.4805
22	19946864	19947141	COMT		intronic		0.6746	0.6898	0.6175	0.4583	NA	NA	0	0.2353	0.7679	4.39474e-24	1.03332e-22	27.4875
X	153030645	153031377	PLXNB3		exonic	PLXNB3:NM_005393:exon2,PLXNB3:NM_001163257:exon2	0.8108	0.4062	0.65	0.4615	0.2593	0	0.3714	0.5088	0.4348	7.11086e-09	4.84854e-08	27.4876
19	35532033	35532735	HPN	1	UTR5	HPN:NM_002151:exon2,HPN:NM_182983:exon2	0.5531	0.6844	0.6143	0.5331	0.075	0	0	0.476	0.3187	2.14031e-32	7.51454e-31	27.4926
1	23091602	23092010	EPHB2		intronic		0.9701	0.9333	0.8846	0.9286	0.8462	NA	0.5	NA	0.6	6.06504e-05	0.000203312	27.4939
3	128291129	128291233	LINC01565		ncRNA_exonic	LINC01565:NR_125802:exon3	1	0.85	0.9048	1	0.9091	NA	0.2	0.7222	NA	0.000106034	0.000335798	27.4941
14	104615338	104616201	KIF26A		intronic		0.7111	0.9231	0.5766	0.6667	0.1538	NA	0.2917	NA	0.581	3.61886e-18	5.92298e-17	27.4977
20	61783554	61783622	HAR1A		intergenic		0.4545	0.4	0.875	NA	0.4	NA	NA	0.56	0.2459	0.00383734	0.00774462	27.5087
6	67776611	67776981	SLC25A51P1		intergenic		0.949	0.7589	0.8182	0.871	0.4667	1	0.5455	NA	NA	2.65602e-08	1.66158e-07	27.5521
11	116051799	116052150	LINC00900		intergenic		0.8462	0.84	0.8485	0.8	NA	NA	0.1765	0.6786	0.7857	0.000135015	0.000415678	27.554
3	52119937	52120512	POC1A		intronic		0.5312	0.8667	NA	0.1154	0.55	NA	0.0488	NA	0.1364	3.65537e-08	2.23907e-07	27.559
16	597645	597775	CAPN15		exonic	CAPN15:NM_005632:exon4	0.4928	0.6181	0.6023	0.5726	0.4384	NA	NA	0.628	0.1212	1.1425e-48	7.34722e-47	27.5591
4	3288101	3288594	MSANTD1		intergenic		0.7602	0.7951	0.765	0.6803	0.8235	NA	0	0.5455	0.2955	1.48505e-32	5.26418e-31	27.5717
21	45575514	45575663	C21orf33		intergenic		0.719	0.7027	0.6	0.6782	0.6928	NA	0.1753	0.7635	0.2179	1.1531e-31	3.90909e-30	27.5877
7	623667	624083	PRKAR1B		intronic		0.6673	0.6893	0.7067	0.5598	0.8228	0.1714	NA	0.6864	0.1137	9.75528e-68	1.08071e-65	27.6041
20	34041839	34042531	MIR1289-1	1	ncRNA_exonic	GDF5:NM_001319138:exon1,MIR1289-1:NR_031620:exon1	0.4864	0.4878	0.4372	0.5089	0.3975	0.0087	0.0046	0	0.0408	1.59221e-52	1.16545e-50	27.6259
12	342441	342589	SLC6A13		intronic		0.7907	0.6078	0.6709	0.8226	0.5455	NA	0	0.4667	NA	2.80995e-05	0.000101758	27.6292
2	18074517	18074668	KCNS3		intronic		0.4068	0.5397	0.434	0.2174	0.1562	NA	0	0.3077	NA	6.44423e-05	0.000214818	27.6449
2	240362345	240362500	LOC101928111		intergenic		0.6626	0.5786	0.6207	0.5644	0.6222	NA	0.0423	NA	0.75	1.90054e-17	2.96152e-16	27.6585
10	130489482	130489579	LINC01163		intergenic		0.5814	0.5143	0.6471	0.4667	0.2368	0.3571	NA	0.2973	NA	7.17924e-06	2.96323e-05	27.6623
19	51200481	51200582	SHANK1		intronic		0.85	0.92	0.8514	0.8929	0.72	NA	NA	0.679	0.5257	1.54102e-13	1.75324e-12	27.6961
10	122360086	122360261	LINC01561		downstream		0.8571	0.9194	0.8871	0.907	1	0.2	0.4286	0.7037	NA	1.6922e-06	7.87814e-06	27.6992
15	31548721	31548836	LOC283710		intergenic		0.8327	0.7523	0.746	0.7292	0.4389	0.5344	0.1628	0.3526	0.6983	6.59294e-33	2.3695e-31	27.7314
21	44592572	44592973	CRYAA		UTR3	CRYAA:NM_000394:exon3,LOC102724652:NM_001320719:exon3,LOC102724652:NM_001314050:exon3	0.8312	0.7833	0.7892	0.8211	0.4471	NA	NA	0.7725	0.4234	1.15384e-41	5.896e-40	27.7417
7	53304114	53304251	POM121L12		intergenic		0.8	0.7273	0.7059	0.7812	0.6667	NA	0.0667	0.7	NA	0.000406666	0.00110172	27.7421
17	78994709	78994846	CHMP6		intergenic		0.5385	0.7713	0.8947	0.9147	0.828	0.3	0.0426	0.4231	0.4583	1.0304e-22	2.24317e-21	27.7427
2	731094	731744	TMEM18		intergenic		0.8958	0.6944	0.8328	0.9033	0.435	NA	NA	0.8553	0.9167	4.01782e-25	9.93135e-24	27.7711
17	11363496	11363802	SHISA6		intronic		0.7647	0.7976	0.6905	0.5781	0.92	NA	NA	0.3448	0.2353	4.32536e-07	2.23637e-06	27.7796
19	36296329	36296437	PRODH2		intronic		0.9412	0.9714	1	NA	0.72	NA	0.8824	0.6923	0.5417	4.8655e-07	2.49278e-06	27.8156
10	48427444	48427661	GDF10		intronic		0.463	0.6748	0.5972	0.593	0.5573	0.4074	0.0175	0.3782	0.1148	3.33225e-16	4.72868e-15	27.8238
1	82196135	82196265	ADGRL2		intronic		0.9167	0.8873	0.8839	0.9386	0.6336	NA	0.386	0.8333	NA	1.0143e-20	1.96571e-19	27.8276
10	99094896	99095588	FRAT2	1	upstream		0.45	0.3577	0.3252	0.3116	0.0198	0.0038	0.0511	0.3051	0.3636	5.19604e-42	2.68654e-40	27.874
7	4225265	4225665	SDK1		intronic		0.475	0.584	0.4062	0.4921	NA	NA	0.2308	0.3191	0.1683	2.70366e-10	2.21513e-09	27.8862
1	220983793	220983878	MARC1		intronic		0.4454	0.62	0.552	0.3154	0.1941	0.069	NA	0.3647	0.0923	5.99395e-18	9.6766e-17	27.8916
22	37055612	37055691	CACNG2		intronic		NA	0.4412	0.2812	0.3043	NA	NA	0	0.1053	0.1818	3.36501e-05	0.000119726	27.9349
3	141944478	141944891	GK5	1	upstream		0.3538	0.1667	0.3627	0.2654	0.0327	0.014	0.0106	0.037	0	5.28017e-115	1.53792e-112	27.9511
1	846283	846468	FAM41C		intergenic		0.9474	NA	1	1	0.94	NA	0.4462	0.8261	0.6667	1.36198e-08	8.9329e-08	27.9635
2	9893888	9894328	YWHAQ		intergenic		0.8792	0.6769	0.8209	0.859	0.4918	NA	0.2018	0.6203	0.724	1.41921e-31	4.78568e-30	27.9671
9	136063379	136063859	GBGT1		intergenic		0.7717	0.5642	0.6818	0.75	0.4989	0.0606	0	NA	NA	4.32358e-29	1.29602e-27	27.9702
X	152865124	152865254	LOC105373383	1	ncRNA_exonic	LOC105373383:NR_131982:exon1	0.5434	0.012	0.5151	NA	0.1136	NA	0.0282	0.3947	0	1.24399e-35	5.01782e-34	27.9737
6	74232572	74233270	EEF1A1		intergenic		0.7397	0.7293	0.8883	0.7586	0.6477	0.2927	0.103	NA	NA	3.01422e-56	2.43588e-54	27.9758
5	73875102	73875475	LINC01331		intergenic		0.8456	0.8712	0.7568	0.8718	0.8876	NA	0.2337	NA	0.5278	1.50732e-18	2.53041e-17	27.9772
12	5003240	5003325	KCNA6		intergenic		0.8421	0.64	0.7262	0.6444	0.5309	NA	0.0909	0.5333	NA	2.22951e-08	1.41041e-07	28.0087
7	70435752	70435977	AUTS2		intergenic		0.8537	0.8175	0.823	0.8095	0.6304	0.25	0.5312	NA	0.8	9.78972e-09	6.53988e-08	28.015
5	3111326	3111652	LOC105374620		intergenic		0.875	0.8966	0.8333	0.975	0.4694	NA	0.6429	0.7857	0.8235	4.49437e-08	2.71516e-07	28.0409
19	17456893	17457881	GTPBP3		intergenic		0.661	0.6055	0.6232	0.6289	0.3153	0.8265	0.0142	0.8846	0.8739	7.88475e-57	6.49965e-55	28.0445
8	143648244	143648882	ADGRB1		intergenic		0.6923	0.682	0.6798	0.6259	0.7785	0.0556	0.2013	0.5747	0.1544	3.619e-50	2.46329e-48	28.0642
3	133097784	133097869	TMEM108		intronic		1	0.9655	0.9474	NA	0.6333	NA	NA	0.5	1	2.723e-06	1.2197e-05	28.0724
18	77645189	77645554	KCNG2		intronic		0.984	0.8929	0.8834	0.8984	0.8958	NA	NA	0.8967	0.4846	1.71373e-45	1.00164e-43	28.0868
20	633023	633170	SRXN1		intronic		0.7798	0.6667	0.5664	0.5116	0.4861	0.7083	0.1765	0.2917	0.3511	1.77409e-13	2.00347e-12	28.1054
4	132897000	132897193	SNHG27		intergenic		0.9474	0.9188	0.8909	0.8685	0.0958	NA	0.9773	0.8825	0.9871	1.08155e-96	2.36262e-94	28.1056
10	60785980	60786333	LINC00844		intergenic		0.7679	0.7634	0.7059	0.7	0.5769	NA	NA	0.2308	0.2	2.02038e-06	9.27264e-06	28.1121
18	76695011	76695302	LINC01029		intergenic		0.7589	0.3333	0.6286	0.4333	0.2899	0.3167	NA	0.3333	0.3086	2.77255e-16	3.95773e-15	28.1669
19	1313642	1314202	EFNA2		intergenic		0.8294	0.7645	0.7216	0.6788	0.7619	0.1111	NA	0.5747	0.2902	3.78582e-32	1.31466e-30	28.1789
6	122682959	122683044	GJA1		intergenic		1	0.7368	0.8636	0.9375	0.5152	NA	0.4545	0.8	NA	6.5765e-05	0.000218768	28.2219
16	49526530	49526914	ZNF423		intronic		0.7748	0.7497	0.6652	0.6241	0.9394	0.0864	0.3193	0.4625	0.5103	8.94461e-70	1.04384e-67	28.2335
6	13743555	13743631	RANBP9		intergenic		0.8	0.7949	0.7805	0.6667	0.5333	NA	NA	0.6944	0.1569	2.92756e-09	2.10541e-08	28.2373
4	187083516	187083901	FAM149A		intronic		0.5926	0.8116	0.8103	0.6806	0.3356	0.1905	0.5385	0.7372	0.5635	1.35141e-36	5.64664e-35	28.2425
1	5747557	5747819	MIR4417		intergenic		0.8738	0.7945	0.8364	0.88	0.6667	NA	0.1667	0.7241	0.5	4.60659e-07	2.36933e-06	28.2444
1	230848675	230848961	AGT		intronic		0.7158	0.9516	0.94	1	0.6413	0.4615	0.5208	NA	NA	1.69897e-10	1.42505e-09	28.2446
16	81743153	81743479	CMIP		exonic	CMIP:NM_030629:exon21,CMIP:NM_198390:exon21	0.8077	0.7619	0.7419	0.6667	0.9185	NA	0.1957	NA	0.6667	7.36489e-09	5.00953e-08	28.2576
6	11592611	11592739	TMEM170B		intergenic		0.931	0.9091	0.8696	0.92	0.7692	NA	0.6	0.5	NA	2.94983e-05	0.000106219	28.2609
3	126006133	126006482	ALDH1L1-AS2		intergenic		0.6689	0.7914	0.7551	0.6765	0.3357	NA	0.1	0.5	0.6944	3.66441e-13	4.02568e-12	28.273
8	47585193	47585274	ASNSP1		intergenic		0.6552	0.8852	0.8929	0.9	0.4857	NA	0.65	0.8182	NA	1.09236e-08	7.25648e-08	28.2891
10	100120963	100121359	LOXL4		intergenic		0.6323	0.6624	0.5641	0.5461	0.3678	NA	0.1143	0.471	0.0947	1.61318e-18	2.70164e-17	28.3104
21	45645917	45646025	ICOSLG		intronic		0.9444	0.7067	0.7164	0.8947	0.3333	NA	NA	0.431	0.64	6.28196e-08	3.70886e-07	28.3156
16	88564095	88564387	ZFPM1		intronic		0.9521	0.89	0.6667	0.8659	NA	NA	0.0889	0.5918	0.7927	2.35099e-38	1.04344e-36	28.3166
16	89227304	89227853	LINC00304		ncRNA_exonic	LINC00304:NR_024347:exon3	0.8344	0.8539	0.8477	0.8373	0.8725	0.0588	0.3881	0.8204	0.3381	4.67712e-110	1.28719e-107	28.3286
2	208675738	208676195	FZD5		intergenic		0.6752	0.6016	0.6	NA	0.3989	0	0.3519	NA	NA	2.33463e-14	2.86012e-13	28.344
1	81701463	81701665	LINC01781		intergenic		0.9885	0.9655	0.9508	1	0.8016	NA	0.2619	0.7879	NA	1.23236e-20	2.37775e-19	28.3582
12	129716148	129716266	TMEM132D		intronic		0.8267	0.7234	0.75	0.8462	NA	NA	0.25	0.7333	0.5	1.7457e-06	8.10077e-06	28.3731
20	31237993	31238070	C20orf203		UTR3	C20orf203:NM_182584:exon4	0.5882	0.7265	0.5727	0.7872	0.4615	NA	0.1	0.4167	NA	2.81688e-05	0.000101941	28.3977
1	15672897	15672976	FHAD1		intronic		0.8361	0.8966	0.77	0.8986	0.4603	0.2	0.6905	0.8889	NA	1.34843e-11	1.27499e-10	28.4022
8	144403112	144403372	TOP1MT		exonic	TOP1MT:NM_001258446:exon9,TOP1MT:NM_001258447:exon8,TOP1MT:NM_052963:exon8	0.8682	0.9205	0.8558	0.8876	0.8949	NA	NA	0.8677	0.3373	1.16149e-90	2.23669e-88	28.4224
17	25972232	25972346	LGALS9		exonic	LGALS9:NM_001330163:exon5,LGALS9:NM_002308:exon5,LGALS9:NM_009587:exon6,LGALS9:NR_024043:exon5	0.9182	0.9314	0.9027	0.8929	0.6162	0.7805	0.3016	0.5811	0.8452	2.13244e-26	5.60394e-25	28.426
2	129104434	129104551	HS6ST1		intergenic		0.5972	0.5958	0.6691	0.4519	NA	NA	0.0125	0.5673	0.2774	1.62701e-17	2.54437e-16	28.4306
22	30871228	30871351	SEC14L3		intergenic		0.7907	0.7442	0.6944	NA	0.5	NA	0.5652	NA	0.2143	0.00011971	0.000373677	28.4363
4	8046683	8047233	ABLIM2		exonic	ABLIM2:NM_001130085:exon9,ABLIM2:NM_001130084:exon9,ABLIM2:NM_001130088:exon9,ABLIM2:NM_032432:exon9,ABLIM2:NM_001130087:exon9,ABLIM2:NM_001130086:exon9,ABLIM2:NM_001130083:exon9,ABLIM2:NM_001286688:exon4	0.497	0.5228	0.2935	0.6519	0.2514	NA	0.3125	NA	0.114	2.41851e-22	5.14335e-21	28.4397
10	88729967	88730150	ADIRF		exonic	ADIRF:NM_006829:exon2	0.7362	0.8421	0.7338	0.6524	NA	NA	0.3385	0.6	0.7059	1.84723e-09	1.36412e-08	28.4632
1	47013429	47013705	KNCN		exonic	KNCN:NM_001322255:exon4,KNCN:NM_001097611:exon3	0.8935	0.8885	0.8613	0.8971	0.7429	NA	0.0625	0.5455	0.4	6.24262e-17	9.34833e-16	28.4739
7	389262	389444	FAM20C		intergenic		0.7075	0.6398	0.6597	0.5886	0.8791	NA	0.0463	0.4978	0.1404	2.43836e-31	8.12823e-30	28.4804
11	2118737	2119021	H19		intergenic		0.8479	0.8567	0.7782	0.8429	NA	NA	0.3378	0.3106	0.685	1.62623e-35	6.53328e-34	28.4828
16	1139775	1139888	C1QTNF8		UTR3	C1QTNF8:NM_207419:exon5	0.5407	0.6171	0.7399	0.8418	0.787	NA	NA	0.6343	0.1505	2.18864e-47	1.34087e-45	28.4861
3	147290308	147290414	LOC440982		intergenic		0.8571	0.6579	0.8519	0.68	0.5278	0.4516	0.4694	NA	NA	1.30814e-08	8.60077e-08	28.4884
11	46369240	46369297	DGKZ	1	exonic	DGKZ:NM_001199266:exon1,DGKZ:NM_001199268:exon1,DGKZ:NM_003646:exon1,DGKZ:NM_001199267:exon1	0.303	0.4021	0.4683	0.5276	NA	0.075	0.4485	0.1125	0.1002	2.33281e-48	1.48112e-46	28.4896
3	131681829	131681979	CPNE4		intronic		0.9103	0.8842	0.828	0.8957	0.4483	NA	0.7143	0.6522	0.6389	1.14361e-13	1.31809e-12	28.4979
12	117549075	117549632	TESC-AS1		ncRNA_intronic		0.6712	0.4198	0.4328	0.0833	0.4483	0.0385	0.1304	0	0.1	2.89992e-08	1.80377e-07	28.5078
7	495720	495857	LOC442497		intergenic		0.8328	0.925	0.7605	0.7742	0.7744	NA	0	0.8105	0.3476	2.66018e-35	1.06078e-33	28.5192
9	91897310	91897400	SHC3		intergenic		0.6562	0.5021	0.4492	0.4056	0.2211	0	0.35	0.1933	NA	1.29527e-21	2.6467e-20	28.5232
5	178213271	178213635	AACSP1		ncRNA_intronic		0.9498	0.91	0.9792	0.8667	0.8105	0.3077	0.7	NA	NA	1.66835e-17	2.6061e-16	28.5278
2	121279951	121280026	LINC01101		intergenic		NA	0.487	0.3455	0.5182	0.1852	0.1279	0.1889	0.2275	0.1818	6.86744e-17	1.02554e-15	28.5305
8	142819357	142819768	MROH5		intergenic		0.4713	0.447	0.5564	0.7737	0.3241	NA	NA	0.4641	0.2798	1.69647e-42	8.90977e-41	28.5372
6	79309260	79309372	MEI4		intergenic		0.9394	0.8919	1	0.8462	0.5714	0.9091	0.6818	NA	NA	6.15204e-07	3.09409e-06	28.5375
20	41203772	41204039	PTPRT		intronic		0.9009	0.7843	0.89	0.8923	0.5	NA	0.7019	0.5667	NA	3.90941e-22	8.2091e-21	28.5387
8	138096799	138096892	LINC02055		intergenic		0.8571	0.7273	0.6286	0.5652	0.7083	NA	0.1	0.5	NA	0.000269718	0.00076668	28.5565
10	125436481	125436580	GPR26		intronic		0.875	0.8611	0.8286	0.85	0.2857	NA	0.4	0.6111	1	8.14679e-05	0.000265012	28.6136
20	62043264	62043580	KCNQ2		intronic		0.9077	0.8939	NA	0.875	0.2805	NA	NA	0.7161	0.7326	4.03407e-21	7.99078e-20	28.6423
6	35049489	35049825	ANKS1A		intronic		0.9524	0.6957	0.9706	0.8667	0.7	0.2903	NA	NA	0.8125	1.65078e-06	7.70222e-06	28.6601
1	173839883	173839986	ZBTB37		exonic	ZBTB37:NM_001122770:exon3,ZBTB37:NM_001346115:exon3,ZBTB37:NM_032522:exon3	0.4615	0.6914	0.4684	0.8077	NA	NA	0.0952	0.42	0.1875	5.60767e-07	2.83939e-06	28.6628
13	19543600	19543741	LINC00408		intergenic		0.8772	0.8889	0.8475	0.7895	1	NA	0.3793	NA	0.6154	1.4918e-05	5.76046e-05	28.7037
7	73825343	73825457	CLIP2		intergenic		0.8333	0.8667	0.6667	0.92	NA	NA	0.3636	0.5833	0.5333	7.24904e-05	0.00023872	28.7487
8	1147256	1147391	DLGAP2		intronic		0.9213	0.8539	NA	0.8077	0.7188	NA	0.1	0.6087	0.5588	2.19197e-09	1.60261e-08	28.7598
16	89118808	89119075	CBFA2T3		intergenic		0.8578	0.8126	0.7251	0.8705	0.7778	0.0795	NA	0.782	0.4395	1.75629e-81	2.80939e-79	28.7742
10	102869104	102869239	TLX1NB		ncRNA_intronic		0.8627	0.8151	0.7162	0.6981	0.5328	NA	0.4925	0.4394	0.4583	2.95184e-16	4.20851e-15	28.7761
22	32366712	32368455	YWHAH		intergenic		0.4262	0.5676	0.5731	0.4199	0.3315	0	0.0022	0.7143	0.0694	5.39197e-87	9.6398e-85	28.7983
21	46767083	46767689	LINC00316		intergenic		0.6507	0.7647	0.6802	0.6651	0.5267	NA	0.5417	0.7102	0.193	1.28366e-44	7.25988e-43	28.8213
11	134571638	134571820	LOC283177		intergenic		0.8869	0.8125	0.8015	0.8284	0.325	NA	NA	0.7455	0.6667	4.91701e-17	7.42927e-16	28.8352
4	186228245	186228384	SNX25		intronic		0.9479	0.8367	0.8889	0.95	0.5417	0.95	0.5294	NA	NA	4.84373e-09	3.38559e-08	28.8471
13	114634008	114634146	LINC00565		intergenic		0.6987	0.6755	0.898	0.6977	0.7328	NA	NA	0.5395	0.2643	9.73592e-44	5.30041e-42	28.8504
4	4078186	4078286	FAM86EP		intergenic		0.9231	0.85	0.9444	1	0.7059	0.8333	0.25	NA	NA	4.54084e-05	0.000156851	28.854
1	228673646	228674068	MIR4666A		intergenic		0.5036	0.5583	0.5869	0.5206	0.2973	0.0308	0.0239	0.462	0.5205	1.8367e-73	2.37322e-71	28.8593
7	35108386	35108494	DPY19L1		intergenic		0.8	0.825	0.7115	0.8235	0.3333	NA	0	NA	1	0.000182724	0.000543626	28.8728
10	111505221	111505314	LINC01435		intergenic		0.8077	0.8472	0.803	0.8767	0.4524	0.7	0.5938	0.6562	NA	8.01243e-11	6.97243e-10	28.8883
10	497008	497094	DIP2C		intronic		0.5	0.2609	0.5	0.5397	0.0602	NA	NA	0.5	0.0833	1.61729e-09	1.20359e-08	28.8937
10	1339923	1340040	ADARB2		intronic		0.5023	0.6458	0.7834	0.784	0.4414	NA	0.161	0.6286	0.422	1.33183e-24	3.21143e-23	28.9167
9	131154712	131154780	MIR1268A		ncRNA_intronic		0.8732	0.8571	0.7471	0.8075	NA	NA	0.04	0.8101	0.5376	7.2657e-17	1.08247e-15	28.9393
16	88184118	88184424	LOC400553		intergenic		0.6303	0.5827	0.6142	0.6525	0.6607	NA	0.2262	0.4038	0.235	3.88345e-25	9.61281e-24	28.9446
7	152235256	152235347	LINC01003		intergenic		0.95	0.9815	0.8826	0.9426	0.9583	0.4524	NA	0.8462	0.4314	1.08421e-33	4.04426e-32	28.9725
6	146744694	146744797	GRM1		intronic		0.8056	0.5339	0.6719	0.4915	0.2717	NA	0.2063	0.6341	NA	1.35763e-10	1.15146e-09	29.0083
7	1444700	1444883	UNCX		intergenic		0.8537	0.7692	0.9412	0.92	0.3818	NA	NA	0.9412	0.5161	1.69681e-08	1.09583e-07	29.0169
17	77315197	77316050	RBFOX3		intronic		0.6866	0.5597	0.6636	0.6207	0.3218	NA	0.8333	0.8889	0.25	1.0285e-18	1.74589e-17	29.0267
4	108911722	108912197	HADH		intronic		0.8636	0.7945	0.88	0.8453	0.8213	0.1429	0.7	NA	NA	1.25433e-31	4.24197e-30	29.0371
10	120730406	120730552	CACUL1		intergenic		0.8824	0.9091	0.8269	0.871	0.619	NA	0.2174	NA	0.9048	1.38337e-07	7.76164e-07	29.04
16	87682154	87682543	JPH3		intronic		0.6986	0.7175	0.808	0.25	0.3231	0.2115	0.0476	0.3333	0.5906	1.18411e-32	4.2081e-31	29.0471
6	47344849	47345003	TNFRSF21		intergenic		0.6962	0.5535	0.6833	0.75	0.8438	0.4524	0.1136	NA	NA	3.56227e-14	4.29039e-13	29.0869
19	5189153	5189327	KDM4B		intergenic		0.4433	0.6111	0.3846	NA	0.1917	0.125	0.15	NA	NA	1.44185e-08	9.4258e-08	29.0938
12	53448211	53448864	TNS2	1	exonic	LOC283335:NR_033854:exon1,TNS2:NM_015319:exon7,TNS2:NM_170754:exon7,TNS2:NM_198316:exon7	0.4953	0.4737	0.4021	0.4113	0.0995	0.059	0.0083	0.2446	0.2513	2.94336e-100	6.95102e-98	29.1485
15	27137300	27137503	GABRA5		intronic		0.1317	0.6542	0.1772	0.5498	0.132	0.0227	0.1818	NA	NA	1.09199e-39	5.10251e-38	29.1672
9	100499862	100499996	PTCSC2		ncRNA_intronic		0.4848	0.6604	0.6739	0.5385	0.25	NA	0.4375	0.3684	0.1	0.000139447	0.000427799	29.1805
15	44718396	44718709	CTDSPL2	1	upstream		0.4269	0.5023	0.4103	0.265	0.101	0.0439	0.1095	0.4179	0.0417	1.07003e-88	1.99463e-86	29.2405
9	19506647	19506783	SLC24A2		downstream		0.9565	0.8908	0.9262	0.8889	0.5939	NA	0.65	1	NA	2.85581e-19	5.03736e-18	29.268
14	105505172	105505245	CDCA4		intergenic		1	0.7846	0.8684	0.8605	0.8	NA	NA	0.8036	0.3741	3.86201e-14	4.63622e-13	29.331
12	6178534	6178786	VWF		intronic		0.8333	1	0.75	0.5833	0.3111	0.6	NA	0.9167	NA	0.000159347	0.000481659	29.3626
2	121577945	121578166	GLI2		intronic		0.7202	0.607	0.727	0.5882	0.3745	NA	0.241	0.6111	0.5882	1.0372e-24	2.52187e-23	29.3854
10	70412306	70412597	TET1		exonic	TET1:NM_030625:exon6	1	0.9706	1	0.9756	0.5738	NA	0.9091	1	NA	4.71439e-12	4.64484e-11	29.3915
16	8807466	8807572	ABAT	1	UTR5	ABAT:NM_000663:exon1	NA	0.9216	0.9796	0.8824	0.7857	NA	0.2727	0.8	0.4545	4.53228e-07	2.33489e-06	29.4017
1	234719670	234719763	LINC01354		intergenic		0.7692	0.5106	0.5625	0.4103	0.5357	NA	0.0385	0.05	NA	1.9798e-05	7.42699e-05	29.408
11	68916404	68916613	LOC338694		ncRNA_intronic		0.922	0.8875	0.8729	0.8487	0.5333	NA	NA	0.8953	0.3723	8.3482e-40	3.90868e-38	29.4239
3	10178075	10178355	BRK1		intergenic		0.9903	0.9	0.9364	0.9125	0.9348	NA	NA	0.3818	0.6623	1.2076e-17	1.90167e-16	29.4442
1	18522033	18522715	IGSF21		intronic		0.9296	0.9737	0.9796	0.95	NA	NA	0.5833	0.3684	0.9545	6.05331e-08	3.58416e-07	29.4679
7	117483804	117483922	CTTNBP2		intronic		1	0.9756	1	NA	0.6842	0.72	0.6667	NA	NA	3.20942e-09	2.29607e-08	29.4951
11	68431815	68431891	PPP6R3		intergenic		0.9574	0.8584	0.9068	0.9324	0.7143	NA	NA	0.7778	0.5	1.14459e-17	1.80693e-16	29.5076
2	124598324	124598417	LINC01826		intergenic		0.85	0.963	0.8621	0.925	0.4706	NA	0.9231	0.4545	NA	4.78056e-05	0.00016436	29.5416
14	24048442	24048556	JPH4	1	upstream		0.6629	0.7312	0.64	0.52	0.7	NA	NA	0.3559	0.2941	1.98687e-10	1.65462e-09	29.5607
2	242143525	242143872	ANO7		intronic		0.9095	0.7808	0.8108	0.6441	0.5385	NA	0	0.5932	0.5859	7.28708e-16	1.0077e-14	29.5865
19	43457559	43457697	PSG7		intergenic		1	0.9592	1	0.9474	0.7609	0.9	0.2857	NA	NA	1.03148e-10	8.86671e-10	29.5881
17	78833324	78833716	RPTOR		intronic		0.9683	0.9239	0.8182	0.8764	0.8462	0.6835	0.283	0.6439	0.4513	1.14995e-37	4.96819e-36	29.5924
5	164216263	164216467	LOC102546299		intergenic		0.8685	0.8488	0.7914	0.873	0.6528	NA	0.3625	0.55	NA	4.25836e-20	7.95068e-19	29.6073
17	69971349	69971640	CASC17		intergenic		0.5418	0.6522	0.5819	0.5101	0.1584	NA	NA	0.4286	0.5094	2.3697e-21	4.75868e-20	29.616
5	169813605	169813687	KCNIP1		intronic		NA	0.9444	0.8125	0.9167	0.5833	NA	0.2308	0.85	NA	0.000369025	0.00101232	29.6552
6	43244069	43244734	TTBK1		intronic		0.7542	0.7935	0.5955	0.4551	NA	NA	0.0597	0.4914	0.5326	7.71353e-35	3.01735e-33	29.6735
1	227974596	227974780	SNAP47		intergenic		0.3574	0.5849	0.563	NA	0.3276	0.0806	NA	0.3585	0.25	1.6966e-32	5.9928e-31	29.7375
8	127630953	127631110	FAM84B		intergenic		0.8974	1	NA	0.6923	0.8333	0.5	0.5217	NA	NA	0.000124375	0.000386769	29.7436
21	36263655	36263772	RUNX1		intronic		0.1944	0.6198	0.5	NA	0.2838	NA	0.0461	NA	0.5833	5.84384e-22	1.21578e-20	29.7743
8	41691995	41692636	ANK1		intronic		0.7361	0.8596	0.7143	0.9018	0.2872	0.4839	0.0741	0.885	0.8932	7.00823e-42	3.60219e-40	29.7813
2	26726709	26727117	OTOF		exonic	OTOF:NM_194248:exon6,OTOF:NM_001287489:exon6	0.4822	0.6684	0.7059	0.0444	0.1946	0.0909	0.063	0.7966	0.5696	3.21262e-27	8.77579e-26	29.79
21	37451217	37451726	LOC100133286		ncRNA_intronic		0.9333	0.9231	0.9529	0.936	0.8243	0.3231	0.3905	0.9643	0.3542	2.54066e-40	1.21894e-38	29.7902
22	41808271	41809032	TEF		intergenic		0.8337	0.9099	0.9141	0.7253	0.9758	NA	0.3234	0.8571	NA	1.72162e-36	7.14226e-35	29.8113
8	142736048	142736179	MROH5		intergenic		0.5025	0.5226	0.4207	0.4566	NA	NA	0.1489	0.3885	0.0981	4.48178e-29	1.34057e-27	29.8169
22	24627231	24627295	GGT5		intronic		0.8	NA	0.6429	0.5714	0.3684	NA	0.0909	0.2727	0.6364	0.00314621	0.0065318	29.8291
1	11680544	11681010	LINC01647		intergenic		0.8171	0.8519	0.7857	0.7	0.5419	NA	0.3937	0.913	NA	1.47435e-12	1.53115e-11	29.8407
21	40220344	40220444	ETS2		intergenic		0.8227	0.7926	0.8214	0.8844	0.9697	NA	0.0769	0.7383	0.5581	3.01346e-23	6.75162e-22	29.8537
1	19651928	19652355	PQLC2		exonic	PQLC2:NM_001287531:exon4,PQLC2:NM_001040126:exon4,PQLC2:NM_017765:exon5,PQLC2:NR_109848:exon5,PQLC2:NM_001040125:exon4	0.7848	0.6835	0.5984	0.6233	0.2083	NA	0.3056	0.4255	0.4211	5.86876e-17	8.80355e-16	29.9118
3	43146799	43147055	POMGNT2		intronic		NA	0.4	0.6818	0.8235	NA	NA	0.193	0.7083	0.6	1.39777e-06	6.61535e-06	29.9843
21	36258364	36258498	RUNX1		intronic		0.3466	0.4815	0.4825	0.47	0.1492	0.1207	0.0308	0.175	0.2237	1.06132e-64	1.08623e-62	29.9968
6	88855985	88856121	CNR1		intronic		0.9799	0.9211	0.9333	0.9861	0.7302	NA	0.3636	0.7692	NA	2.1779e-18	3.62396e-17	30.0031
1	3105044	3105208	PRDM16		intronic		0.8373	0.8282	0.4205	0.8664	0.9198	NA	0.5114	0.5416	0.2637	6.43445e-67	6.96268e-65	30.031
7	73432909	73433126	TMEM270		intergenic		1	0.9375	1	0.913	0.4138	NA	NA	1	0.8571	2.10474e-06	9.62566e-06	30.0824
12	124975432	124975513	NCOR2		intronic		0.9925	0.9557	0.8583	0.9709	0.377	NA	NA	0.5644	0.8053	9.44221e-36	3.82633e-34	30.1287
3	67255118	67255253	KBTBD8		intergenic		0.8865	0.8741	0.8485	NA	0.5474	NA	0.7045	0.5467	NA	6.40603e-24	1.4892e-22	30.144
2	214298688	214298988	SPAG16		intronic		0.9329	0.9493	0.931	0.8913	0.6364	NA	0.4674	0.913	NA	1.22108e-26	3.24429e-25	30.1904
4	144256491	144257079	GAB1	1	upstream		0.423	0.0102	0.3105	0.4248	0.0171	NA	0.0099	0.0093	0.0351	2.77346e-73	3.54432e-71	30.2227
19	14639144	14639681	DNAJB1		intronic		0.9147	0.9206	0.9111	0.8798	0.9881	0.28	0.1793	0.9554	0.85	4.00894e-60	3.65846e-58	30.2462
1	3036861	3037345	PRDM16		intronic		0.8362	0.6794	0.6053	0.6998	0.549	NA	0.1296	0.4346	0.3899	1.59007e-72	1.99912e-70	30.3655
6	3758515	3758571	PXDC1		intergenic		0.8182	NA	0.9091	0.9259	0.3	NA	NA	1	0.5	5.7305e-05	0.000193265	30.3728
1	203097543	203098292	ADORA1		exonic	ADORA1:NM_000674:exon2:exon3,ADORA1:NM_001048230:exon2	0.9531	1	NA	0.74	0.4571	NA	NA	0.8519	0.7561	2.19192e-19	3.89483e-18	30.3753
22	31277616	31277747	OSBP2	1	UTR5	OSBP2:NM_001282742:exon1	0.7935	0.87	0.7742	0.8627	0.4627	NA	0.1875	0.6232	0.68	8.6229e-18	1.37368e-16	30.3836
5	175987938	175988042	CDHR2		intronic		0.8696	0.8281	0.8333	0.8295	0.475	0.5161	0.0938	0.5172	0.803	1.22868e-13	1.4094e-12	30.3997
1	17044747	17044849	ESPNP		ncRNA_intronic		0.9023	0.8629	0.8033	0.8597	0.625	NA	0.3929	0.4664	0.7175	5.78949e-60	5.2559e-58	30.4489
4	140555040	140555219	SETD7		intergenic		0.8075	0.7857	0.9516	0.7857	0.7955	NA	0.2712	0.5	1	5.15163e-10	4.07325e-09	30.4637
5	59128774	59129034	PDE4D		intronic		0.9105	0.75	0.8531	0.7043	0.4	NA	0.6	0.65	0.6923	1.13903e-15	1.55299e-14	30.4668
2	87756806	87756940	CYTOR		ncRNA_intronic		0.4023	0.375	0.4392	0.5577	0.2667	0	0.1333	NA	0.0833	3.25723e-17	4.98775e-16	30.5233
8	37334004	37334137	LINC01605		ncRNA_intronic		0.9375	0.8769	0.863	0.9545	0.6154	NA	0.5385	0.6	NA	1.4079e-06	6.65835e-06	30.5485
11	73499611	73499785	MRPL48		intronic		0.7761	0.8599	0.8659	0.7089	0.7473	0.4756	0.2215	0.8289	0.5543	1.56026e-58	1.34984e-56	30.568
8	34775780	34776260	LINC01288		intergenic		0.8252	0.8259	0.8221	0.7589	0.4434	0.7021	NA	0.8571	NA	2.80344e-21	5.59434e-20	30.5756
19	54468256	54468586	CACNG8		intronic		NA	0.6543	0.5606	0.6538	0.4545	NA	NA	0.6667	0.119	3.63743e-09	2.58792e-08	30.6405
15	69223087	69223317	MIR548H4		ncRNA_intronic		0.8445	0.7431	0.8932	0.8964	0.9764	NA	0.1397	0.8	0.9437	2.22336e-64	2.25574e-62	30.6531
1	20801750	20801890	LINC01141		intergenic		0.6627	0.3636	0.5968	0.5366	0.05	NA	NA	0.5238	0.1765	2.19895e-05	8.16934e-05	30.6597
20	1678134	1678243	SIRPG		intergenic		0.641	0.8626	0.7928	NA	0.4921	NA	NA	0.5238	0.4872	8.31919e-13	8.83804e-12	30.6686
13	91582533	91582602	LINC00410		intergenic		0.85	1	0.9818	0.9524	0.96	NA	0.2188	0.9167	NA	3.51559e-10	2.83876e-09	30.6969
20	62509241	62509310	TPD52L2		intronic		NA	0.7434	0.7258	0.7276	0.9643	NA	NA	0.5877	0.1148	3.07464e-22	6.49327e-21	30.7554
7	73255895	73256779	METTL27		exonic	METTL27:NM_152559:exon2	0.9054	0.931	0.8281	0.7059	0.3586	0.9	NA	0.8542	0.9247	5.81074e-23	1.28622e-21	30.7919
16	89227222	89227292	LINC00304		ncRNA_exonic	LINC00304:NR_024347:exon3	0.902	0.9	0.9419	0.9259	0.975	NA	NA	0.8571	0.377	1.86648e-21	3.77745e-20	30.8662
16	1094400	1094479	SOX8		intergenic		0.8015	0.7	0.4667	0.7854	NA	NA	0.3333	0.4713	0.2627	8.68283e-32	2.96077e-30	30.8832
5	180672798	180672916	CTC-338M12.4	1	upstream		0.6618	0.6531	0.7013	0.7321	0.6977	0.2174	0.1728	NA	0.7727	4.67227e-24	1.096e-22	30.8978
1	230849750	230849825	AGT		splicing		NA	0.5	0.7429	0.4	0.0513	NA	0.2273	0.5429	NA	2.75797e-05	0.000100084	30.9414
11	71476243	71476380	KRTAP5-11		intergenic		0.7471	0.6749	0.6971	0.646	0.7067	0.2976	0.1984	0.2881	0.5652	1.42991e-23	3.25165e-22	30.9415
19	13841568	13842169	CCDC130	1	upstream		0.6361	0.6784	0.6905	0.6122	0.4913	0.0924	0.0565	0.5176	0.0625	2.02301e-63	2.00848e-61	31.0059
9	38687461	38687845	FAM201A		intergenic		0.4373	0.4741	0.534	0.569	0.127	NA	0.0393	0.3737	NA	2.89648e-66	3.07711e-64	31.0247
18	77917521	77917812	PARD6G		exonic	PARD6G:NM_032510:exon3	0.1089	0.7302	0.6667	0.2222	0.1509	0.0083	0.2593	0.7	0.3	5.67445e-30	1.77478e-28	31.0274
5	128215159	128215276	FBN2		intergenic		0.8043	0.8723	0.8269	0.8611	0.6	NA	0.3636	0.2857	0.7692	9.95362e-07	4.84129e-06	31.0367
13	113815891	113815989	PROZ		intronic		0.5667	0.6769	0.7455	0.6377	0.7971	NA	0.2937	0.5278	0.1517	2.60388e-42	1.35734e-40	31.0411
3	101278520	101278722	FAM172BP		intergenic		0.7234	0.8304	0.9714	0.648	0.4428	NA	0.5176	0.4805	0.6905	2.24178e-61	2.13498e-59	31.0486
2	27067957	27068314	CENPA		intergenic		0.7052	0.6489	0.744	0.8696	0.3243	NA	0.3	0.57	0.359	1.0544e-24	2.56101e-23	31.0598
8	127081284	127081375	LINC00861		intergenic		0.8182	0.5556	0.6667	0.7273	0.0667	NA	NA	0.6111	0.4545	0.00120513	0.00285423	31.0606
16	50647246	50647737	NKD1		intronic		0.7917	0.8824	0.8869	0.9423	0.5889	0.2885	0.7778	NA	0.5909	3.90897e-20	7.31592e-19	31.1044
7	1435165	1435746	UNCX		intergenic		NA	1	0.662	0.7554	0.3929	NA	NA	0.8022	0.237	4.10846e-13	4.49585e-12	31.1364
13	26760874	26761383	RNF6		intronic		0.5427	0.5653	0.7403	0.5011	0.1284	0.0667	0.1648	0.4492	0.8534	2.79474e-58	2.38537e-56	31.1371
14	95422593	95422692	DIGIT		intergenic		1	0.9459	0.8667	0.8462	0.4464	0.8333	NA	0.8947	NA	1.62152e-07	8.99812e-07	31.139
19	49990140	49990660	RPL13A	1	upstream;downstream		0.9948	0.952	0.9777	0.9886	0.3886	NA	0.9611	0.977	0.9851	2.43374e-98	5.48794e-96	31.2267
X	86664565	86664706	DACH2		intergenic		0.6176	0.7105	0.6622	0.75	0.3148	0.1	NA	0.5714	NA	4.99557e-08	2.99568e-07	31.266
15	89885017	89885110	POLG		intergenic		0.9035	0.8915	0.9524	0.9027	NA	NA	0.4286	0.8444	0.4848	5.24893e-15	6.77595e-14	31.2863
12	124018970	124019603	RILPL1	1	upstream		0.45	0.8229	0.8237	0.5664	0.4879	0.0676	0.0359	0.7857	0.6562	6.86267e-55	5.31844e-53	31.2868
11	5701001	5701233	TRIM5		exonic	TRIM5:NM_033034:exon2,TRIM5:NM_033092:exon2,TRIM5:NM_033093:exon2	0.95	1	0.963	1	0.2	0.9412	NA	NA	0.9	1.92003e-07	1.05235e-06	31.3531
12	95567919	95568014	FGD6		intronic		1	0.8462	0.8507	0.8636	0.4839	0.6667	NA	0.6429	NA	7.91401e-10	6.12167e-09	31.399
19	45748854	45748999	EXOC3L2		intergenic		0.787	0.7176	0.6042	0.811	0.7778	0.5333	0.0294	0.3694	0.4213	1.90883e-29	5.82679e-28	31.4153
7	154699995	154700096	DPP6		intergenic		0.8636	0.8611	0.8315	0.9265	0.25	NA	NA	0.8571	0.4038	3.92888e-23	8.75771e-22	31.4294
2	11264224	11264796	FLJ33534		ncRNA_exonic	FLJ33534:NR_040080:exon4	0.3766	0.5154	0.5767	0.3261	0.0897	NA	0.0861	NA	0.4062	1.7149e-58	1.47632e-56	31.4633
22	37378237	37378384	LL22NC01-81G9.3		intergenic		0.6533	0.5211	0.7885	0.7037	0.3077	NA	0.2692	0.5	NA	5.24482e-06	2.22686e-05	31.5556
10	6104028	6104208	IL2RA	1	exonic	IL2RA:NM_000417:exon1,IL2RA:NM_001308243:exon1,IL2RA:NM_001308242:exon1	0.6906	0.6032	0.6588	0.6992	0.6444	0.0592	0.3077	0.7183	0.1	2.91804e-25	7.28241e-24	31.5722
14	60336159	60336702	RTN1		intronic		0.7382	0.8193	0.8113	0.4896	0.3653	NA	NA	0.5197	0.2	1.19698e-57	1.00568e-55	31.6079
13	31377343	31377625	LINC00398	1	ncRNA_exonic	LINC00398:NR_047012:exon1	NA	0.7174	0.6957	0.7714	0.2732	NA	NA	0.8451	0.9792	1.58461e-18	2.65443e-17	31.6115
2	10689376	10689510	LOC101929715		intergenic		0.7442	0.7603	0.8254	0.7532	0.2444	0.6944	0.6667	NA	NA	3.6379e-13	3.99719e-12	31.7427
17	62291319	62291582	TEX2		exonic	TEX2:NM_018469:exon2,TEX2:NM_001288732:exon2,TEX2:NM_001288733:exon2	0.8559	0.8142	0.7695	0.7551	0.4639	NA	0.0125	0.3281	0.9766	7.29385e-51	5.03818e-49	31.752
20	21071157	21071593	LINC00237		ncRNA_intronic		0.8333	0.7009	0.8578	0.773	0.3521	0.6866	0.3	0.6835	NA	8.28094e-28	2.33507e-26	31.8396
15	34394780	34395140	PGBD4	1	exonic	PGBD4:NM_152595:exon1	0.9444	0.9211	0.9688	0.8333	0.9722	0.2429	0.8148	NA	NA	4.67683e-11	4.18814e-10	31.9118
11	44875355	44875526	TSPAN18		intronic		0.4	0.5625	0.2703	0.6703	0.3846	NA	0.25	0	0.2308	3.11301e-05	0.000111549	31.9449
17	33894256	33894587	LINC02001	1	upstream		0.8088	0.8403	0.8455	0.8008	0.5	NA	0.1351	0.8242	NA	1.37994e-39	6.39671e-38	31.9662
9	119227311	119227672	ASTN2		intronic		0.8392	0.7595	0.8082	0.8333	0.1905	NA	0.3939	0.5185	0.8889	7.43918e-19	1.2755e-17	31.9876
16	2209329	2209802	TRAF7		intronic		0.9345	0.8012	0.8235	0.8952	0.5312	NA	NA	0.486	0.6404	1.18213e-25	3.00927e-24	32.0077
11	132952134	132952196	OPCML		intronic		NA	0.7321	0.8241	0.9114	0.5882	NA	NA	0.5	0.3973	1.626e-13	1.84427e-12	32.0817
6	106143945	106144089	PREP		intergenic		1	0.9474	0.9333	0.9412	0.5714	0.8	0.5128	NA	1	4.71998e-08	2.83968e-07	32.1387
11	8350617	8351034	LMO1		intergenic		0.8923	0.8955	0.8621	0.7273	0.4833	NA	NA	0.5294	1	2.45288e-10	2.02174e-09	32.1532
16	29243456	29243643	RRN3P2		intergenic		0.9714	0.8524	0.7888	0.9551	0.4205	NA	0.3333	0.4868	0.7429	1.0537e-30	3.43282e-29	32.1557
20	7784486	7784576	MIR8062		intergenic		0.6768	0.6437	0.3347	0.7262	0.2344	NA	0.2	0.5704	0.3182	1.19051e-50	8.18296e-49	32.1839
11	117400790	117400888	DSCAML1		intronic		0.5125	0.4792	0.6552	0.5462	0.0578	NA	NA	0.4712	0.4235	5.18673e-24	1.2122e-22	32.1997
17	64911475	64911590	CACNG5		intergenic		0.5484	0.5844	0.5692	0.7727	0.4	NA	NA	0.36	0	4.89753e-05	0.000167894	32.223
2	202798534	202798777	CDK15		intergenic		0.7447	0.85	0.8512	0.8198	0.7692	NA	0.2885	0.561	0.5135	1.41334e-13	1.61302e-12	32.2472
1	6726757	6727230	DNAJC11		intronic		0.9024	0.8507	0.8621	0.8936	0.3529	NA	0.6	0.6667	0.9167	2.13514e-08	1.35524e-07	32.2605
5	151261124	151261495	GLRA1		intronic		0.7143	0.7612	0.6226	0.3684	0.5833	0.3846	0.2653	NA	0.1538	2.1361e-07	1.1613e-06	32.3232
21	40667273	40667409	BRWD1		intronic		0.5048	0.488	0.6073	0.4608	0.2441	0.1449	0.0537	0.45	0.1	1.10849e-103	2.79287e-101	32.3357
1	2524233	2524340	MMEL1		exonic	MMEL1:NM_033467:exon20	0.5866	0.6484	0.7464	0.6584	0.8276	NA	0.1818	0.4366	0.1859	1.67282e-88	3.10999e-86	32.3716
18	77225833	77225918	NFATC1		intronic		0.8958	0.8286	0.5781	0.925	0.875	NA	0.6538	0.7456	0.1818	3.67341e-16	5.19279e-15	32.3818
7	44674758	44675026	OGDH		intronic		0.85	0.75	0.8043	0.8442	0.5143	NA	0.1818	0.4524	0.7308	5.12185e-13	5.55781e-12	32.4412
10	124253874	124253958	HTRA1		intronic		0.7143	0.5495	0.5714	0.6216	0.2763	NA	0.2727	0.2069	0.2857	3.0114e-10	2.45489e-09	32.4525
1	150896909	150898303	SETDB1	1	upstream		0.7798	0.6428	0.8087	0.5845	0.2734	NA	0.72	0.7885	0.3636	1.05642e-94	2.25833e-92	32.4637
10	13200515	13200974	OPTN		intergenic		0.6283	0.8996	0.552	0.5044	0.3108	0.1638	0.2717	0.3286	0.2596	9.92743e-82	1.59531e-79	32.4994
7	150676507	150677126	KCNH2		intergenic		0.5455	0.4412	0.7	0.5476	0.2453	NA	0.2727	0.163	0.2766	9.38081e-12	9.00631e-11	32.5303
3	194726806	194727027	LINC01968		intergenic		0.9118	0.8341	0.9273	0.9744	0.5794	NA	0.4167	0.8387	NA	1.84406e-21	3.73423e-20	32.5549
1	234492499	234492894	SLC35F3		intergenic		0.7198	0.6661	0.7245	0.4108	0.2011	NA	0.2658	0.6417	0.3991	1.40875e-116	4.22645e-114	32.5597
19	2562214	2562542	GNG7		intronic		0.9074	0.7143	0.75	NA	0.6471	0.0596	0.9298	NA	NA	4.55307e-15	5.90601e-14	32.5706
11	34026195	34026295	LMO2		intergenic		0.9444	0.8286	0.9032	0.9565	0.8333	NA	0.2581	0.6875	NA	2.79976e-07	1.49399e-06	32.5768
21	46875808	46875978	COL18A1	1	exonic	COL18A1:NM_030582:exon1,COL18A1:NM_130444:exon1	0.8778	NA	0.9138	0.8136	0.9	NA	0.2407	1	0.3	3.90597e-18	6.38243e-17	32.5885
6	127343550	127343662	MIR588		intergenic		0.7845	0.7184	0.9021	0.6769	0.4444	NA	0.3667	0.5556	NA	3.60078e-15	4.70391e-14	32.7102
17	77894773	77894895	LINC01978		ncRNA_intronic		0.6047	0.4605	0.4894	0.7429	0.8	NA	NA	0.3741	0.05	4.1543e-31	1.37499e-29	32.749
16	88279309	88279533	LINC02182		intergenic		0.812	1	0.6829	0.6782	0.2903	NA	0.3611	NA	0.75	3.92285e-08	2.39431e-07	32.7654
12	131044901	131045013	RIMBP2		intronic		0.7941	0.7788	0.7619	NA	0.8	NA	0.0789	0.3182	NA	7.89272e-09	5.34515e-08	32.7838
19	49000956	49001624	LMTK3		exonic	LMTK3:NM_001080434:exon12	0.3018	0.7626	0.648	0.8244	0.4814	NA	0.6429	0.6048	0.0875	1.02674e-115	3.05415e-113	32.8309
13	114814090	114814192	RASA3		intronic		0.7583	0.8453	0.8214	0.7152	0.7393	NA	NA	0.8669	0.2063	1.24384e-116	3.74777e-114	32.9548
9	116945823	116946506	COL27A1		intronic		0.9851	1	0.931	0.913	0.6228	NA	0	0.84	0.7778	3.93186e-14	4.71766e-13	32.9555
19	51228937	51229327	CLEC11A		UTR3	CLEC11A:NM_002975:exon4	0.5963	0.62	0.5242	0.6594	0.32	NA	0.1809	0.1915	0.3631	2.95971e-32	1.03292e-30	32.9894
18	77377171	77377303	NFATC1		intergenic		NA	0.6549	0.3444	0.5962	0.0588	NA	NA	0.2245	0.3251	5.68351e-24	1.32565e-22	33.0013
8	37699349	37699413	ADGRA2		exonic	ADGRA2:NM_032777:exon19	NA	0.75	0.5	0.7579	NA	0.2727	NA	0.3047	0.5	4.68353e-28	1.3374e-26	33.0526
19	49002028	49002475	LMTK3		exonic	LMTK3:NM_001080434:exon12	0.3333	0.6491	0.5441	0.5067	0.2208	NA	0.096	0.4771	0.0612	9.65347e-47	5.82737e-45	33.0526
21	46874766	46875744	COL18A1	1	exonic	COL18A1:NM_030582:exon1,COL18A1:NM_130444:exon1	0.6326	0.7652	0.7074	0.7379	0.496	0.1811	0.1766	0.6464	0.2155	3.10009e-166	2.08371e-163	33.0799
2	231769779	231770282	LOC151484		downstream		0.8729	0.7541	0.8583	0.9237	NA	0.2429	NA	0.8333	0.8	7.27789e-17	1.08406e-15	33.1048
4	44794675	44794956	GNPDA2		intergenic		0.8	1	1	1	0.6957	NA	0.5116	1	NA	1.37737e-06	6.52497e-06	33.1384
19	49945433	49945630	SLC17A7	1	upstream		0.875	0.7826	1	0.9189	0.1143	NA	NA	0.8529	0.9649	1.40539e-09	1.05455e-08	33.1484
18	43652398	43652672	PSTPIP2	1	upstream		0.8	0.8701	0.8889	0.9091	0.3554	NA	0	0.8539	0.8462	9.68746e-26	2.48235e-24	33.149
12	54540170	54540280	LINC02381		intergenic		0.46	0.5595	0.7692	0.5	0.0952	NA	0.0833	NA	0.6154	3.1017e-08	1.92011e-07	33.2903
5	13337111	13337246	LINC02220		intergenic		0.8409	0.7436	0.9722	1	0.4857	NA	0.4483	0.9	NA	2.65163e-07	1.42048e-06	33.3438
7	151092893	151093084	WDR86		exonic	WDR86:NM_001284261:exon3,WDR86:NM_198285:exon3,WDR86:NM_001284260:exon3,WDR86:NM_001284262:exon3	0.9436	0.9139	0.8275	0.9414	0.8727	NA	NA	0.6616	0.4656	9.2499e-150	4.89847e-147	33.368
4	6549869	6550038	PPP2R2C		intronic		1	1	0.8621	NA	0.9231	NA	0.2	NA	0.6154	1.6463e-05	6.29068e-05	33.4094
5	5618882	5619019	ICE1		intergenic		0.7943	0.7812	0.664	0.757	0.4752	NA	0.1809	0.7805	NA	3.46665e-21	6.88438e-20	33.456
2	237297848	237298296	IQCA1		intronic		0.9112	0.874	0.9282	0.8918	0.246	NA	0.8791	0.6264	NA	1.08855e-53	8.17328e-52	33.4618
11	69635974	69636105	FGF3		intergenic		0.8148	0.6567	0.7547	0.8947	0.4545	NA	NA	0.8	0.2769	2.99561e-09	2.15059e-08	33.6041
14	36582913	36583025	LINC00609		ncRNA_intronic		0.6071	0.5556	0.8235	0.6667	0.375	0.0909	NA	0.4118	NA	4.1602e-05	0.000144949	33.6942
1	234346549	234346683	SLC35F3		intronic		0.8824	0.837	NA	0.9706	0.6429	0.4333	0.55	NA	NA	9.74017e-09	6.50989e-08	33.7245
17	80696086	80696665	FN3K		exonic	FN3K:NM_022158:exon2	NA	0.98	1	0.9524	0.4773	NA	NA	0.7143	0.8571	1.21206e-11	1.15259e-10	33.7371
19	55147144	55147252	LILRB1		intronic		0.8824	0.7667	0.7333	0.7143	0.2812	NA	0.2778	0.5882	0.6667	3.06785e-06	1.36161e-05	33.7413
19	49001825	49001957	LMTK3		exonic	LMTK3:NM_001080434:exon12	0.4514	0.9212	0.5985	0.8	0.4487	NA	NA	0.6558	0.2111	3.4266e-55	2.67632e-53	33.7414
3	149271990	149272113	WWTR1		intronic		0.56	0.5897	0.6757	0.6667	1	0.1667	0.1081	NA	NA	3.73297e-06	1.63072e-05	33.8065
10	135255851	135256138	SPRN		intergenic		0.6244	0.1489	0.117	0.4903	0.1163	0.1	0.0455	0.0851	0.1835	2.118e-22	4.52352e-21	33.8284
7	27214660	27215280	HOXA10-HOXA9		ncRNA_intronic		0.9213	0.9459	0.8525	0.9032	0.8	NA	0.2069	0.8	0.7826	1.11105e-10	9.51439e-10	33.8375
19	47259856	47260133	FKRP		exonic	FKRP:NM_001039885:exon4,FKRP:NM_024301:exon4	0.6522	0.6643	0.5445	0.4539	0.5918	NA	NA	0.1301	0.1588	1.3425e-41	6.83505e-40	33.935
4	152330527	152330610	FAM160A1	1	UTR5	FAM160A1:NM_001109977:exon1,FAM160A1:NM_001348694:exon1	0.68	0.4681	0.8667	0.9091	0.5	0.3333	0.0625	0.5	0.4545	7.11337e-07	3.54291e-06	33.9431
9	33076868	33077695	SMU1	1	upstream		0.4006	0.4091	0.4176	0.4528	0.1506	0.0039	0.0144	0.0111	NA	5.03135e-164	3.25655e-161	33.973
22	47797235	47797365	LOC339685		intergenic		0.8471	0.75	0.7167	0.776	0.8704	0.1235	0.1744	0.6444	0.5407	9.24104e-32	3.14805e-30	34.0278
16	11597576	11598183	LOC101927131		intergenic		NA	0.5	0.4167	0.75	0.1724	NA	NA	0.2857	0.2174	0.000433163	0.00116473	34.051
22	41047920	41048049	MKL1		intergenic		0.7115	0.693	0.6667	0.7222	0.9767	0	0.1111	0.6333	0.1765	3.70128e-22	7.78141e-21	34.0873
5	137999370	137999489	HSPA9		intergenic		1	0.9592	0.9091	0.9048	0.3438	NA	NA	0.8889	0.8571	1.72124e-09	1.27648e-08	34.098
10	60726549	60726670	BICC1		intergenic		0.9211	0.9	0.9	NA	0.7333	0.6522	0.2553	NA	NA	1.59187e-10	1.3402e-09	34.1262
3	120655549	120655618	STXBP5L		intronic		1	0.8182	0.8571	1	0.7143	NA	0.1818	0.75	NA	6.26626e-05	0.000209434	34.1523
4	8786969	8787142	CPZ		intergenic		0.8065	0.6483	0.701	0.6791	NA	NA	0.2571	0.5738	0.2313	3.17832e-49	2.10393e-47	34.1664
6	9025439	9025904	LOC100506207		intergenic		0.3137	0.3229	0.7735	0.5587	0.0548	NA	0.625	0.4333	NA	4.51581e-34	1.71002e-32	34.2519
11	126978142	126978487	LOC101929473		intergenic		0.8542	0.9118	0.9574	1	0.8148	0.1	0.3333	0.8182	NA	1.09685e-08	7.28421e-08	34.261
5	28927549	28927942	LSP1P3		downstream		0.1559	0.8209	0.8565	0.0824	0.1433	NA	0.3143	0.0791	NA	1.27185e-91	2.52575e-89	34.2614
5	37666116	37666267	WDR70		intronic		0.6708	0.7941	0.8125	0.9348	0.725	0.4091	NA	0.2875	0.4028	5.71813e-27	1.54033e-25	34.3447
16	85424402	85424547	MIR5093		intergenic		0.9113	0.8288	0.9135	0.9048	NA	NA	0.4048	0.2553	0.8382	4.11669e-19	7.18886e-18	34.4121
13	45057519	45057729	TSC22D1		intronic		0.7467	0.78	0.7446	0.7513	0.256	NA	0.7246	0.6538	NA	1.62685e-38	7.26659e-37	34.4128
2	134870114	134870248	NCKAP5		intergenic		0.9706	0.9032	0.975	0.76	0.7895	NA	0.32	0.3636	NA	1.94492e-09	1.43202e-08	34.5476
19	55449950	55450019	NLRP7		intronic		NA	1	0.9744	1	0.7333	NA	0.4545	0.6667	NA	1.18013e-13	1.35755e-12	34.5847
10	135123764	135124022	ZNF511		exonic	ZNF511:NM_145806:exon4	0.9255	0.881	0.956	0.8544	0.9524	NA	NA	0.7424	0.2278	4.49924e-36	1.84248e-34	34.6012
17	77345568	77345726	RBFOX3		intronic		0.8182	0.8155	0.7722	0.8101	0.3697	NA	0.2105	0.6765	0.5873	1.17225e-19	2.1262e-18	34.7654
12	9603108	9603251	DDX12P		intergenic		0.8286	0.9832	0.9412	0.8817	0.006	NA	NA	0.8435	0.9821	1.09455e-40	5.35802e-39	34.8097
9	133873819	133874195	FIBCD1		intergenic		0.5506	0.2889	0.3806	0.2857	0.0083	NA	0	0.05	0.0187	2.86809e-59	2.53463e-57	34.821
2	127955446	127955560	CYP27C1		intronic		0.7445	0.7072	0.6766	0.715	0.5185	NA	0	0.5478	0.0267	5.92044e-33	2.13549e-31	34.8551
11	2040864	2041084	H19		intergenic		0.8322	0.8009	0.8052	0.4545	0.5567	NA	NA	0.6374	0.3061	1.613e-36	6.70356e-35	35.0235
21	45559881	45560211	C21orf33		exonic	C21orf33:NM_001320383:exon5,C21orf33:NR_135220:exon4,C21orf33:NM_004649:exon5,C21orf33:NM_001320384:exon5	0.4865	0.61	0.6413	0.5909	0.5	0.3178	0.0167	0.5123	0.0516	3.49982e-37	1.49267e-35	35.1161
1	30573843	30574119	LINC01648		intergenic		0.6667	0.7333	0.8125	0.7024	0.087	NA	NA	0.7273	0.2963	2.51184e-13	2.79462e-12	35.1852
10	19777930	19778017	MALRD1		intronic		0.6368	0.5024	0.5556	0.2734	0.0637	NA	0.0403	0.2836	NA	2.27199e-67	2.49717e-65	35.1957
1	160979479	160979566	F11R		intronic		1	0.9219	0.9394	0.881	0.3594	NA	0.5	0.6575	0.8636	2.0679e-25	5.20162e-24	35.2066
19	43410455	43410589	PSG6		intronic		0.6807	0.5882	0.5714	0.6136	0.1887	NA	0.3421	NA	0.3182	3.01482e-11	2.75305e-10	35.2399
21	41460044	41460160	DSCAM		intronic		0.8415	0.8264	0.8397	0.7879	0.4259	NA	NA	0.5	0.5417	1.05363e-13	1.2192e-12	35.25
6	35574156	35574294	FKBP5		intronic		0.9151	0.7576	0.9359	NA	0.4722	0.45	0.675	NA	NA	3.81134e-23	8.50112e-22	35.2505
2	87053241	87053317	CD8B		intronic		0.9167	0.6957	0.6154	0.6522	0.2295	NA	0.3636	0.6667	NA	3.93994e-07	2.04937e-06	35.3161
10	105421107	105421261	SH3PXD2A		intronic		0.6863	0.8182	0.8286	0.7378	0.9	0.3636	0.21	0.5632	0.2047	1.35405e-54	1.04243e-52	35.3482
12	132435207	132436021	EP400		intronic		0.9874	0.9758	0.9692	0.9018	0.4319	NA	NA	0.8939	0.9524	4.84771e-58	4.11251e-56	35.369
14	104734272	104734554	C14orf144		ncRNA_intronic		0.7083	0.7083	0.4595	NA	0.1204	0.2741	0.3636	0.5714	0.2727	3.42092e-10	2.76583e-09	35.431
1	242441074	242441210	PLD5		intronic		0.9605	0.8923	0.9051	0.9136	0.7083	0.6	0.381	NA	NA	2.70572e-18	4.46819e-17	35.5008
1	53910412	53910542	SLC25A3P1		intergenic		0.7056	0.7164	0.6952	0.7701	0.8143	NA	0.1613	0.5625	0.0667	2.95873e-30	9.41827e-29	35.5968
3	52052798	52052936	RPL29		intergenic		0.9048	0.9298	0.8969	0.9259	1	NA	NA	0.8641	0.365	8.50981e-49	5.508e-47	35.6318
13	113656364	113656425	MCF2L		intronic		0.4872	0.5676	NA	0.6795	0.2381	0	NA	0.6235	0.0667	9.55912e-14	1.11036e-12	35.6339
3	184928708	184928824	EHHADH		intronic		0.975	0.9809	0.9313	0.6735	0.7407	0.5333	NA	0.5	0.5	4.41459e-17	6.69257e-16	35.6629
14	24725930	24726364	TGM1		intronic		0.9241	0.8333	0.7742	0.898	0.5714	0.75	0.1923	NA	NA	2.76517e-12	2.79045e-11	35.7155
16	25830952	25831091	HS3ST4		intronic		0.5102	0.5474	0.6094	NA	0.2273	0.175	0.1698	NA	NA	1.50082e-12	1.55748e-11	35.8857
16	596404	596833	CAPN15	1	UTR5	CAPN15:NM_005632:exon4	0.8646	0.88	0.7795	0.8595	NA	NA	0.037	0.8457	0.2343	1.13576e-52	8.34844e-51	36.1084
18	76532407	76532737	LINC01029		intergenic		0.9	NA	0.8929	0.9259	0.2727	NA	NA	0.75	0.6731	7.11721e-10	5.5255e-09	36.1246
16	85271771	85272063	LINC02139		intergenic		0.4375	0.4929	0.7885	0.5663	0.401	NA	0.0909	0.401	0.1258	8.12367e-45	4.63568e-43	36.2201
20	36787330	36787429	TGM2		intronic		NA	0.863	0.8611	0.8431	NA	NA	0.0667	0.3441	0.7849	3.83764e-17	5.84188e-16	36.2999
1	45103924	45104008	RNF220		intronic		0.9821	0.875	0.8125	0.9554	0.7619	0.4	0.1406	0.39	0.9125	7.71899e-29	2.28346e-27	36.3126
17	81101071	81101564	METRNL		intergenic		0.8196	0.8194	0.8423	0.8233	0.6667	0.1875	NA	0.808	0.3382	3.38038e-136	1.34261e-133	36.3305
10	87878815	87878949	GRID1		intronic		0.8788	0.7407	0.8333	0.75	0.75	NA	0.1429	0.4118	NA	2.04121e-06	9.36022e-06	36.4167
1	110166731	110167153	AMPD2		intronic		0.5469	0.6768	0.4	0.4857	NA	NA	0.0938	0.1875	0.2857	2.42436e-08	1.5258e-07	36.422
6	9231746	9231877	LOC100506207		intergenic		0.8387	0.7818	0.9038	0.8261	NA	NA	0.3077	0.5	0.6364	6.81157e-06	2.82448e-05	36.4825
3	96495764	96495855	MIR8060		intergenic		0.8214	0.6667	0.7639	0.7667	0.3354	NA	0.3214	0.6923	NA	4.35768e-29	1.30512e-27	36.5073
7	1502288	1502357	MICALL2		intergenic		0.625	0.5652	0.5	0.5385	0.3846	NA	0.0333	0.2381	0.1579	1.91423e-16	2.76697e-15	36.5192
2	242764255	242764303	NEU4		intergenic		0.8617	0.88	0.8667	0.9545	0.9	NA	NA	0.8	0.2593	2.3072e-07	1.2485e-06	36.6555
2	240360687	240360824	LOC101928111		intergenic		0.7727	0.7105	0.6786	0.5417	0.9231	0.2	0.1268	NA	NA	9.97053e-09	6.65622e-08	36.6927
1	12128100	12128608	TNFRSF8		intronic		0.9091	NA	0.875	0.878	0.6522	NA	0.0714	0.75	0.6296	5.24603e-09	3.64963e-08	36.7128
3	13114196	13114909	IQSEC1	1	exonic	IQSEC1:NM_001134382:exon1	0.7352	0.6728	0.4254	0.2283	0.3783	NA	0.0035	0.2419	0.3315	1.86214e-48	1.18985e-46	36.7138
19	5720640	5721308	CATSPERD	1	exonic	CATSPERD:NM_152784:exon1	0.9706	0.9246	0.9425	NA	0.5788	0.0183	0.9592	NA	0.9852	2.03879e-78	2.98156e-76	36.7169
20	29518080	29518594	LINC01597		ncRNA_intronic		0.719	0.4567	0.5537	0.2365	0.3043	NA	NA	0.25	0.0681	1.69131e-98	3.82615e-96	36.7965
7	154655381	154655450	DPP6		intronic		0.9	0.8	NA	0.6429	0.3529	NA	0.1429	0.7143	NA	0.000525879	0.00138162	36.9231
11	134717296	134717607	LOC283177		intergenic		0.7727	0.7568	0.8225	0.7565	0.292	NA	NA	0.5079	0.5139	1.36761e-23	3.11301e-22	36.9479
1	25522189	25522433	MIR4425		intergenic		NA	0.9062	0.7895	0.8333	0.8718	NA	0.125	0.65	NA	6.85746e-09	4.68994e-08	37.0435
18	21656101	21656240	TTC39C		intronic		0.7484	0.6759	0.6667	0.3939	0.4588	0.2	0.1818	NA	NA	4.20358e-18	6.86392e-17	37.3044
4	111617752	111617887	PITX2		intergenic		0.95	0.9565	1	0.9	0.6875	NA	0.4375	0.6111	NA	5.02292e-08	3.01105e-07	37.4023
22	23527574	23527709	BCR		intronic		0.8925	0.9088	0.9048	0.807	0.9381	NA	0.1567	NA	0.375	1.45157e-55	1.15045e-53	37.4025
17	77392087	77392336	RBFOX3		intronic		0.7627	0.78	0.8224	0.8072	NA	NA	0.3684	0.7692	0.3933	2.6413e-21	5.27832e-20	37.4299
5	506178	506325	SLC9A3		intronic		0.7215	0.8261	0.7707	0.7715	0.7449	NA	NA	0.7143	0.1891	2.84972e-74	3.74446e-72	37.4301
5	176755148	176755417	MXD3		intergenic		0.8814	0.8161	0.8026	0.8418	0.9116	NA	0.3605	0.7834	0.1593	2.70279e-107	7.15658e-105	37.444
6	166814040	166815159	MPC1		intergenic		0.907	0.8947	0.8646	0.9444	0.5143	NA	0.3548	0.8889	NA	1.73626e-34	6.68339e-33	37.4514
17	60218266	60218405	MED13		intergenic		0.788	0.774	0.7043	0.7795	0.766	0.1439	0.3	NA	NA	1.40594e-25	3.56086e-24	37.5544
1	10962485	10962972	CASZ1		intergenic		1	0.8966	1	0.9091	0.9	NA	0.32	1	0.7647	2.58554e-11	2.37719e-10	37.7184
11	69636402	69636665	FGF3		intergenic		0.6707	0.616	0.6516	0.638	0.4103	NA	NA	0.5433	0.0901	1.35614e-40	6.60619e-39	37.7279
8	22484017	22484116	BIN3		intronic		0.7963	0.8387	0.7852	0.6628	0.7692	NA	0.381	0.6176	0.2911	3.69421e-22	7.76888e-21	37.7392
19	57139258	57139385	ZNF71		intergenic		0.9649	0.9851	0.9655	0.9459	0.3636	NA	NA	0.9	0.5556	2.1682e-10	1.79834e-09	37.8293
5	155598904	155599188	KIF4B		intergenic		0.7481	0.9268	0.8667	0.9333	0.5152	NA	0.3143	0.6	NA	4.89104e-10	3.87597e-09	37.8758
16	4290374	4290801	SRL		intronic		0.8051	0.7719	0.7475	0.7778	0.8	0.1967	0.1	NA	0.6444	1.11068e-14	1.39465e-13	37.977
15	94613705	94613915	LINC01581		ncRNA_intronic		0.75	0.6207	0.6807	0.6645	0.05	0.2667	0.3137	0.7579	NA	2.63663e-28	7.61293e-27	37.9953
5	176903253	176903416	DBN1		intergenic		0.9444	1	1	0.9167	0.8148	0.4231	0.4615	NA	0.5385	7.90877e-08	4.60045e-07	38.0684
2	199627286	199627385	LINC01923		intergenic		0.9333	0.6429	0.6618	0.5926	0.75	NA	0.25	0	NA	2.12061e-12	2.16531e-11	38.0783
16	85393998	85394178	MIR5093		intergenic		0.6226	0.6347	0.6341	0.7185	0.6625	0.1818	0.0956	0.6968	0.1344	6.29735e-69	7.1929e-67	38.1056
10	119550367	119550442	EMX2		intergenic		0.9286	0.8667	0.8077	1	0.7143	NA	NA	0.4091	0.0769	5.97296e-07	3.01009e-06	38.2353
11	78871915	78872016	TENM4		intronic		0.7742	0.84	0.814	0.9524	0.431	NA	0.2162	1	0.6154	2.49364e-10	2.05413e-09	38.2514
15	98419071	98419177	LINC00923		intergenic		0.85	0.8636	0.697	0.9265	NA	NA	0.0909	0.9	0.8571	9.12843e-10	7.00831e-09	38.2559
4	177913924	177914091	VEGFC		intergenic		1	1	NA	0.9	0.6176	0.6364	0.5	NA	NA	2.95284e-07	1.56909e-06	38.2675
1	68512368	68512659	DIRAS3		exonic	DIRAS3:NM_004675:exon4	0.7824	0.806	0.8	0.7256	0.5769	0.3833	0.1458	NA	NA	2.40744e-25	6.03398e-24	38.3046
3	194040203	194040323	LINC00887		intergenic		NA	0.8537	0.8167	0.8571	0.6212	NA	NA	0.5	0.2787	2.07548e-13	2.32878e-12	38.3389
19	42905128	42905912	LIPE-AS1		ncRNA_intronic	LIPE:NM_005357:exon10	0.9624	0.4459	0.9685	0.9783	0.3193	NA	0	0.9487	0.2996	1.45027e-57	1.21557e-55	38.3556
17	32854107	32854397	CCL1		intergenic		NA	0.6364	0.0833	0.5652	0.4	NA	0.0227	0	NA	1.16176e-06	5.58533e-06	38.4058
8	82753432	82753501	SNX16		intronic		0.6389	0.7188	0.8125	0.8205	0.9667	0.1429	0.1389	NA	NA	3.10207e-10	2.5238e-09	38.4468
21	46677404	46677863	LINC00334		ncRNA_intronic		0.8423	0.5956	0.786	0.7297	0.0683	0.1818	0.2486	0.7668	0.3546	8.62992e-177	6.7782e-174	38.5665
1	48278998	48279412	TRABD2B		intronic		0.7556	0.6481	0.7447	0.7	0.35	NA	NA	0.5	0.1667	1.81565e-08	1.16697e-07	38.6519
4	7724250	7724661	SORCS2		intronic		1	NA	1	0.9286	0.5049	NA	0.8333	0.7143	1	2.49957e-07	1.3452e-06	38.6523
12	4535449	4535741	FGF23		intergenic		0.9014	0.9669	0.9545	1	0.7333	NA	0.0789	0.9	NA	8.59549e-24	1.98105e-22	38.6735
6	145852809	145852888	UTRN		intergenic		NA	0.6	0.5714	0.8205	0.3	0.3	0.2609	NA	NA	8.71725e-07	4.27865e-06	38.7363
6	167592864	167593700	TCP10L2		intronic		0.8621	0.8489	0.9005	0.8729	0.3148	NA	0.3636	0.775	NA	1.22325e-21	2.50173e-20	38.7434
1	31113552	31113704	LINC01648		intergenic		0.8889	0.8571	0.8846	NA	0.4783	0.6667	NA	NA	0.3889	1.46168e-06	6.89404e-06	38.7812
14	36528103	36528366	BRMS1L		intergenic		0.7879	0.6818	0.5217	0.84	0.2162	0.1	NA	0.6	NA	3.3287e-08	2.05173e-07	38.8225
10	77523819	77524084	LRMDA		intronic		0.902	0.835	0.8118	0.9091	0.7869	NA	0.1842	0.625	NA	9.96951e-19	1.69398e-17	38.8693
14	75594176	75594500	NEK9	1	upstream		0.7	0.8627	0.5778	0.5833	0.4192	0.1528	0.0593	NA	NA	1.16824e-29	3.60865e-28	38.8713
1	246852945	246853606	CNST		intergenic		0.5873	0.3784	0.1887	0.2707	0.1016	0	0.0319	0.2857	0.0268	2.50691e-77	3.55458e-75	38.9112
19	19396271	19396670	SUGP1		intronic		0.9723	0.8954	0.9034	0.9597	0.581	NA	0.2783	NA	0.9333	5.15532e-54	3.91711e-52	38.9345
3	10981047	10981386	SLC6A11		UTR3	SLC6A11:NM_014229:exon14	0.9559	0.875	0.9167	0.9231	0.4	NA	0.2857	NA	1	1.96556e-07	1.07469e-06	38.9663
12	49297382	49297503	CCDC65	1	upstream		0.6286	0.6604	0.5385	0.549	0.1875	0.1	0.0732	0.619	NA	2.94408e-23	6.60042e-22	38.9815
6	162256665	162256762	PRKN		intronic		0.9492	0.8	0.7727	0.7727	0.9583	NA	0.2394	0.45	NA	4.46158e-14	5.32763e-13	39.0167
4	23907957	23908044	PPARGC1A		intronic		1	0.7872	0.9867	0.9583	0.5556	NA	0.4286	0.5758	NA	5.40316e-20	1.00212e-18	39.1385
19	31170253	31170598	ZNF536		intergenic		0.785	0.8374	0.7644	0.7905	0.7115	NA	0.0735	0.6618	0.2826	4.9804e-32	1.71924e-30	39.1577
10	123073072	123073221	WDR11		intergenic		0.6452	0.6795	0.6471	0.3333	0.0909	0.1	0.5	NA	NA	5.03574e-06	2.14538e-05	39.1877
2	9612807	9612877	CPSF3		intronic		1	0.8182	0.9067	0.9565	0.5	NA	0.4545	0.619	NA	7.69487e-16	1.06178e-14	39.2278
2	2699540	2699703	MYT1L		intergenic		0.8626	0.8333	0.625	0.7083	0.4231	0.6364	0.2979	NA	NA	6.76578e-12	6.5651e-11	39.2821
10	130667761	130667872	LINC01163		intergenic		0.7802	0.789	0.7869	0.9677	0.25	0.5455	NA	0.6875	0.3077	4.03154e-10	3.22742e-09	39.303
19	5993854	5994220	LOC100128568		ncRNA_intronic	RFX2:NM_000635:exon18,RFX2:NM_134433:exon17	0.619	0.8125	0.6923	0.7692	0.7222	0.125	NA	0.4375	0.0217	2.10701e-14	2.59217e-13	39.3517
1	10975754	10976122	CASZ1		intergenic		0.9	0.9478	0.925	0.9367	0.9545	NA	0.2278	NA	0.82	8.60222e-25	2.09739e-23	39.3622
19	18548845	18549690	ISYNA1	1	UTR5	ISYNA1:NR_045574:exon1,ISYNA1:NM_016368:exon1,ISYNA1:NR_045573:exon1,ISYNA1:NM_001170938:exon1	0.7793	0.5609	0.7938	0.3636	0.1346	0	0.0129	0.2084	0.2054	1.71709e-230	2.22278e-227	39.5348
4	187498180	187498477	MTNR1A		intergenic		0.8846	0.8851	0.8966	0.9444	0.4265	NA	0.6	0.6	NA	7.03618e-18	1.13044e-16	39.5533
7	153201586	153201942	LINC01287		intergenic		0.8435	0.7339	0.7559	0.75	0.1818	NA	NA	0.7143	0.3333	4.18605e-13	4.57789e-12	39.6383
10	131095106	131095244	LINC01163		intergenic		0.6316	0.4478	0.5789	0.5625	0	NA	0	0.4706	NA	5.27352e-08	3.14939e-07	39.8244
2	232479646	232480893	TEX44		intergenic		0.917	0.9228	0.8263	0.7781	0.6167	NA	0.092	0.0303	0.1014	3.72392e-91	7.25109e-89	40.0793
4	6344246	6344362	PPP2R2C		intronic		0.4406	0.7083	0.5082	0.55	0.2263	0.064	0.0143	0.4571	0.0879	1.96749e-58	1.68961e-56	40.1204
1	43814215	43814673	MPL		exonic	MPL:NM_005373:exon9	0.8807	0.8986	0.9594	0.8746	0.9005	NA	0.0761	0.8189	0.9437	3.3191e-145	1.56768e-142	40.1497
16	88323747	88323877	LINC02182		intergenic		0.4247	0.7235	0.4943	0.7347	NA	0	0.2727	0.4892	0.1073	4.13036e-103	1.03116e-100	40.4193
10	135122794	135123720	ZNF511		exonic	ZNF511:NM_145806:exon2:exon3:exon4,ZNF511:NR_130127:exon2:exon3:exon4	0.9217	0.8958	0.9064	0.8988	0.6796	NA	NA	0.9487	0.234	1.63365e-232	2.15467e-229	40.4716
7	55248164	55248573	EGFR-AS1		ncRNA_exonic	EGFR-AS1:NR_047551:exon2	0.7391	0.7708	0.7905	0.8191	0.1379	NA	NA	0.5763	0.1667	1.71466e-16	2.48622e-15	40.4751
1	54483896	54484162	LDLRAD1	1	upstream		0.9333	0.6667	0.8718	0.8462	0.8667	NA	0.2222	0.6	NA	1.14068e-07	6.47783e-07	40.5203
19	49000816	49000921	LMTK3		exonic	LMTK3:NM_001080434:exon12	NA	0.839	0.6535	0.6765	0.7426	NA	NA	0.4955	0.0778	4.78516e-37	2.03095e-35	40.5347
19	49002482	49002815	LMTK3		exonic	LMTK3:NM_001080434:exon12	0.1786	0.7045	0.55	0.6875	0.0769	NA	NA	0.7	0.095	1.15872e-26	3.07977e-25	40.5752
4	148651956	148652901	ARHGAP10	1	upstream		0.3853	0.808	0.7525	0.8205	0.1631	0.3304	0.1162	NA	NA	1.31581e-86	2.31554e-84	40.7524
22	20989643	20990340	MED15		intergenic		0.6927	0.4478	0.4922	0.7451	0.3636	NA	0.0357	0.0667	0.04	1.08623e-30	3.5333e-29	40.9798
14	101370936	101371002	MEG8		ncRNA_intronic		0.4889	0.4556	0.6889	0.6014	NA	0	NA	0.3761	0.1189	1.93352e-38	8.61435e-37	41.2735
2	112250672	112250806	MIR4435-2HG		ncRNA_intronic		0.7258	0.625	0.7097	0.6271	0.1587	NA	0.2	NA	0.3625	1.63813e-22	3.52558e-21	41.3758
4	7735547	7735797	SORCS2		intronic		0.7157	0.7047	0.7244	0.735	0.3617	NA	0.3051	0.5435	0.2124	9.67926e-90	1.83862e-87	41.6071
11	2216407	2217340	MIR4686		intergenic		0.8375	0.0714	0.8186	0.48	0	NA	0	0.4831	0.3714	7.04063e-26	1.81276e-24	41.6264
5	28928105	28928227	LSP1P3		downstream		0.2812	0.8876	0.8947	0.057	0.0294	0.14	NA	0.1452	NA	4.56654e-35	1.80552e-33	41.8995
12	9603002	9603079	DDX12P		intergenic		NA	0.9163	0.9409	0.8976	0.08	NA	NA	0.8	0.9903	1.58436e-51	1.11984e-49	42.1341
7	150598369	150598501	AOC1		intergenic		0.8087	0.7576	0.748	0.6336	NA	NA	0.0897	0.6341	0.4524	6.20993e-23	1.37155e-21	42.1901
3	13936426	13937054	WNT7A		intergenic		0.9257	0.8697	0.8931	0.8468	0.2632	0.9692	NA	0.92	0.9744	6.95021e-126	2.41713e-123	42.3043
X	123294300	123294434	STAG2		intergenic		0.8919	0.9615	0.8974	0.9	0.5294	0	NA	0.6923	NA	7.10033e-11	6.21353e-10	42.4228
19	16830613	16830740	NWD1	1	upstream		0.6364	0.6667	0.6852	0.5972	0.2397	0	0.2857	NA	NA	2.47769e-23	5.57805e-22	42.717
2	105383376	105383538	LINC01114		intergenic		0.6115	0.9091	NA	0.7231	0.225	0.25	0.3	NA	NA	1.15433e-20	2.2309e-19	43.3178
19	43518654	43518783	PSG11		intronic		0.7692	0.6716	0.6	0.72	0.1429	NA	0.2778	0.3333	NA	1.12726e-07	6.40798e-07	43.3417
2	56387078	56387193	LINC01813		intergenic		0.8571	0.8246	0.9483	0.8182	0.1961	NA	0.7	0.7857	NA	2.10899e-13	2.36258e-12	43.3891
16	87174624	87174682	LINC02181		intergenic		0.6923	0.6944	NA	0.6111	0.1111	NA	0.1026	0.5152	NA	1.16702e-13	1.34374e-12	43.8776
2	119074635	119074755	LOC100506797		intergenic		0.8636	0.7273	0.8605	0.8889	0.2727	0.1333	0.5455	NA	0.7692	9.1262e-10	7.00738e-09	43.9891
22	40094351	40094455	CACNA1I		intergenic		0.8	0.8276	0.5417	0.4	0	NA	NA	0.3333	0.3333	1.04977e-05	4.19208e-05	44.4193
1	4277709	4277784	LINC01346		intergenic		NA	0.7647	0.85	0.7045	0.4545	NA	0.0385	0.75	0.1	8.39543e-12	8.08915e-11	44.5652
5	139403932	139404136	NRG2		intronic		0.8074	0.8778	0.8523	0.7892	0.3426	NA	0.69	0.5	NA	7.71215e-108	2.04983e-105	44.5858
3	176988641	176988739	TBL1XR1		intergenic		0.8684	0.8696	0.8651	0.9847	0.6333	NA	0.2879	0.7361	0.2381	2.11753e-50	1.44553e-48	44.5987
9	27281381	27281742	LINC00032		ncRNA_intronic		0.7826	0.8889	0.7273	NA	0.8333	0.0208	0.1	NA	NA	1.65356e-15	2.22887e-14	44.9048
13	79160478	79161024	RNF219-AS1		ncRNA_intronic		0.6703	0.7021	0.619	0.5455	0.2449	0.6	0.1268	NA	NA	4.29777e-26	1.11559e-24	45
17	5403304	5403462	LOC728392	1	UTR3	LOC728392:NM_001162371:exon1	0.6112	0.8875	0.4769	0.6924	0.1457	0.6023	0.0536	NA	NA	5.93209e-127	2.09431e-124	45.0361
22	46770500	46771056	CELSR1		intronic		0.812	0.8214	0.8845	0.8786	0.8143	0.0893	NA	0.8958	0.2257	3.6791e-99	8.48782e-97	45.0651
2	27946088	27946613	LINC01460		intergenic		0.5969	0.7874	0.7644	0.7823	0.125	NA	0.0339	NA	0.6562	1.20849e-35	4.88025e-34	45.114
19	12876917	12877216	HOOK2		exonic	HOOK2:NM_013312:exon15,HOOK2:NM_001100176:exon15	0.9054	0.961	0.031	0.4217	0.3925	NA	0.0174	0.0258	0.0199	6e-308	1e-304	45.3463
14	35838981	35839524	PSMA6		intergenic		0.8492	0.4524	0.7704	0.6923	0.6026	0.135	0.4519	NA	0.1277	5.33177e-61	4.96945e-59	45.41
3	135287375	135287470	EPHB1		intergenic		0.7778	0.8857	0.7879	0.625	0.0667	NA	NA	0.45	0.4286	3.91356e-08	2.38884e-07	45.5288
17	20744503	20744894	LOC100287072		intergenic		0.5012	0.7192	0.6022	0.6769	0.1861	NA	0.0128	NA	0.4	1.32599e-97	2.96138e-95	46.2691
1	155290759	155291272	RUSC1-AS1	1	ncRNA_exonic	RUSC1-AS1:NR_145426:exon2,RUSC1:NM_001105203:exon1,RUSC1:NM_001105204:exon1	0.9091	0.9133	0.9167	0.8656	0.9	0.0663	0.1803	NA	0.9924	1.2356e-58	1.07295e-56	46.421
2	10444980	10445127	HPCAL1		intronic		0.8531	0.8382	0.797	0.7363	0.96	NA	0.0524	0.8352	0.3647	2.02317e-73	2.60454e-71	46.596
5	153898216	153898478	HAND1		intergenic		0.6	0.825	0.5	NA	0.2045	NA	0.1	0.3265	NA	1.42531e-11	1.34568e-10	47.0701
5	138724720	138724857	MZB1		intronic		0.8349	0.824	0.7778	0.8584	0.8175	NA	0.28	0.8651	0.1474	5.60865e-144	2.5625e-141	47.6248
13	50265722	50266422	EBPL	1	upstream		0.8848	0.8488	0.6	0.4897	0.0887	0	NA	0.0116	0.8818	2.92848e-87	5.26247e-85	47.7914
16	88578396	88578610	ZFPM1		intronic		0.9466	0.797	0.8516	0.84	0.2	NA	0.2	0.5088	NA	2.93913e-52	2.12907e-50	47.8107
1	59090260	59090500	TACSTD2		intergenic		0.9488	0.7407	0.828	0.7013	0.0902	NA	0.7684	0.7811	0.3655	5.00502e-160	3.06901e-157	47.9103
1	181477640	181478073	CACNA1E		intronic		0.9516	0.875	0.7917	0.95	0.52	0.3333	0.3333	NA	NA	4.87836e-11	4.35564e-10	47.9121
4	8116274	8116629	ABLIM2		intronic		0.7329	0.2361	0.6445	0.4423	NA	NA	0.0125	0.3095	0.0601	2.59254e-57	2.16003e-55	48.0234
6	74281273	74281364	EEF1A1		intergenic		0.9091	0.7432	0.9808	0.875	0.3333	NA	0.0114	0.931	0.3289	9.9137e-37	4.16717e-35	48.3608
20	25834544	25834933	LOC101926935	1	ncRNA_exonic	LOC101926935:NR_110001:exon1	0.25	0.7143	0.5862	0.6857	0.0463	0.2	0.0382	0.7027	0.6111	5.75171e-28	1.6364e-26	48.4826
10	134935758	134936295	ADGRA1		intronic		0.8995	0.0645	0.0219	0.3298	0.0354	0	0	0.0261	0.1992	1.9141e-132	7.19366e-130	49.0014
7	4859487	4859668	RADIL		intronic		0.89	1	0.7692	0.8636	NA	NA	0.087	0.8182	0.8529	6.57562e-18	1.05961e-16	49.7597
22	46469713	46469989	PRR34-AS1		intergenic		0.8182	NA	0.8	0.6042	NA	NA	0.0213	0.4356	0.2	3.74378e-21	7.42417e-20	49.9509
17	62359799	62360154	TEX2		intergenic		0.8521	0.7128	0.6763	NA	NA	0.05	0.2556	0.5833	0.1531	2.23133e-49	1.48691e-47	50.0362
17	1092151	1092369	ABR		intronic		0.75	0.8182	1	NA	0.1429	NA	0.2292	0.7	0.8182	2.80602e-07	1.49701e-06	50.3544
4	122861198	122861310	TRPC3		intronic		0.6842	0.7955	0.8108	0.8462	0.0556	NA	0.6	0.7	NA	6.46479e-11	5.6887e-10	50.487
5	137667830	137668412	LOC100128966	1	ncRNA_exonic	LOC100128966:NR_146628:exon1	0.8715	0.8437	0.8109	0.7391	0.3864	0.0069	0	0.7604	NA	6.81164e-118	2.0976e-115	51.2543
14	102188698	102188897	DIO3		intergenic		0.8333	0.8125	0.9259	0.8125	0.1712	NA	NA	0.8947	0.95	3.38058e-15	4.427e-14	52.9425
9	95929007	95929311	NINJ1		intergenic		0.92	0.8571	0.871	0.9118	0.6	NA	0.2143	0.2593	0.4412	4.35857e-15	5.66317e-14	52.9525
7	124645894	124645979	POT1-AS1		ncRNA_intronic		0.9	0.8462	0.8889	0.8824	0.0435	NA	0.6	0.8	NA	1.53787e-08	1.00011e-07	53.0473
17	73042112	73042473	ATP5H		intronic		0.6076	0.5962	0.5764	0.6875	0.1116	0.0923	0.0174	NA	NA	1.82009e-152	1.01784e-149	53.2466
7	5420669	5420965	TNRC18		intronic		NA	0.6667	0.7667	0.7727	NA	NA	0.3077	0.1471	0.1304	1.51805e-12	1.57467e-11	54.4071
7	35031553	35031693	DPY19L1		intronic		0.7833	0.942	0.9661	0.975	0.9882	0.1913	0.104	NA	NA	2.95622e-42	1.53872e-40	54.6127
15	100347371	100347668	LOC400464		ncRNA_intronic		NA	0.8846	0.7955	0.8088	0.8507	NA	0.0998	0.8	NA	1.42461e-37	6.13963e-36	55.4647
5	176448746	176449720	ZNF346	1	UTR5	ZNF346:NM_001308223:exon1,ZNF346:NM_001308219:exon1,ZNF346:NM_001308218:exon1,ZNF346:NR_131773:exon1,ZNF346:NM_001308213:exon1,ZNF346:NM_001308216:exon1,ZNF346:NM_012279:exon1,ZNF346:NM_001308214:exon1,ZNF346:NR_131774:exon1,ZNF346:NM_001308221:exon1,ZNF346:NM_001308215:exon1	0.9367	0.8928	0.9031	0.8742	0.3195	0.7067	0.1818	0.8364	NA	2.83956e-182	2.33523e-179	56.3029
19	49298173	49299473	BCAT2		exonic	BCAT2:NM_001190:exon11,BCAT2:NM_001164773:exon9,BCAT2:NM_001284325:exon12	0.9133	0.9026	0.9828	0.8933	0.2559	NA	1	0.8333	0.8684	7.82215e-88	1.43166e-85	56.9366
15	68644277	68644826	ITGA11		intronic		0.9792	0.9762	0.9833	0.9365	0.512	0.1852	0.3716	NA	NA	5.90449e-60	5.35335e-58	57.3477
1	38678970	38679582	LINC01343		ncRNA_intronic		0.9143	0.8571	0.7551	0.7222	0.0983	NA	0.7273	0.7143	0.8846	2.90558e-40	1.38926e-38	60.202
7	4125771	4126215	SDK1		intronic		0.9192	0.2258	0.2143	0.7419	0.1333	NA	NA	0.3571	0	1.57135e-15	2.12338e-14	61.5486
1	567239	567403	MIR6723		downstream		0.7692	0.7037	0.7917	0.8421	0.026	NA	0	0.8148	0.6154	9.95508e-32	3.3814e-30	66.1052
17	4869433	4870274	SPAG7		intronic		0.8217	0.9677	0.9547	0.9352	0.0429	0.007	NA	NA	0.4	9.81316e-149	5.08127e-146	87.2344

## Sheet: Promoter
Chr	Start	End	Gene	Gene Region	ExonCover	C1	C2	C3	C4	M-P10-1	M-P11-1	M-P12-1	P3-1	P9-1	pvalue	qvalue	meth.diff
16	68270136	68270636	ESRP2	UTR5	ESRP2:NM_024939:exon1	0.3333	0.2	0.044	0.0323	0.9091	NA	0.0909	NA	0.8785	1.1603e-50	7.62045e-49	-58.2904
10	43366468	43366968	LOC101929445	upstream		0.118	0.2344	0.3367	0.3146	0.9327	NA	NA	0.6176	0.2273	8.92152e-34	3.28479e-32	-54.2643
3	113160361	113160861	CFAP44	UTR5	CFAP44:NM_018338:exon1,CFAP44:NM_001164496:exon1	0.3535	0.2647	0.3763	0.4093	0.9572	0.8672	0	0.303	NA	8.52978e-70	9.01203e-68	-46.1249
17	7254707	7255207	ACAP1	exonic	ACAP1:NM_014716:exon22	0.0668	0.0605	0.0597	0.0749	0.6852	0.0833	0.017	0.1071	0.8876	0	0	-45.6508
3	46618575	46619075	TDGF1	intronic		0.2215	0.2778	NA	0.2353	0.7393	NA	0.4211	NA	0.9333	1.39901e-29	4.47323e-28	-43.786
2	24397411	24397911	FAM228A	upstream		0.4444	0.4643	0.2941	0.3167	1	NA	NA	0.2778	0.7	1.21946e-12	1.38473e-11	-43.6048
2	241497438	241497938	ANKMY1	UTR5	ANKMY1:NM_016552:exon1,ANKMY1:NM_001282781:exon1,ANKMY1:NM_017844:exon1,ANKMY1:NM_001282771:exon1,ANKMY1:NM_001282780:exon1	0.0816	0.2105	0.1014	0.1076	0.7492	0.1818	0.0675	0.0902	0.8617	7.37663e-146	5.97515e-143	-42.8764
19	51226104	51226604	CLEC11A	upstream		0.1875	0	NA	0.25	0.6667	NA	NA	0.2381	0.6094	3.59208e-09	3.03086e-08	-41.2468
7	65337585	65338085	VKORC1L1	upstream		0.3122	0.1667	0.4706	0.1983	0.6852	0.6364	0.375	NA	0.8182	1.7839e-20	3.43135e-19	-40.2207
19	13134894	13135394	NFIX	intronic		0.0087	0.1313	0.0952	0.0952	0.5844	NA	0.0444	0.1329	0.8746	8.21745e-101	1.93245e-98	-38.012
2	132284747	132285247	CCDC74A	upstream		0.1111	NA	0.4483	0.3182	0.809	0.6462	0.3182	0.4348	0.6053	1.59977e-16	2.40961e-15	-37.1325
5	176559579	176560079	NSD1	upstream		0.2647	0.4137	0.6212	0.248	0.8187	NA	0.1818	0.3133	0.9153	3.29354e-103	8.00342e-101	-37.042
19	46526556	46527056	PGLYRP1	UTR5	PGLYRP1:NM_005091:exon1	0.1	NA	0	0.1538	0.9	NA	0.3977	NA	0.0833	6.21392e-09	5.12445e-08	-36.7371
19	49250166	49250666	IZUMO1	UTR5	IZUMO1:NM_182575:exon1,IZUMO1:NM_001321864:exon1	0.0296	0.0229	0.0305	0.0567	0.098	NA	0.0101	0	0.8371	5.88166e-88	9.97161e-86	-34.9845
16	30907427	30907927	CTF1	upstream;downstream		0.1482	0.2487	0.1533	0.1846	0.7629	0.0517	0.0522	0.1778	0.839	1.98416e-55	1.5226e-53	-34.156
17	75449574	75450074	SEPT9	intronic		0	0.0345	0.0444	0	0.7015	NA	0.2105	0.0556	0.1964	1.37096e-13	1.66297e-12	-33.3464
18	712517	713164	ENOSF1	exonic	ENOSF1:NM_001318760:exon1,ENOSF1:NM_001318759:exon1,ENOSF1:NM_202758:exon1,ENOSF1:NM_001126123:exon1,ENOSF1:NM_017512:exon1	0.187	0.0234	0.4179	0.1577	0.5994	NA	0.662	0.1789	NA	6.51424e-67	6.33193e-65	-33.0976
13	113784360	113784860	F10-AS1	ncRNA_exonic	F10-AS1:NR_126424:exon1	0.3081	0.1042	0.1581	0.1875	0.3636	0.4125	0.1875	0.1842	0.8934	5.92554e-57	4.69541e-55	-32.7237
7	36639726	36640226	AOAH-IT1	ncRNA_exonic	AOAH-IT1:NR_046764:exon1	0.2683	0.5556	0.5105	0.4842	0.963	NA	0.7692	0.619	0.7833	3.15705e-16	4.64953e-15	-32.5752
16	56891929	56892429	MIR138-2	upstream		0.2188	0.5897	0.2273	0.2941	0.8958	NA	NA	0.7143	0.3611	4.41046e-07	2.94439e-06	-32.4241
7	127880830	127881330	LEP	upstream		0.2923	0.3559	0.3528	0.2492	0.6708	NA	0.5125	0.3772	0.8894	3.04229e-75	4.03247e-73	-32.3379
16	68014452	68014952	DPEP3	UTR5	DPEP3:NM_022357:exon1,DPEP3:NM_001129758:exon1	0.492	0.5326	0.6212	0.5882	0.8833	NA	NA	0.6	0.8667	7.30062e-11	7.2708e-10	-32.1875
19	36523573	36524297	CLIP3	UTR5	CLIP3:NM_001199570:exon1,CLIP3:NM_015526:exon1	0.1953	0.2653	0.1408	0.1529	0.625	NA	0.0357	0.1354	0.7647	7.71426e-40	3.55935e-38	-32.0774
1	179334354	179335106	AXDND1	UTR5	AXDND1:NM_144696:exon1	0.4966	0.1474	0.2422	0.9375	0.8955	0.0882	0.6127	0.9412	NA	5.16305e-24	1.21026e-22	-31.8485
4	1302730	1303578	MAEA	exonic	MAEA:NM_001297432:exon1	0.1057	0.1234	0.0703	0.0673	0.6158	0.6577	0.0373	0.1133	0.538	1.12611e-188	1.36825e-185	-31.7449
19	13056127	13056627	RAD23A	upstream;downstream		0.268	0.4877	0.3551	0.4219	0.8409	0.6364	0.4821	0.5781	0.6992	9.72163e-22	1.99078e-20	-31.6678
17	7108487	7108987	DLG4	UTR5	DLG4:NM_001321076:exon1,DLG4:NM_001321077:exon1	0.0159	0.0171	0.0189	0.0088	0.5987	NA	0.0399	0.0196	0.4082	7.29365e-137	4.83377e-134	-30.8463
1	27709823	27710323	CD164L2	UTR5	CD164L2:NM_207397:exon1,CD164L2:NM_001330448:exon1	0.1176	NA	0.0857	0.2192	0.5	NA	NA	0.1364	0.5408	1.30277e-10	1.26127e-09	-29.2512
4	2366604	2367104	ZFYVE28	UTR5	ZFYVE28:NM_001172659:exon1,ZFYVE28:NM_001172660:exon1	NA	0.2088	0.1765	0.1966	0.1635	NA	0.0732	0.218	0.7957	3.24289e-70	3.5285e-68	-28.7095
12	52281292	52281792	ANKRD33	upstream		0.3	0.6875	0.4597	0.5857	0.8033	NA	NA	0.75	0.8636	2.83259e-15	3.86702e-14	-28.5973
14	91282761	91283261	TTC7B	UTR5	TTC7B:NM_001010854:exon1,TTC7B:NM_001320421:exon1	0.381	0.6	0.4419	0.1077	0.6905	NA	NA	0.4634	0.5938	1.98243e-07	1.39769e-06	-28.4495
10	49813176	49813676	ARHGAP22	UTR5	ARHGAP22:NR_144643:exon1,ARHGAP22:NR_144645:exon1,ARHGAP22:NR_144646:exon1,ARHGAP22:NM_001347735:exon1,ARHGAP22:NM_021226:exon1,ARHGAP22:NR_144642:exon1,ARHGAP22:NM_001256024:exon1,ARHGAP22:NM_001347737:exon1,ARHGAP22:NR_144644:exon1	0.1296	0.0482	0.0613	0.0387	0.6914	0.2081	0.0128	0.0514	0.25	6.25665e-54	4.56116e-52	-28.2424
1	45273653	45274153	BTBD19	upstream		0.142	0.1477	0.1641	0.127	0.8214	0.2059	0.1136	NA	0.2375	1.50651e-17	2.45695e-16	-28.0239
19	54567207	54567707	VSTM1	UTR5	VSTM1:NM_001288793:exon1,VSTM1:NM_198481:exon1,VSTM1:NR_110142:exon1,VSTM1:NM_001288791:exon1,VSTM1:NM_001288792:exon1	0.3107	0.0664	0.1653	0.2565	0.6424	NA	0.1964	0.075	NA	5.23042e-34	1.94542e-32	-27.7344
20	45280100	45280600	SLC13A3	UTR5	SLC13A3:NM_001193342:exon1,SLC13A3:NM_022829:exon1,SLC13A3:NM_001193339:exon1	0.0333	0.0737	0.0471	0.0667	0.3052	NA	0.5664	0.0267	NA	6.73921e-28	1.97307e-26	-27.4708
3	51740548	51741048	GRM2	upstream		0.043	0.2222	0.1852	0.1556	NA	NA	0	0.15	0.8391	2.46337e-11	2.54366e-10	-27.399
17	73179098	73179598	SUMO2	UTR5	SUMO2:NM_001005849:exon1,SUMO2:NM_006937:exon1	0.0778	0.3553	0.2571	0.2609	0.7143	NA	0.4167	NA	0.0833	4.00412e-07	2.69284e-06	-27.305
6	39693181	39693681	KIF6	UTR5	KIF6:NM_001289020:exon1,KIF6:NM_001289021:exon1,KIF6:NM_001351503:exon1,KIF6:NM_145027:exon1	0.0351	0.0306	0.0426	0.0575	0.4282	NA	NA	0.0227	0.0333	1.0012e-41	4.96523e-40	-27.2664
14	78265925	78266425	ADCK1	upstream		0.0058	0.004	0.0049	0.0086	0.3885	NA	0.2658	0.0088	NA	1.21156e-73	1.47206e-71	-26.5327
10	134778537	134779293	LINC01166	ncRNA_exonic	LINC01166:NR_120627:exon1,LINC01168:NR_046231:exon1	0.4826	0.4607	0.3589	0.1294	0.8772	NA	0.033	0.56	0.6052	3.28174e-116	1.25917e-113	-26.5217
1	109632862	109633402	TMEM167B	UTR5	TMEM167B:NM_001322248:exon1,TMEM167B:NR_136243:exon1,TMEM167B:NR_136242:exon1	0.1306	0.1468	0.1178	0.1515	0.5887	NA	NA	0.24	0.0645	2.66825e-37	1.13753e-35	-25.8363
18	14178595	14179095	ANKRD20A5P	upstream		0.3492	0.4561	0.1212	0.3333	0.3778	NA	NA	0.3761	0.9505	2.22257e-09	1.91748e-08	-25.7918
21	45705220	45705720	AIRE	upstream		0.463	0.5839	0.3399	0.4539	0.8229	NA	NA	0.5171	0.8775	2.04952e-39	9.33825e-38	-25.6947
9	140064491	140064991	LRRC26	UTR5	LRRC26:NM_001013653:exon1	0.0636	NA	0.1667	0.146	0.3125	NA	NA	0.4103	0.3947	6.19154e-17	9.61465e-16	-25.5377
17	4835069	4835569	GP1BA	upstream		0.3137	0.644	0.1765	NA	0.9172	NA	0.0652	NA	0.4167	8.02413e-16	1.14699e-14	-25.4902
20	62572897	62573397	MIR1914	ncRNA_exonic	MIR1914:NR_031735:exon1	0.0759	0.2021	0.1667	0.1743	0.7759	NA	0.1028	0.0408	0.5962	2.23241e-29	7.01488e-28	-25.4153
11	117069539	117070039	LOC100652768	ncRNA_intronic		0.3953	0.2927	0.3099	0.2	0.7444	NA	0.193	0.1667	0.6171	1.14497e-12	1.30422e-11	-25.3619
16	66612850	66613350	CKLF-CMTM1	exonic	CMTM1:NM_181270:exon4,CMTM1:NM_181272:exon3,CMTM1:NM_181269:exon4,CMTM1:NM_052999:exon4,CMTM1:NM_181296:exon2,CMTM1:NM_181283:exon3,CMTM1:NM_181268:exon4,CMTM1:NM_181271:exon3,CKLF-CMTM1:NM_001204098:exon4,CKLF-CMTM1:NM_001202509:exon3,CKLF-CMTM1:NM_001204099:exon4	0.0227	0.0101	0.027	0.0213	0.4587	NA	0.0218	0	NA	1.83311e-55	1.42165e-53	-25.2248
18	47900891	47901391	SKA1	upstream		0.0128	0.7	NA	0.7273	0	0.0217	0	NA	NA	4.30902e-11	4.38119e-10	25.0871
5	37378861	37379361	WDR70	upstream		0.7361	0.4703	0.6594	0.6048	0.4073	0.2645	0.2431	NA	0.5139	8.8838e-21	1.74566e-19	25.2372
14	94414648	94415148	MIR4506	ncRNA_exonic	MIR4506:NR_039728:exon1	NA	0.8571	0.8148	0.9615	0.5	NA	NA	0.6207	0.8333	0.00046667	0.00186722	25.5428
22	24989035	24989535	LRRC75B	UTR5	LRRC75B:NM_207644:exon1	0.876	0.8447	0.898	0.1548	0.9286	NA	0	0	0.2313	3.56809e-14	4.53957e-13	25.7982
1	1690081	1690581	NADK	exonic	NADK:NM_001198994:exon5,NADK:NM_001198995:exon1	0.5578	0.6038	0.5938	0.5545	0.8491	NA	0.0625	0.4081	0.2077	5.55145e-76	7.49456e-74	26.6965
12	10096094	10096594	LINC02470	ncRNA_exonic	LINC02470:NR_104634:exon1	0.4564	0.0848	0.7713	0.4474	0.093	0	0.169	NA	0.4333	2.84014e-22	6.08967e-21	26.8792
12	124155159	124155659	TCTN2	upstream		0.5032	0.3254	0.3913	0.1071	0.0429	0.0163	0.0408	0.05	NA	1.21261e-27	3.48032e-26	27.0093
3	141944449	141944949	GK5	UTR5	GK5:NM_001039547:exon1,GK5:NR_033289:exon1	0.3538	0.1667	0.3627	0.2654	0.0327	0.014	0.0106	0.037	0	5.28017e-115	1.92465e-112	27.9511
20	34041919	34042419	MIR1289-1	ncRNA_exonic	MIR1289-1:NR_031620:exon1	0.7392	0.7626	0.7034	0.7517	0.694	0	0	0	0.0714	4.34904e-26	1.16135e-24	28.3256
15	85427391	85427891	SLC28A1	upstream		0.9524	0.8125	0.8	0.8163	0.4516	NA	0.6154	0.5455	0.9333	6.39184e-06	3.68066e-05	28.7129
20	3712816	3713316	HSPA12B	upstream		0.6444	0.8302	0.7925	0.8679	0.9048	NA	NA	0.1605	0.7969	4.5134e-09	3.76466e-08	28.9216
8	86157215	86157715	CA13	upstream		0.1	0	0.3333	0.3571	0	0.0833	0.0156	NA	NA	2.50069e-20	4.74748e-19	28.9254
16	66400009	66400509	CDH5	upstream		0.7385	0.7308	0.5669	0.7021	0.6923	0.3333	NA	0.2466	0.6842	6.14962e-12	6.64169e-11	30.3609
11	7109664	7110164	RBMXL2	upstream		0.8308	0.8043	0.7418	0.7848	0.2222	0.2523	0.7143	0.5273	0.9091	3.94311e-28	1.18784e-26	30.4352
14	101291944	101292468	MEG3	ncRNA_exonic	MEG3:NR_046464:exon1,MEG3:NR_046467:exon1,MEG3:NR_033358:exon1,MEG3:NR_046473:exon1,MEG3:NR_046471:exon1,MEG3:NR_033359:exon1,MEG3:NR_046469:exon1,MEG3:NR_046466:exon1,MEG3:NR_046470:exon1,MEG3:NR_033360:exon1,MEG3:NR_002766:exon1,MEG3:NR_003530:exon1,MEG3:NR_046472:exon1,MEG3:NR_046465:exon1	0.4509	0.412	0.4065	0.525	0.1579	NA	0.0109	NA	0.45	1.10854e-23	2.54131e-22	30.4753
21	45844911	45845411	TRPM2-AS	ncRNA_exonic	TRPM2-AS:NR_109964:exon1	0.8979	0.8671	0.8622	0.8418	NA	0.0923	NA	0.8277	0.4432	3.81335e-69	3.97139e-67	31.608
17	73083321	73084035	SLC16A5	UTR5	SLC16A5:NM_001271765:exon1	0.4982	0.5175	0.5014	0.5172	0.1008	0.0437	0.005	0.3628	0.4167	1.54204e-94	3.30635e-92	32.3655
19	11877314	11877814	ZNF441	upstream		0.5294	0.5851	0.4502	0.4583	0.2991	NA	0.1512	0.0199	0.1316	3.77787e-39	1.66915e-37	33.4022
7	30029425	30030405	SCRN1	exonic	SCRN1:NM_001145514:exon1,SCRN1:NM_001145513:exon1,SCRN1:NM_014766:exon1,SCRN1:NM_001145515:exon1	0.3204	0.9139	0.5742	0.404	0.0704	0	0.5175	0.4783	NA	9.52027e-55	7.01048e-53	33.555
3	73045393	73045935	PPP4R2	UTR5	PPP4R2:NM_001318026:exon1	0.5271	0.4641	0.4989	0.0212	0	NA	NA	0.0192	0.025	5.40983e-79	7.73299e-77	34.013
22	42084913	42085413	SNU13	UTR5	SNU13:NM_001003796:exon1,SNU13:NM_005008:exon1	0.2395	0.5317	0.5253	0.6615	0.1029	0.0032	0.021	0.8	NA	5.55755e-74	6.86697e-72	34.1128
5	94981980	94982582	RFESD	UTR5	RFESD:NM_001131066:exon1	0.1293	0.963	0.9783	0.9086	0.0044	0.0084	0	NA	NA	1.44244e-126	7.01034e-124	36.3259
14	24562839	24563489	PCK2	UTR5	PCK2:NM_001291556:exon1,PCK2:NM_004563:exon1,PCK2:NM_001018073:exon1	0.913	0.9231	0.8958	0.9313	0.3716	NA	0.0078	0.9919	0.9457	3.29196e-59	2.69649e-57	38.8694
21	46874923	46875423	COL18A1	intronic		0.6683	0.8585	0.8182	0.8565	0.5854	NA	0.1091	0.695	0.1601	8.75113e-86	1.35737e-83	39.1516
1	24740262	24740762	NIPAL3	UTR5	NIPAL3:NM_001322854:exon1,STPG1:NM_001199013:exon1,STPG1:NM_001199014:exon1,STPG1:NM_178122:exon1	0.4629	0.3864	0.4218	NA	0.0068	0.0678	0.0339	NA	NA	1.42295e-52	9.97447e-51	40.1693
1	54483859	54484359	LDLRAD1	UTR5	LDLRAD1:NM_001276395:exon1,LDLRAD1:NM_001276393:exon1,LDLRAD1:NM_001276392:exon1,LDLRAD1:NM_001010978:exon1,LDLRAD1:NM_001276394:exon1	0.9333	0.6667	0.8718	0.8462	0.8667	NA	0.2222	0.6	NA	1.14068e-07	8.20085e-07	40.5203
3	128840647	128841493	RAB43	UTR5	RAB43:NM_001204888:exon1,RAB43:NM_001204883:exon1,RAB43:NM_001204886:exon1,RAB43:NM_001204884:exon1,RAB43:NM_001204887:exon1,RAB43:NM_198490:exon1,RAB43:NM_001204885:exon1	0.6476	0.3984	0.4286	0.3739	0.05	0.0086	0.0061	0.04	0.0246	1.47858e-107	4.14576e-105	41.8559
19	16830286	16830786	NWD1	upstream		0.6364	0.6667	0.6852	0.5972	0.2397	0	0.2857	NA	NA	2.47769e-23	5.50688e-22	42.717
19	18548972	18549611	ISYNA1	UTR5	ISYNA1:NR_045574:exon1,ISYNA1:NM_016368:exon1,ISYNA1:NR_045573:exon1,ISYNA1:NM_001170938:exon1	0.837	0.7619	0.7928	0.7778	0.1596	NA	NA	0.4005	0.372	2.14494e-104	5.58459e-102	46.6165
15	100346727	100347632	DNM1P46	ncRNA_exonic	DNM1P46:NR_003260:exon1,LOC400464:NR_135737:exon1	NA	0.9744	0.9091	0.9412	0.96	NA	0.1008	0.8889	NA	1.30709e-46	7.62305e-45	67.9604

## Sheet: Gene
Chr	Start	End	Gene	Gene Region	ExonCover	C1	C2	C3	C4	M-P10-1	M-P11-1	M-P12-1	P3-1	P9-1	pvalue	qvalue	meth.diff
3	169661771	169684522	LOC100128164	ncRNA_exonic	LOC100128164:NR_027622:exon1:exon2,LOC100128164:NR_024409:exon1:exon2	0.0541	0.0312	0	0	0.8769	NA	0.9182	0	NA	5.01303e-86	8.86876e-86	-84.7442
1	9740902	9747632	PIK3CD-AS2	ncRNA_exonic	PIK3CD-AS2:NR_126367:exon1,PIK3CD-AS2:NR_126366:exon1:exon2,PIK3CD-AS2:NR_126368:exon1:exon2	0	NA	0.0417	0.0909	0.9002	NA	0.7547	NA	0.1	8.51108e-39	6.96748e-39	-81.6697
14	54863672	54886934	CDKN3	exonic	CDKN3:NM_001330173:exon1:exon2:exon3:exon4:exon5:exon6:exon7:exon8:exon9,CDKN3:NM_005192:exon1:exon2:exon3:exon4:exon5:exon6:exon7:exon8,CDKN3:NM_001130851:exon1:exon2:exon3:exon4:exon5:exon6:exon7	NA	0.0348	0.0417	0.0267	0.9653	NA	0.5679	0.0423	NA	7.40223e-163	3.53311e-162	-66.9115
1	150255131	150259504	CIART	exonic	CIART:NM_001300841:exon1:exon2:exon3:exon4:exon5:exon6,CIART:NM_144697:exon1:exon2:exon3:exon4:exon5,CIART:NM_001300840:exon2:exon3:exon4:exon5:exon6,CIART:NM_001300839:exon2:exon3:exon4:exon5:exon6,CIART:NM_001300838:exon2:exon3:exon4:exon5:exon6	0	0.1795	0.1562	0.0943	0.8106	0.2727	0.2727	0.0588	0.45	2.88929e-55	3.17384e-55	-63.1748
13	26786904	26795894	RNF6	exonic	RNF6:NM_183044:exon1:exon2:exon3:exon4:exon5,RNF6:NM_183045:exon2:exon3:exon4:exon5,RNF6:NM_005977:exon2:exon3:exon4:exon5,RNF6:NM_183043:exon2:exon3:exon4:exon5	0.0227	0.0227	0.0182	0.023	0.8646	NA	0	0.05	NA	1.2372e-56	1.3927e-56	-62.691
17	42987034	42992920	GFAP	exonic	GFAP:NM_001242376:exon1:exon2:exon3:exon4:exon5:exon6:exon7,GFAP:NM_001131019:exon1:exon2:exon3:exon4:exon5:exon6:exon7:exon8,GFAP:NM_002055:exon1:exon2:exon3:exon4:exon5:exon6:exon7	0.1151	0.9565	0.5515	0.9065	0.9315	1	0.95	0.9167	0.9444	2.68817e-116	7.12001e-116	-61.1912
5	172386426	172396774	RPL26L1	exonic	RPL26L1:NM_001317982:exon1:exon2:exon3:exon4,RPL26L1:NM_001317981:exon2:exon3:exon4,RPL26L1:NM_001317980:exon2:exon3:exon4,RPL26L1:NM_016093:exon1:exon2:exon3:exon4	0.02	0.1481	0.0465	0.0435	0.8387	0	0	0.2632	0.069	7.54114e-41	6.41392e-41	-58.8921
5	65440662	65479444	SREK1	exonic	SREK1:NM_001270492:exon10:exon11:exon12:exon13:exon2:exon3:exon4:exon5:exon6:exon7:exon8:exon9,SREK1:NM_001077199:exon10:exon11:exon12:exon2:exon3:exon4:exon5:exon6:exon7:exon8:exon9,SREK1:NM_001323533:exon10:exon11:exon2:exon3:exon4:exon5:exon6:exon7:exon8:exon9,SREK1:NM_001323527:exon10:exon11:exon12:exon13:exon2:exon3:exon4:exon5:exon6:exon7:exon8:exon9,SREK1:NM_001323534:exon10:exon11:exon12:…	0.0192	0.0253	0	0	0.7195	0	0	NA	NA	4.06282e-57	4.60996e-57	-58.119
11	120894812	120960354	TBCEL	exonic	TBCEL:NM_152715:exon1:exon2:exon3:exon4:exon5:exon6:exon7:exon8,TBCEL:NM_001130047:exon1:exon2:exon3:exon4:exon5:exon6:exon7:exon8	NA	0.0196	0.0833	0.0343	0.6944	NA	NA	0.02	0.025	1.57683e-63	1.97505e-63	-55.4733
10	101419262	101471002	COX15	exonic	COX15:NM_001320976:exon9,COX15:NM_001320975:exon8,COX15:NM_078470:exon9,COX15:NM_004376:exon9,COX15:NM_001320974:exon9,ENTPD7:NM_001349963:exon1:exon10:exon11:exon12:exon13:exon2:exon3:exon4:exon5:exon6:exon7:exon8:exon9,ENTPD7:NM_001349962:exon1:exon10:exon11:exon12:exon13:exon14:exon2:exon3:exon4:exon5:exon6:exon7:exon8:exon9,ENTPD7:NM_020354:exon1:exon10:exon11:exon12:exon13:exon2:exon3:exon4:…	0.05	0.0052	0.0265	0.0251	0.6062	NA	0.825	0.0159	NA	8.88994e-148	3.52437e-147	-54.6204
2	198062714	198063997	LOC101927596	ncRNA_exonic	LOC101927596:NR_135584:exon1:exon2	0	0.038	0.0312	0	0.6155	0	0.5259	0.1087	NA	3.51773e-61	4.25802e-61	-52.9418
11	120894802	120960354	TBCEL	exonic	TBCEL:NM_152715:exon1:exon2:exon3:exon4:exon5:exon6:exon7:exon8,TBCEL:NM_001130047:exon1:exon2:exon3:exon4:exon5:exon6:exon7:exon8	NA	0.0196	0.0833	0.0343	0.6653	NA	NA	0.0167	0.025	5.021e-59	5.86516e-59	-52.4432
17	42982993	42992920	GFAP	exonic	GFAP:NM_001242376:exon1:exon2:exon3:exon4:exon5:exon6:exon7,GFAP:NM_001131019:exon1:exon2:exon3:exon4:exon5:exon6:exon7:exon8,GFAP:NM_002055:exon1:exon2:exon3:exon4:exon5:exon6:exon7:exon8:exon9	0.177	0.9241	0.6286	0.8978	0.9315	1	0.95	0.9167	0.9444	3.68071e-92	7.05885e-92	-52.3632
21	26957967	26979801	MRPL39	exonic	MRPL39:NM_080794:exon1:exon10:exon11:exon2:exon3:exon4:exon5:exon6:exon7:exon8:exon9,MRPL39:NM_017446:exon1:exon10:exon2:exon3:exon4:exon5:exon6:exon7:exon8:exon9	0.0167	0.0221	0.0058	0.1311	0.7031	0	0.7024	0.0272	0.037	1.23721e-136	4.29943e-136	-50.922
5	64813592	64858995	CENPK	exonic	CENPK:NM_001349369:exon1:exon10:exon2:exon3:exon4:exon5:exon6:exon7:exon8:exon9,CENPK:NM_001349368:exon1:exon10:exon2:exon3:exon4:exon5:exon6:exon7:exon8:exon9,CENPK:NM_001267038:exon1:exon10:exon11:exon2:exon3:exon4:exon5:exon6:exon7:exon8:exon9,CENPK:NM_022145:exon1:exon10:exon11:exon2:exon3:exon4:exon5:exon6:exon7:exon8:exon9,CENPK:NM_001349367:exon1:exon10:exon11:exon2:exon3:exon4:exon5:exon6…	0.2426	0.3123	0.1986	0.039	0.7953	0	0.431	0.037	NA	8.70865e-128	2.70439e-127	-50.2227
2	136742745	136762807	DARS	exonic	DARS-AS1:NR_110200:exon1:exon2:exon3:exon4,DARS-AS1:NR_110199:exon1:exon2:exon3,DARS:NM_001349:exon1,DARS:NM_001293312:exon1	0.0286	0.2058	0.1537	0.0418	0.7383	0	1	0	NA	2.42025e-175	1.30324e-174	-49.8108
2	136742745	136765112	DARS	exonic	DARS-AS1:NR_110200:exon1:exon2:exon3:exon4,DARS-AS1:NR_110199:exon1:exon2:exon3:exon4,DARS:NM_001349:exon1,DARS:NM_001293312:exon1	0.0286	0.2058	0.1537	0.0418	0.7383	0	1	0	NA	2.42025e-175	1.30324e-174	-49.8108
20	54944444	54967393	AURKA	exonic	AURKA:NM_198434:exon1:exon10:exon2:exon3:exon4:exon5:exon6:exon7:exon8:exon9,AURKA:NM_001323304:exon1:exon10:exon2:exon3:exon4:exon5:exon6:exon7:exon8:exon9,AURKA:NM_001323305:exon1:exon10:exon11:exon2:exon3:exon4:exon5:exon6:exon7:exon8:exon9,AURKA:NM_198433:exon1:exon10:exon11:exon2:exon3:exon4:exon5:exon6:exon7:exon8:exon9,AURKA:NM_198435:exon1:exon2:exon3:exon4:exon5:exon6:exon7:exon8:exon9,A…	0.5	0.3333	0.4389	0.6552	0.9756	NA	0.6	1	NA	4.62053e-31	3.2447e-31	-49.7133
5	95149552	95158577	GLRX	exonic	GLRX:NM_001243658:exon1:exon2:exon3,GLRX:NM_001243659:exon1:exon2:exon3,GLRX:NM_002064:exon1:exon2:exon3,GLRX:NM_001118890:exon1:exon2:exon3	0.1111	0.0571	0.0968	0.0588	0.7331	0	0	0.0556	0	4.17491e-27	2.70094e-27	-49.5944
12	56498102	56507694	PA2G4	exonic	PA2G4:NM_006191:exon1:exon10:exon11:exon12:exon13:exon2:exon3:exon4:exon5:exon6:exon7:exon8:exon9	0.1042	0	NA	0.04	0.6939	NA	1	0.0169	0.0154	2.66274e-39	2.19831e-39	-45.3209
1	57110989	57181008	PRKAA2	exonic	LOC101929935:NR_135111:exon1,PRKAA2:NM_006252:exon1:exon2:exon3:exon4:exon5:exon6:exon7:exon8:exon9	0.9439	0.5125	0.9293	0.2127	0.9531	NA	0.8824	0.75	NA	1.10632e-59	1.30719e-59	-45.2875
10	17851341	18200091	MRC1	exonic	MRC1:NM_002438:exon1:exon10:exon11:exon12:exon13:exon14:exon15:exon16:exon17:exon18:exon19:exon2:exon20:exon21:exon22:exon23:exon24:exon25:exon26:exon27:exon28:exon29:exon3:exon30:exon4:exon5:exon6:exon7:exon8:exon9,TMEM236:NM_001098844:exon1:exon2:exon3:exon4,MIR511:NR_030167:exon1	0.3445	0.3063	0.3364	0.023	0.8621	0.5429	0.02	NA	NA	8.37185e-53	8.81741e-53	-43.2969
15	31231143	31283807	MTMR10	exonic	FAN1:NM_014967:exon15,MTMR10:NM_017762:exon1:exon10:exon11:exon12:exon13:exon14:exon15:exon16:exon2:exon3:exon4:exon5:exon6:exon7:exon8:exon9	0.0118	0.0377	0.0205	0.0193	0.4778	0.5779	0.5196	0.0083	0.0333	2.48331e-184	1.50197e-183	-42.8794
3	32023265	32033228	ZNF860	exonic	OSBPL10:NM_001174060:exon1,OSBPL10:NM_017784:exon1,ZNF860:NM_001137674:exon1:exon2	0.1864	0.152	0.1801	0.1387	0.7901	0.9251	0.0423	0.1466	0.54	2.89079e-100	6.17608e-100	-42.3733
9	131038424	131051268	SWI5	exonic	SWI5:NM_001318092:exon2:exon3:exon4:exon5,SWI5:NM_001318089:exon1:exon2:exon3:exon4:exon5,SWI5:NM_001040011:exon1:exon2:exon3:exon4:exon5	NA	0.02	0.0139	0.0232	0.7376	0	0.7674	0	0.0133	1.06661e-83	1.81741e-83	-41.9553
1	153591275	153600117	S100A13	exonic	S100A13:NM_001024212:exon1:exon2:exon3,S100A13:NM_001024210:exon4:exon5,S100A13:NM_001024211:exon1:exon2:exon3,S100A13:NM_005979:exon2:exon3:exon4,S100A13:NM_001024213:exon1:exon2:exon3	0.162	0.1313	0.3209	0.2263	0.7262	0.1325	0.2308	0.4286	0.7692	4.81174e-64	6.09157e-64	-41.7033
17	45900637	45908907	MRPL10	exonic	MRPL10:NR_037575:exon1:exon2:exon3:exon4:exon5,MRPL10:NM_148887:exon1:exon2:exon3:exon4:exon5:exon6,MRPL10:NM_145255:exon1:exon2:exon3:exon4:exon5	0	NA	0.0444	0.0678	1	NA	NA	0.0606	0	1.53391e-16	7.73826e-17	-41.5882
3	122296448	122357894	PARP15	exonic	PARP15:NM_001113523:exon1:exon10:exon11:exon12:exon2:exon3:exon4:exon5:exon6:exon7:exon8:exon9,PARP15:NM_152615:exon1:exon2:exon3:exon4:exon5:exon6:exon7:exon8,PARP15:NM_001308321:exon1:exon2:exon3:exon4:exon5:exon6:exon7,PARP15:NM_001308320:exon1:exon2:exon3:exon4:exon5:exon6:exon7:exon8:exon9	0.1698	0.2174	0.2581	0.3512	0.7751	NA	0.2917	NA	0.9	5.31003e-93	1.02903e-92	-41.5788
11	123986110	124017618	VWA5A	exonic	VWA5A:NM_198315:exon1:exon10:exon2:exon3:exon4:exon5:exon6:exon7:exon8:exon9,VWA5A:NM_001130142:exon1:exon10:exon11:exon12:exon13:exon14:exon15:exon16:exon17:exon18:exon19:exon2:exon3:exon4:exon5:exon6:exon7:exon8:exon9,VWA5A:NM_014622:exon1:exon10:exon11:exon12:exon13:exon14:exon15:exon16:exon17:exon18:exon2:exon3:exon4:exon5:exon6:exon7:exon8:exon9	0.5811	0.3205	0.1888	0.042	0.8721	0.5556	0.88	0.2727	NA	8.49823e-22	4.90564e-22	-41.0783
5	41925353	41941672	FBXO4	exonic	FBXO4:NM_001297437:exon1:exon2:exon3:exon4:exon5:exon6,FBXO4:NM_012176:exon1:exon2:exon3:exon4:exon5:exon6:exon7,FBXO4:NM_033484:exon1:exon2:exon3:exon4:exon5	0.1176	0.0541	0.0373	0.0303	0.6533	0.0227	0.3265	0.0312	NA	4.47808e-111	1.10582e-110	-40.4303
5	41925355	41935185	FBXO4	exonic	FBXO4:NM_001297437:exon1:exon2:exon3:exon4:exon5,FBXO4:NM_012176:exon1:exon2:exon3:exon4:exon5,FBXO4:NM_033484:exon1:exon2:exon3:exon4:exon5	0.1176	0.0541	0.0373	0.0303	0.6533	0.0227	0.3265	0.0312	NA	4.47808e-111	1.10582e-110	-40.4303
5	41925355	41941672	FBXO4	exonic	FBXO4:NM_001297437:exon1:exon2:exon3:exon4:exon5:exon6,FBXO4:NM_012176:exon1:exon2:exon3:exon4:exon5:exon6:exon7,FBXO4:NM_033484:exon1:exon2:exon3:exon4:exon5	0.1176	0.0541	0.0373	0.0303	0.6533	0.0227	0.3265	0.0312	NA	4.47808e-111	1.10582e-110	-40.4303
12	50135292	50158717	TMBIM6	exonic	TMBIM6:NM_003217:exon1:exon10:exon2:exon3:exon4:exon5:exon6:exon7:exon8:exon9,TMBIM6:NM_001098576:exon1:exon10:exon2:exon3:exon4:exon5:exon6:exon7:exon8:exon9	1	0.8333	1	0.0385	0.9556	NA	0	1	NA	1.15976e-14	5.55615e-15	-40.1478
1	150254942	150259504	CIART	exonic	CIART:NM_001300841:exon1:exon2:exon3:exon4:exon5:exon6,CIART:NM_144697:exon1:exon2:exon3:exon4:exon5,CIART:NM_001300840:exon1:exon2:exon3:exon4:exon5:exon6,CIART:NM_001300839:exon1:exon2:exon3:exon4:exon5:exon6,CIART:NM_001300838:exon1:exon2:exon3:exon4:exon5:exon6	0.0522	0.1429	0.1397	0.1404	0.6634	0.2727	0.1636	0.0824	0.47	5.87524e-78	9.18681e-78	-39.5096
12	100594554	100618202	ACTR6	exonic	ACTR6:NR_048568:exon1:exon10:exon11:exon2:exon3:exon4:exon5:exon6:exon7:exon8:exon9,ACTR6:NR_048569:exon1:exon10:exon11:exon2:exon3:exon4:exon5:exon6:exon7:exon8:exon9,ACTR6:NM_022496:exon1:exon10:exon11:exon2:exon3:exon4:exon5:exon6:exon7:exon8:exon9,DEPDC4:NR_135073:exon10:exon11	0.0227	0.0166	0.0128	0.0442	0.5669	NA	0.0137	0.0533	0.0366	4.29405e-138	1.51984e-137	-39.2656
17	57642885	57685713	DHX40	exonic	DHX40:NM_024612:exon1:exon10:exon11:exon12:exon13:exon14:exon15:exon16:exon17:exon18:exon2:exon3:exon4:exon5:exon6:exon7:exon8:exon9,DHX40:NM_001166301:exon1:exon10:exon11:exon12:exon13:exon14:exon15:exon16:exon17:exon2:exon3:exon4:exon5:exon6:exon7:exon8:exon9	0.4385	0.9615	0.6939	0.4571	0.9654	NA	NA	0.9762	0.9778	4.77837e-85	8.31046e-85	-39.1283
13	50070482	50103127	PHF11	exonic	SETDB2-PHF11:NR_135324:exon13:exon14:exon15:exon16:exon17:exon18:exon19:exon20:exon21,SETDB2-PHF11:NM_001320727:exon12:exon13:exon14:exon15:exon16:exon17:exon18:exon19:exon20,PHF11:NM_001040443:exon10:exon2:exon3:exon4:exon5:exon6:exon7:exon8:exon9,PHF11:NR_135323:exon1:exon10:exon11:exon12:exon2:exon3:exon4:exon5:exon6:exon7:exon8:exon9,PHF11:NM_001040444:exon1:exon10:exon2:exon3:exon4:exon5:exo…	0.0259	0.285	0.222	0.0639	0.7386	0	0.2327	NA	NA	1.54892e-115	4.07142e-115	-38.6387
19	33463122	33468401	FAAP24	exonic	FAAP24:NM_001300978:exon1:exon2:exon3,FAAP24:NM_152266:exon1:exon2:exon3:exon4:exon5	0.0337	0.1967	0.1702	0.0724	0.5775	NA	NA	0	0.4	1.15226e-28	7.69043e-29	-38.3814
1	153591275	153600715	S100A13	exonic	S100A13:NM_001024212:exon1:exon2:exon3,S100A13:NM_001024210:exon4:exon5,S100A13:NM_001024211:exon1:exon2:exon3,S100A13:NM_005979:exon1:exon2:exon3:exon4,S100A13:NM_001024213:exon1:exon2:exon3	0.1598	0.1429	0.3555	0.25	0.7219	0.11	0.2308	0.4286	0.7692	2.05092e-57	2.33956e-57	-38.3563
13	26786904	26796028	RNF6	exonic	RNF6:NM_183044:exon1:exon2:exon3:exon4:exon5,RNF6:NM_183045:exon2:exon3:exon4:exon5,RNF6:NM_005977:exon2:exon3:exon4:exon5,RNF6:NM_183043:exon1:exon2:exon3:exon4:exon5	0.0227	0.0227	0.0182	0.023	0.6484	NA	0.0079	0.05	NA	2.50791e-32	1.80761e-32	-37.8735
2	105654482	105716418	MRPS9	exonic	UTAT33:NR_110227:exon2:exon3:exon4,MRPS9:NM_182640:exon1:exon10:exon11:exon2:exon3:exon4:exon5:exon6:exon7:exon8:exon9,LOC102724691:NR_110603:exon1	0.3587	0.5	0.2739	0.2583	0.9714	NA	0	0.4144	0.9545	8.95834e-29	6.00064e-29	-37.8317
19	37309223	37329286	ZNF790	exonic	ZNF790:NM_001242800:exon2:exon3:exon4:exon5,ZNF790:NM_001242801:exon2:exon3:exon4:exon5,ZNF790:NM_206894:exon1:exon2:exon3:exon4:exon5,ZNF790:NM_001242802:exon1:exon2:exon3:exon4:exon5,ZNF790-AS1:NR_040028:exon3:exon4,ZNF790-AS1:NR_040027:exon4:exon5:exon6	0.1653	0.2482	0	0.2143	0.636	0.0781	0.1594	NA	NA	4.17309e-38	3.38032e-38	-37.0588
2	190526124	190535557	ASNSD1	exonic	ASNSD1:NM_019048:exon1:exon2:exon3:exon4:exon5:exon6	0.0324	0.0318	0.0375	0.0093	0.6349	0.01	0.0093	NA	0.0167	4.82328e-72	6.89108e-72	-36.5586
18	72907064	72917468	ZADH2	exonic	ZADH2:NM_175907:exon2,ZADH2:NM_001306093:exon1:exon2	0.2342	0.511	0.4289	0.2185	0.7614	NA	0.0606	0.3062	0.8838	2.85119e-134	9.58389e-134	-36.3343
1	217781525	217804444	GPATCH2	exonic	GPATCH2:NM_018040:exon1:exon2:exon3:exon4:exon5,GPATCH2:NM_001297754:exon1:exon2:exon3:exon4:exon5:exon6	0.9676	0.5485	0.3594	0.3422	0.9677	0.75	0.8387	0.6538	NA	4.90654e-25	3.0477e-25	-36.18
2	73956956	73964517	TPRKB	exonic	TPRKB:NM_001330389:exon1:exon2:exon3:exon4:exon5,TPRKB:NM_001330390:exon1:exon2:exon3:exon4:exon5:exon6,TPRKB:NM_001330386:exon1:exon2:exon3:exon4:exon5:exon6,TPRKB:NM_016058:exon1:exon2:exon3:exon4:exon5,TPRKB:NM_001330391:exon1:exon2:exon3:exon4:exon5,TPRKB:NM_001330388:exon1:exon2:exon3:exon4:exon5:exon6,TPRKB:NM_001330392:exon1:exon2:exon3:exon4:exon5,TPRKB:NM_001330387:exon1:exon2:exon3:exon…	NA	0.1	0.0345	0.0479	0.5183	0	0.3826	NA	NA	1.49447e-32	1.08335e-32	-35.6156
1	10490803	10512060	CENPS	exonic	CORT:NM_001302:exon1:exon2,CENPS-CORT:NM_199006:exon2:exon3:exon4,CENPS-CORT:NR_037187:exon1:exon2:exon3,CENPS-CORT:NM_001243768:exon1:exon2:exon3:exon4,CENPS-CORT:NM_198544:exon2:exon3:exon4:exon5,CENPS-CORT:NM_001270517:exon2:exon3:exon4:exon5:exon6,CENPS:NR_036462:exon1:exon2:exon3:exon4:exon5,CENPS:NM_199294:exon2:exon3:exon4:exon5	0.082	0.0812	0.0711	0.0968	0.6393	NA	0.9351	0.0294	0.022	2.95714e-144	1.12106e-143	-35.4765
14	23586514	23588820	CEBPE	exonic	CEBPE:NM_001805:exon1:exon2	0.3071	0.4	0.4703	0.4183	0.9129	NA	0.7203	0.6826	0.6059	4.83767e-67	6.41582e-67	-35.0434
15	76196199	76223208	FBXO22	exonic	FBXO22:NM_147188:exon1:exon2:exon3:exon4:exon5:exon6,FBXO22:NR_037623:exon1:exon2:exon3:exon4:exon5,FBXO22:NM_012170:exon1:exon2:exon3:exon4:exon5:exon6	0.2685	0.2064	0.1161	0.0744	0.5351	0.9345	0.3768	0.0745	NA	3.21999e-105	7.35843e-105	-34.9411
15	76196199	76227608	FBXO22	exonic	FBXO22-AS1:NR_003136:exon1,FBXO22:NM_147188:exon1:exon2:exon3:exon4:exon5:exon6:exon7,FBXO22:NR_037623:exon1:exon2:exon3:exon4:exon5:exon6,FBXO22:NM_012170:exon1:exon2:exon3:exon4:exon5:exon6	0.2685	0.2064	0.1161	0.0744	0.5351	0.9345	0.3768	0.0745	NA	3.21999e-105	7.35843e-105	-34.9411
12	81651753	82152286	PPFIA2	exonic	PPFIA2:NM_001220477:exon1:exon10:exon11:exon12:exon13:exon14:exon15:exon16:exon17:exon18:exon19:exon2:exon20:exon21:exon22:exon23:exon24:exon25:exon26:exon27:exon28:exon29:exon3:exon4:exon5:exon6:exon7:exon8:exon9,PPFIA2:NM_001282536:exon1:exon10:exon11:exon12:exon13:exon14:exon15:exon16:exon17:exon18:exon19:exon2:exon20:exon21:exon22:exon23:exon24:exon25:exon26:exon27:exon28:exon29:exon3:exon30:…	0.4356	0.2117	0.2269	0.0678	0.7414	0.8026	0.3193	0.1739	0.0909	5.73245e-60	6.79933e-60	-34.7854
22	44839206	44840668	LINC01656	ncRNA_exonic	LINC01656:NR_109966:exon1:exon2:exon3	0.1	0.1379	0.2439	0.2381	0.8333	NA	0	NA	0.2	9.13535e-09	3.60235e-09	-34.6022
3	49454210	49460111	AMT	exonic	AMT:NM_001164710:exon1:exon2:exon3:exon4:exon5:exon6:exon7:exon8,AMT:NM_001164712:exon1:exon10:exon2:exon3:exon4:exon5:exon6:exon7:exon8:exon9,AMT:NM_000481:exon1:exon2:exon3:exon4:exon5:exon6:exon7:exon8:exon9,AMT:NR_028435:exon1:exon2:exon3:exon4:exon5:exon6:exon7:exon8:exon9,AMT:NM_001164711:exon1:exon2:exon3:exon4:exon5:exon6:exon7:exon8,NICN1:NM_032316:exon6	0.1633	0.187	0.2257	0.1555	0.537	NA	NA	0.179	0.9693	5.75276e-67	7.61487e-67	-34.5184
12	49782956	49786116	LOC100335030	ncRNA_exonic	LOC100335030:NR_033267:exon1	0.3676	0.3884	0.6082	0.2647	0.9731	NA	0.9259	0.2253	0.5625	3.07263e-81	5.04339e-81	-34.0895
5	79331845	79379107	THBS4	exonic	CTD-2201I18.1:NR_109930:exon2:exon3:exon4:exon5:exon6:exon7:exon8,THBS4:NM_001306212:exon10:exon11:exon12:exon13:exon14:exon15:exon16:exon17:exon18:exon19:exon20:exon21:exon22:exon23:exon3:exon4:exon5:exon6:exon7:exon8:exon9,THBS4:NM_003248:exon10:exon11:exon12:exon13:exon14:exon15:exon16:exon17:exon18:exon19:exon2:exon20:exon21:exon22:exon3:exon4:exon5:exon6:exon7:exon8:exon9,THBS4:NM_001306214:…	0.1636	0.3806	0.4329	0.2316	0.8836	0.0556	0.6957	0.7619	0.9429	3.20582e-42	2.79301e-42	-33.9896
4	129957749	130014762	SCLT1	exonic	SCLT1:NM_001300897:exon1:exon2:exon3:exon4:exon5,SCLT1:NM_144643:exon1:exon2:exon3:exon4:exon5,SCLT1:NM_001300898:exon1:exon2:exon3:exon4:exon5:exon6	0.0874	0.2169	0.1942	0	0.6877	0	0	NA	NA	4.05855e-36	3.16727e-36	-33.9174
4	129960347	130014762	SCLT1	exonic	SCLT1:NM_001300897:exon1:exon2:exon3:exon4:exon5,SCLT1:NM_144643:exon1:exon2:exon3:exon4,SCLT1:NM_001300898:exon1:exon2:exon3:exon4	0.0874	0.2169	0.1942	0	0.6877	0	0	NA	NA	4.05855e-36	3.16727e-36	-33.9174
6	25962916	25987557	TRIM38	exonic	TRIM38:NM_006355:exon1:exon2:exon3:exon4:exon5:exon6:exon7:exon8	0.2071	0.2096	0.3025	0.025	0.8182	0	0.2252	0.9792	NA	5.46268e-30	3.75992e-30	-33.4266
22	29420986	29427464	ZNRF3-AS1	ncRNA_exonic	ZNRF3-AS1:NR_046851:exon1:exon2:exon3	0.59	0.0761	0.042	0	0.975	1	0.0068	0	NA	2.60045e-22	1.51979e-22	-33.1657
12	81651753	82153109	PPFIA2	exonic	PPFIA2:NM_001220477:exon1:exon10:exon11:exon12:exon13:exon14:exon15:exon16:exon17:exon18:exon19:exon2:exon20:exon21:exon22:exon23:exon24:exon25:exon26:exon27:exon28:exon29:exon3:exon4:exon5:exon6:exon7:exon8:exon9,PPFIA2:NM_001282536:exon1:exon10:exon11:exon12:exon13:exon14:exon15:exon16:exon17:exon18:exon19:exon2:exon20:exon21:exon22:exon23:exon24:exon25:exon26:exon27:exon28:exon29:exon3:exon30:…	0.3159	0.119	0.1295	0.0621	0.575	0.8026	0.2659	0.0806	0.0526	1.18697e-104	2.68484e-104	-33.0017
6	47445524	47594996	CD2AP	exonic	CD2AP:NM_012120:exon1:exon10:exon11:exon12:exon13:exon14:exon15:exon16:exon17:exon18:exon2:exon3:exon4:exon5:exon6:exon7:exon8:exon9	0.007	0.4286	0.2854	0.0072	0.7922	0	0.2665	NA	NA	7.49749e-80	1.20321e-79	-32.1515
11	87846414	87908635	RAB38	exonic	RAB38:NM_022337:exon1:exon2:exon3	0.0273	0.0275	0.0171	0.0297	0.572	0.025	NA	0.0338	0.0125	5.26382e-134	1.76295e-133	-32.0082
1	10490158	10512060	CENPS	exonic	CORT:NM_001302:exon1:exon2,CENPS-CORT:NM_199006:exon1:exon2:exon3:exon4,CENPS-CORT:NR_037187:exon1:exon2:exon3,CENPS-CORT:NM_001243768:exon1:exon2:exon3:exon4,CENPS-CORT:NM_198544:exon1:exon2:exon3:exon4:exon5,CENPS-CORT:NM_001270517:exon1:exon2:exon3:exon4:exon5:exon6,CENPS:NR_036462:exon1:exon2:exon3:exon4:exon5,CENPS:NM_199294:exon1:exon2:exon3:exon4:exon5	0.0556	0.0812	0.0498	0.0762	0.6393	NA	0.9351	0.0217	0.022	1.7588e-160	8.1698e-160	-31.6575
11	120110902	120190653	POU2F3	exonic	LOC649133:NR_038829:exon1:exon2:exon3:exon4:exon5:exon6:exon7:exon8,POU2F3:NM_001244682:exon10:exon11:exon12:exon13:exon2:exon3:exon4:exon5:exon6:exon7:exon8:exon9,POU2F3:NM_014352:exon1:exon10:exon11:exon12:exon13:exon2:exon3:exon4:exon5:exon6:exon7:exon8:exon9	0.4522	0.7644	0.462	0.2586	0.7838	NA	0.4681	0.8923	0.7059	3.33279e-31	2.34903e-31	-31.6296
16	55836763	55867075	CES1	exonic	CES1:NM_001025195:exon1:exon10:exon11:exon12:exon13:exon14:exon2:exon3:exon4:exon5:exon6:exon7:exon8:exon9,CES1:NM_001266:exon1:exon10:exon11:exon12:exon13:exon14:exon2:exon3:exon4:exon5:exon6:exon7:exon8:exon9,CES1:NM_001025194:exon1:exon10:exon11:exon12:exon13:exon14:exon2:exon3:exon4:exon5:exon6:exon7:exon8:exon9	0.3938	0.692	0.5931	0.4986	0.7917	NA	0.8	0.8925	NA	1.26352e-30	8.80709e-31	-31.341
12	81651753	82152474	PPFIA2	exonic	PPFIA2:NM_001220477:exon1:exon10:exon11:exon12:exon13:exon14:exon15:exon16:exon17:exon18:exon19:exon2:exon20:exon21:exon22:exon23:exon24:exon25:exon26:exon27:exon28:exon29:exon3:exon4:exon5:exon6:exon7:exon8:exon9,PPFIA2:NM_001282536:exon1:exon10:exon11:exon12:exon13:exon14:exon15:exon16:exon17:exon18:exon19:exon2:exon20:exon21:exon22:exon23:exon24:exon25:exon26:exon27:exon28:exon29:exon3:exon30:…	0.3686	0.1818	0.1591	0.0421	0.6397	0.8026	0.2775	0.0806	0.0682	7.17707e-64	9.04475e-64	-31.0898
7	141438120	141450288	SSBP1	exonic	SSBP1:NM_001256511:exon1:exon2:exon3:exon4:exon5:exon6:exon7,SSBP1:NM_001256510:exon1:exon2:exon3:exon4:exon5:exon6:exon7,SSBP1:NM_001256512:exon1:exon2:exon3:exon4:exon5:exon6:exon7,SSBP1:NR_046269:exon1:exon2:exon3:exon4:exon5:exon6:exon7:exon8,SSBP1:NM_001256513:exon1:exon2:exon3:exon4:exon5:exon6:exon7,SSBP1:NM_003143:exon1:exon2:exon3:exon4:exon5:exon6:exon7	0.566	0.0072	0.0204	0.3837	0.7726	NA	0	0	NA	1.28041e-20	7.19354e-21	-30.989
19	5830636	5839742	FUT6	exonic	FUT6:NM_001040701:exon1:exon2,FUT6:NM_000150:exon1:exon2:exon3	0.3693	0.3547	0.2389	0.2385	0.7961	NA	0.3392	0.3571	0.201	3.35082e-72	4.80345e-72	-30.8177
10	61005888	61122352	FAM13C	exonic	PHYHIPL:NM_032439:exon5,PHYHIPL:NM_001143774:exon5,FAM13C:NM_001347846:exon1:exon10:exon11:exon12:exon13:exon14:exon2:exon3:exon4:exon5:exon6:exon7:exon8:exon9,FAM13C:NM_001347843:exon1:exon10:exon11:exon12:exon13:exon14:exon15:exon2:exon3:exon4:exon5:exon6:exon7:exon8:exon9,FAM13C:NM_001347849:exon1:exon10:exon11:exon12:exon13:exon2:exon3:exon4:exon5:exon6:exon7:exon8:exon9,FAM13C:NM_001347840:e…	0	0.0396	0.0268	0.0175	0.5785	0.0827	0.1843	0.012	0.1029	2.41738e-48	2.34642e-48	-30.6712
17	73780919	73790279	UNK	exonic	UNK:NR_038131:exon1:exon2:exon3:exon4,UNK:NM_001080419:exon1	0	NA	0	0.0119	0.509	0	0	NA	0.0625	8.66884e-32	6.19504e-32	-30.6576
21	15646119	15663706	ABCC13	ncRNA_exonic	ABCC13:NR_003087:exon1:exon2:exon3:exon4,ABCC13:NR_003088:exon1:exon2:exon3:exon4:exon5	0.039	0.2086	0.0769	0.0381	0.5994	NA	0.4405	0.0857	0.011	2.09975e-44	1.90726e-44	-30.5914
9	70971814	71145977	PGM5	exonic	PGM5-AS1:NR_121192:exon1,PGM5-AS1:NR_015423:exon1,PGM5-AS1:NR_121191:exon1,PGM5:NM_021965:exon1:exon10:exon11:exon2:exon3:exon4:exon5:exon6:exon7:exon8:exon9	0.6435	0.1678	0.4514	0.0286	0.7404	NA	0.6	0.1146	NA	3.41656e-29	2.30777e-29	-30.5596
12	32832133	32898584	DNM1L	exonic	DNM1L:NM_001278465:exon1:exon10:exon11:exon12:exon13:exon14:exon15:exon16:exon17:exon18:exon19:exon2:exon20:exon3:exon4:exon5:exon6:exon7:exon8:exon9,DNM1L:NM_001330380:exon1:exon10:exon11:exon12:exon13:exon14:exon15:exon16:exon17:exon18:exon19:exon2:exon3:exon4:exon5:exon6:exon7:exon8:exon9,DNM1L:NM_001278466:exon1:exon10:exon11:exon12:exon13:exon14:exon15:exon16:exon17:exon2:exon3:exon4:exon5:e…	0.0638	0.2385	0.2773	0.2	0.6438	0.56	0.2887	0.1096	0.0112	8.04457e-184	4.83394e-183	-30.5271
22	39387563	39394225	APOBEC3A_B	exonic	APOBEC3B-AS1:NR_104187:exon1:exon2:exon3:exon4:exon5,APOBEC3A_B:NM_001193289:exon5,APOBEC3B:NM_004900:exon6:exon7:exon8,APOBEC3B:NM_001270411:exon6:exon7:exon8	0.4474	0.3571	0.3704	0.7727	NA	NA	1	0.5926	0.8421	5.11689e-09	2.03657e-09	-30.1742
3	180701497	180707562	DNAJC19	exonic	DNAJC19:NR_033721:exon1:exon2:exon3:exon4:exon5,DNAJC19:NM_001190233:exon1:exon2:exon3:exon4:exon5:exon6,DNAJC19:NR_033723:exon1:exon2:exon3:exon4:exon5:exon6,DNAJC19:NR_046073:exon1:exon2:exon3,DNAJC19:NM_145261:exon1:exon2:exon3:exon4:exon5:exon6,DNAJC19:NR_033722:exon1:exon2:exon3:exon4:exon5	0.0148	0.0106	0.0113	0.0119	0.5172	0.0057	0.2056	0	NA	1.03713e-186	6.46312e-186	-30.1569
1	44115796	44171189	KDM4A	exonic	KDM4A:NM_014663:exon1:exon10:exon11:exon12:exon13:exon14:exon15:exon16:exon17:exon18:exon19:exon2:exon20:exon21:exon22:exon3:exon4:exon5:exon6:exon7:exon8:exon9,KDM4A-AS1:NR_033827:exon2:exon3:exon4:exon5	0.3209	0.4225	0.4197	0.2657	0.6995	0.58	0.3	0.9556	1	6.43639e-88	1.15827e-87	-29.9666
20	3127164	3140532	FASTKD5	exonic	UBOX5:NM_001267584:exon1,UBOX5:NM_199415:exon1,UBOX5:NM_014948:exon1,FASTKD5:NM_021826:exon1:exon2,UBOX5-AS1:NR_038395:exon7	0.0106	0.0438	0.0192	0.0122	0.5045	NA	NA	0.0196	0.0221	3.85854e-58	4.44302e-58	-29.8086
19	55663135	55669100	TNNI3	exonic	TNNI3:NM_000363:exon1:exon2:exon3:exon4:exon5:exon6:exon7:exon8	0.1813	0.2597	0.2024	0.473	0.6704	NA	0.6138	0.5515	0.4521	5.97953e-97	1.21837e-96	-29.6537
1	1470157	1475740	TMEM240	exonic	TMEM240:NM_001114748:exon1:exon2:exon3:exon4	0.3446	0.474	0.4976	0.4724	0.8366	NA	NA	0.5777	0.8201	0	0	-29.6031
11	68503599	68518988	TESMIN	exonic	TESMIN:NM_004923:exon1:exon2:exon3:exon4:exon5:exon6,TESMIN:NM_001039656:exon1:exon2:exon3:exon4:exon5:exon6	0.2576	0.3143	0.2885	0.2122	0.5867	0.9711	0.0731	0.2846	0.907	1e-301	3e-300	-29.519
4	119606524	119633425	METTL14	exonic	METTL14:NM_020961:exon1:exon10:exon11:exon2:exon3:exon4:exon5:exon6:exon7:exon8:exon9	0.3625	NA	0.046	0.3358	1	0	NA	0.5769	0.05	5.80783e-11	2.48069e-11	-29.2947
7	150035406	150038763	RARRES2	exonic	RARRES2:NM_002889:exon1:exon2:exon3:exon4:exon5:exon6	0.2927	0.2531	0.2129	0.2121	0.6209	NA	0.1018	0.1881	0.7966	1.69549e-110	4.15907e-110	-29.1896
5	140710251	140712723	PCDHGA1	exonic	PCDHGA1:NM_031993:exon1,PCDHGA1:NM_018912:exon1	0.4003	0.5132	0.4768	0.4025	0.6854	NA	0.7984	NA	0.7154	6.68437e-31	4.68038e-31	-29.1339
1	38261159	38267278	MANEAL	exonic	MANEAL:NM_001031740:exon2:exon3:exon4,MANEAL:NM_001113482:exon2:exon3:exon4,MANEAL:NM_152496:exon1:exon2	0.3876	0.2721	0.2271	0.2139	0.8889	1	NA	0.3049	1	2.28828e-19	1.2467e-19	-29.1234
17	74958827	74965281	LOC105371899	ncRNA_exonic	LOC105371899:NR_136416:exon1:exon2:exon3,LOC105371899:NR_136417:exon1:exon2	0.5747	0.0738	0.0093	0.1158	0.9508	NA	NA	0.1818	0.1634	2.09468e-26	1.3369e-26	-28.8662
11	61717355	61731066	BEST1	exonic	BEST1:NM_004183:exon1:exon10:exon2:exon3:exon4:exon5:exon6:exon7:exon8:exon9,BEST1:NM_001300786:exon1:exon2:exon3:exon4:exon5:exon6:exon7:exon8,BEST1:NM_001300787:exon1:exon2:exon3:exon4:exon5:exon6:exon7:exon8:exon9,BEST1:NR_134580:exon1:exon10:exon2:exon3:exon4:exon5:exon6:exon7:exon8:exon9,BEST1:NM_001139443:exon1:exon2:exon3:exon4:exon5:exon6:exon7:exon8:exon9	0.1475	0.1774	0.1776	0.1863	0.5206	NA	0.225	0.2119	0.7928	5.4011e-203	4.08676e-202	-28.774
11	61717355	61731935	BEST1	exonic	BEST1:NM_004183:exon1:exon10:exon11:exon2:exon3:exon4:exon5:exon6:exon7:exon8:exon9,BEST1:NM_001300786:exon1:exon2:exon3:exon4:exon5:exon6:exon7:exon8:exon9,BEST1:NM_001300787:exon1:exon10:exon2:exon3:exon4:exon5:exon6:exon7:exon8:exon9,BEST1:NR_134580:exon1:exon10:exon11:exon2:exon3:exon4:exon5:exon6:exon7:exon8:exon9,BEST1:NM_001139443:exon1:exon2:exon3:exon4:exon5:exon6:exon7:exon8:exon9,FTH1:…	0.1475	0.1774	0.1776	0.1863	0.5206	NA	0.225	0.2119	0.7928	5.4011e-203	4.08676e-202	-28.774
13	50069745	50103127	PHF11	exonic	SETDB2-PHF11:NR_135324:exon13:exon14:exon15:exon16:exon17:exon18:exon19:exon20:exon21,SETDB2-PHF11:NM_001320727:exon12:exon13:exon14:exon15:exon16:exon17:exon18:exon19:exon20,PHF11:NM_001040443:exon1:exon10:exon2:exon3:exon4:exon5:exon6:exon7:exon8:exon9,PHF11:NR_135323:exon1:exon10:exon11:exon12:exon2:exon3:exon4:exon5:exon6:exon7:exon8:exon9,PHF11:NM_001040444:exon1:exon10:exon2:exon3:exon4:exo…	0.0263	0.2354	0.1712	0.0487	0.6274	0.0068	0.1572	0.0526	0	3.81838e-97	7.79453e-97	-28.7208
3	154797704	154901518	MME	exonic	MME:NM_000902:exon10:exon11:exon12:exon13:exon14:exon15:exon16:exon17:exon18:exon19:exon2:exon20:exon21:exon22:exon23:exon3:exon4:exon5:exon6:exon7:exon8:exon9,MME:NM_007287:exon1:exon10:exon11:exon12:exon13:exon14:exon15:exon16:exon17:exon18:exon19:exon2:exon20:exon21:exon22:exon23:exon3:exon4:exon5:exon6:exon7:exon8:exon9,MME:NM_007289:exon1:exon10:exon11:exon12:exon13:exon14:exon15:exon16:exon…	0.0223	0.0145	0	0.1099	0.3997	0	0.187	0	0	2.37968e-42	2.07619e-42	-28.6896
16	68262449	68270136	ESRP2	exonic	ESRP2:NM_024939:exon1:exon10:exon11:exon12:exon13:exon14:exon15:exon2:exon3:exon4:exon5:exon6:exon7:exon8:exon9,NFATC3:NM_004555:exon11,NFATC3:NM_173165:exon10,NFATC3:NM_173163:exon11,MIR6773:NR_106831:exon1	0.4343	0.3786	0.4373	0.3966	0.8341	NA	0.2048	0.8737	0.9255	4.57254e-181	2.65833e-180	-28.5781
1	6581406	6614658	NOL9	exonic	NOL9:NM_024654:exon1:exon10:exon11:exon12:exon2:exon3:exon4:exon5:exon6:exon7:exon8:exon9	0.1923	0.7785	0.4233	0.3059	0.6532	0.17	0.7039	0.9012	0.9862	1.22593e-122	3.54686e-122	-28.4677
1	226073981	226076846	LEFTY1	exonic	LEFTY1:NM_020997:exon1:exon2:exon3:exon4	0.3862	0.5261	0.6539	0.6941	0.7439	NA	NA	0.7484	0.9144	1.96447e-76	3.00068e-76	-28.3851
14	61447831	61550451	SLC38A6	exonic	TRMT5:NM_001350253:exon1,SLC38A6:NR_033344:exon1:exon10:exon11:exon12:exon13:exon14:exon15:exon16:exon17:exon2:exon3:exon4:exon5:exon6:exon7:exon8:exon9,SLC38A6:NM_001172702:exon1:exon10:exon11:exon12:exon13:exon14:exon15:exon16:exon17:exon2:exon3:exon4:exon5:exon6:exon7:exon8:exon9,SLC38A6:NM_153811:exon1:exon10:exon11:exon12:exon13:exon14:exon15:exon16:exon2:exon3:exon4:exon5:exon6:exon7:exon8:…	0.5753	0.2572	0.1095	0.7137	0.7934	0	0.6887	NA	NA	2.82327e-52	2.93617e-52	-28.2445
10	17686123	17758821	STAM	exonic	STAM:NM_001324288:exon1:exon10:exon11:exon12:exon13:exon14:exon15:exon2:exon3:exon4:exon5:exon6:exon7:exon8:exon9,STAM:NM_001324284:exon1:exon10:exon11:exon12:exon13:exon14:exon15:exon2:exon3:exon4:exon5:exon6:exon7:exon8:exon9,STAM:NM_003473:exon1:exon10:exon11:exon12:exon13:exon14:exon2:exon3:exon4:exon5:exon6:exon7:exon8:exon9,STAM:NM_001324285:exon1:exon10:exon11:exon12:exon13:exon14:exon15:e…	0.181	0.0819	0.0308	0.14	0.54	0	0.1236	1	NA	7.19766e-43	6.3466e-43	-28.2362
17	56347216	56358296	MPO	exonic	MPO:NM_000250:exon1:exon10:exon11:exon12:exon2:exon3:exon4:exon5:exon6:exon7:exon8:exon9	0.1771	0.2426	0.2761	0.3164	0.8728	NA	0.3574	0.3576	0.5004	4.88839e-207	3.89545e-206	-28.1702
3	38207025	38296979	OXSR1	exonic	OXSR1:NM_005109:exon1:exon10:exon11:exon12:exon13:exon14:exon15:exon16:exon17:exon18:exon2:exon3:exon4:exon5:exon6:exon7:exon8:exon9	0.9725	0.8333	0.8716	0.3209	0.9275	NA	1	0.9231	NA	3.87622e-19	2.10008e-19	-28.0423
16	2286467	2288712	DNASE1L2	exonic	DNASE1L2:NM_001301680:exon1:exon2:exon3:exon4:exon5:exon6:exon7,DNASE1L2:NM_001374:exon1:exon2:exon3:exon4:exon5:exon6:exon7	0.2288	0.2846	0.2478	0.2392	0.7579	0.151	0.0872	0.2566	0.7745	0	0	-28.0231
14	67708011	67802778	MPP5	exonic	MPP5:NM_001256550:exon1:exon10:exon11:exon12:exon13:exon14:exon15:exon2:exon3:exon4:exon5:exon6:exon7:exon8:exon9,MPP5:NM_022474:exon1:exon10:exon11:exon12:exon13:exon14:exon15:exon2:exon3:exon4:exon5:exon6:exon7:exon8:exon9	0.3511	0.3525	0.3895	0.8357	0.7684	1	0.3647	NA	NA	2.04977e-63	2.56569e-63	-27.9971
14	61447831	61519261	SLC38A6	exonic	TRMT5:NM_001350253:exon1,SLC38A6:NR_033344:exon1:exon10:exon11:exon12:exon13:exon14:exon15:exon2:exon3:exon4:exon5:exon6:exon7:exon8:exon9,SLC38A6:NM_001172702:exon1:exon10:exon11:exon12:exon13:exon14:exon15:exon2:exon3:exon4:exon5:exon6:exon7:exon8:exon9,SLC38A6:NM_153811:exon1:exon10:exon11:exon12:exon13:exon14:exon15:exon16:exon2:exon3:exon4:exon5:exon6:exon7:exon8:exon9	0.5753	0.2572	0.0112	0.6735	0.7801	0	0.6617	NA	NA	2.21974e-46	2.08347e-46	-27.9959
2	71205574	71212629	ANKRD53	exonic	ANKRD53:NM_024933:exon1:exon2:exon3:exon4:exon5:exon6:exon7,ANKRD53:NM_001115116:exon1:exon2:exon3:exon4:exon5:exon6	0.0245	0.117	0.1241	0.0983	0.593	0.2	0.1929	0.1518	0.0498	6.19794e-86	1.0958e-85	-27.7029
6	147525493	147711612	STXBP5	exonic	STXBP5:NM_001127715:exon1:exon10:exon11:exon12:exon13:exon14:exon15:exon16:exon17:exon18:exon19:exon2:exon20:exon21:exon22:exon23:exon24:exon25:exon26:exon27:exon28:exon3:exon4:exon5:exon6:exon7:exon8:exon9,STXBP5:NM_139244:exon1:exon10:exon11:exon12:exon13:exon14:exon15:exon16:exon17:exon18:exon19:exon2:exon20:exon21:exon22:exon23:exon24:exon25:exon26:exon3:exon4:exon5:exon6:exon7:exon8:exon9,ST…	0.0167	0.0992	0	0.2513	0.5307	0.0182	1	0.0479	NA	1.6655e-30	1.15872e-30	-27.6687
11	128551134	128556817	LOC101929538	ncRNA_exonic	FLI1:NM_001271012:exon1,LOC101929538:NR_135072:exon1:exon2	0.0305	0.087	0.1706	0.0929	0.8643	0.0361	0.0681	NA	0.255	3.0246e-43	2.68576e-43	-27.6685
7	64126460	64148208	ZNF107	exonic	ZNF107:NM_001013746:exon1:exon2,ZNF107:NR_104149:exon1:exon2:exon3,ZNF107:NM_001282360:exon1,ZNF107:NM_001282359:exon1,ZNF107:NR_104148:exon1:exon2:exon3:exon4,ZNF107:NM_016220:exon1:exon2:exon3,MIR6839:NR_106898:exon1	0.0873	0.1471	0.0538	0.1003	0.4817	0.0149	0	0	0	4.22178e-45	3.87026e-45	-27.5887
15	23187728	23208357	WHAMMP3	ncRNA_exonic	WHAMMP3:NR_003521:exon1:exon10:exon11:exon2:exon3:exon4:exon5:exon6:exon7:exon8:exon9	0	0.95	0.809	0.5254	0.9578	NA	0.9522	1	NA	1.81778e-30	1.26387e-30	-27.5467
12	98987402	98995778	SLC25A3	exonic	SNORA53:NR_003015:exon1,SLC25A3:NM_002635:exon1:exon2:exon3:exon4:exon5:exon6:exon7:exon8,SLC25A3:NM_005888:exon1:exon2:exon3:exon4:exon5:exon6:exon7:exon8,SLC25A3:NM_213611:exon1:exon2:exon3:exon4:exon5:exon6:exon7	0.1497	0.0424	0.0172	0.0304	0.4653	0.0206	0.695	0.0245	NA	4.6443e-98	9.65462e-98	-27.4794
11	101918168	101946842	C11orf70	exonic	C11orf70:NM_001195005:exon1:exon2:exon3:exon4,C11orf70:NM_032930:exon1:exon2:exon3:exon4:exon5	0.0535	0.0464	0.0819	0.0725	0.4727	NA	0.1901	0.0597	0.1515	7.10522e-94	1.39644e-93	-27.3684
17	7255207	7258262	KCTD11	exonic	KCTD11:NM_001002914:exon1	0.2598	0.2703	0.2001	0.2058	0.6744	0.0874	0.0312	0.1593	0.8164	0	0	-27.2484
20	1290554	1294317	SDCBP2	exonic	FKBP1A-SDCBP2:NR_037661:exon10:exon6:exon7:exon8:exon9,SDCBP2:NM_080489:exon5:exon6:exon7:exon8:exon9,SDCBP2:NM_001199784:exon5:exon6:exon7:exon8:exon9,SDCBP2:NM_015685:exon1:exon2:exon3:exon4:exon5	0.075	0.0323	0.4167	0.3138	0.6031	NA	NA	0.0303	0.4896	7.73802e-19	4.16146e-19	-27.2392
6	38643701	38670952	GLO1	exonic	GLO1:NM_006708:exon1:exon2:exon3:exon4:exon5:exon6	0.1006	0.1086	0.1114	0.1469	0.6291	NA	0.3875	0.121	0.0096	6.81106e-122	1.94021e-121	-27.2157
19	58944180	58951589	ZNF132	exonic	ZNF132:NM_003433:exon1:exon2:exon3	0.0098	0.0466	0.0446	0.009	0.5989	0	0.4021	0.0089	0.024	6.06992e-113	1.54997e-112	-27.1732
20	825250	826922	FAM110A	exonic	FAM110A:NM_207121:exon2,FAM110A:NM_001289146:exon2,FAM110A:NM_031424:exon1,FAM110A:NM_001289145:exon3,FAM110A:NM_001289147:exon2,FAM110A:NM_001042353:exon2	0.1208	0.1321	0.0847	0.0993	0.6257	0.1526	0.0377	0.0827	0.7152	1.17319e-158	5.3554e-158	-27.0704
6	110713382	110736753	DDO	exonic	DDO:NM_004032:exon1:exon2:exon3:exon4,DDO:NM_003649:exon1:exon2:exon3:exon4:exon5	0.1528	0.4942	0.5977	0.5874	0.905	NA	0.0405	0.6796	0.7922	5.7727e-26	3.64823e-26	-27.0283
1	38158072	38175391	CDCA8	exonic	CDCA8:NM_018101:exon1:exon10:exon11:exon2:exon3:exon4:exon5:exon6:exon7:exon8:exon9,CDCA8:NM_001256875:exon1:exon10:exon2:exon3:exon4:exon5:exon6:exon7:exon8:exon9	0.3684	0.319	0.3636	0.2553	0.752	0	0.0385	0	0	2.00081e-14	9.51963e-15	-26.7314
3	50337319	50341032	HYAL1	exonic	HYAL1:NM_153285:exon1:exon2:exon3:exon4,HYAL1:NR_047690:exon1:exon2:exon3,HYAL1:NM_153282:exon1:exon2:exon3,HYAL1:NM_033159:exon1:exon2:exon3:exon4,HYAL1:NM_153283:exon1:exon2:exon3:exon4,HYAL1:NM_153281:exon4:exon5:exon6	0.2889	0.0215	0.0147	0.0192	0.6667	0	0.0789	0	0.02	9.08423e-16	4.48132e-16	-26.7232
16	56892429	56892513	MIR138-2	ncRNA_exonic	MIR138-2:NR_029680:exon1	0.1719	0.5462	0.2462	0.2222	0.9432	NA	NA	0.6316	0.2941	3.55854e-11	1.53163e-11	-26.7154
4	130014828	130033843	C4orf33	exonic	C4orf33:NM_001099783:exon1:exon2:exon3:exon4:exon5:exon6,C4orf33:NM_173487:exon1:exon2:exon3:exon4:exon5:exon6	0.0041	0.4444	0.3711	0	0.7248	0	0	NA	NA	9.85525e-20	5.42691e-20	-26.5469
11	68474907	68518988	TESMIN	exonic	TESMIN:NM_004923:exon1:exon10:exon2:exon3:exon4:exon5:exon6:exon7:exon8:exon9,TESMIN:NM_001039656:exon1:exon2:exon3:exon4:exon5:exon6	0.3137	0.3705	0.3265	0.2581	0.6729	0.9711	0.1242	0.2921	0.8876	2.20152e-262	3.2474e-261	-26.5418
5	151040656	151066615	SPARC	exonic	SPARC:NM_003118:exon1:exon10:exon2:exon3:exon4:exon5:exon6:exon7:exon8:exon9,SPARC:NM_001309443:exon1:exon10:exon2:exon3:exon4:exon5:exon6:exon7:exon8:exon9,SPARC:NM_001309444:exon1:exon10:exon2:exon3:exon4:exon5:exon6:exon7:exon8:exon9,CTB-113P19.1:NR_109873:exon1:exon2:exon3:exon4:exon5	0.0174	0.0132	0.0323	0.0303	0.288	0.0052	0.4441	0	NA	3.27241e-60	3.89561e-60	-26.445
2	189157389	189460652	GULP1	exonic	GULP1:NM_001252668:exon10:exon11:exon12:exon13:exon2:exon3:exon4:exon5:exon6:exon7:exon8:exon9,GULP1:NR_045562:exon1:exon10:exon11:exon12:exon2:exon3:exon4:exon5:exon6:exon7:exon8:exon9,GULP1:NR_045563:exon1:exon10:exon11:exon12:exon13:exon2:exon3:exon4:exon5:exon6:exon7:exon8:exon9,GULP1:NM_001252669:exon2:exon3:exon4:exon5:exon6:exon7:exon8:exon9,GULP1:NM_016315:exon10:exon11:exon12:exon2:exon3…	0.0741	0.4439	0.416	0.2229	0.5776	0.1628	0.1551	0.7368	0.6923	9.56728e-60	1.13188e-59	-26.4373
13	51381990	51424041	DLEU7	exonic	DLEU7-AS1:NR_046551:exon1:exon2:exon3:exon4:exon5,DLEU7:NM_001306135:exon1:exon2,DLEU7:NM_198989:exon1	0.1454	0.2122	0.2219	0.1561	0.4174	NA	0.0815	0.2055	0.8642	2.85605e-197	2.01276e-196	-26.3861
5	118691514	118730299	TNFAIP8	exonic	TNFAIP8:NM_014350:exon1:exon2,TNFAIP8:NM_001286817:exon3,TNFAIP8:NM_001286814:exon2,TNFAIP8:NM_001077654:exon2,TNFAIP8:NM_001286815:exon3,TNFAIP8:NM_001286813:exon2:exon3	0.3632	0.2654	0.3069	0.2394	0.9534	0.3312	0.3517	0.1433	0.0492	3.84323e-98	8.00734e-98	-26.2722
17	1959603	1962981	HIC1	exonic	HIC1:NM_001098202:exon1:exon2,HIC1:NM_006497:exon2	0.0553	0.1012	0.0545	0.1236	0.387	0.1357	0.1002	0.0523	0.613	0	0	-26.2436
11	113845796	113861034	HTR3A	exonic	HTR3A:NM_213621:exon1:exon2:exon3:exon4:exon5:exon6:exon7:exon8,HTR3A:NR_046363:exon1:exon2:exon3:exon4:exon5:exon6:exon7:exon8,HTR3A:NM_000869:exon1:exon2:exon3:exon4:exon5:exon6:exon7:exon8:exon9,HTR3A:NM_001161772:exon1:exon2:exon3:exon4:exon5:exon6:exon7:exon8:exon9	0.4971	0.3503	0.3265	0.5254	0.7835	NA	0.6126	0.6174	0.4405	7.60386e-34	5.66766e-34	-26.243
5	141348711	141369856	RNF14	exonic	RNF14:NM_183401:exon1:exon2:exon3:exon4:exon5:exon6:exon7:exon8:exon9,RNF14:NM_183398:exon1:exon2:exon3:exon4:exon5:exon6:exon7:exon8,RNF14:NM_183399:exon2:exon3:exon4:exon5:exon6:exon7:exon8,RNF14:NM_001201365:exon2:exon3:exon4:exon5:exon6:exon7:exon8:exon9,RNF14:NM_183400:exon1:exon2:exon3:exon4:exon5:exon6:exon7:exon8,RNF14:NM_004290:exon1:exon2:exon3:exon4:exon5:exon6:exon7:exon8:exon9	0.0098	0.0199	0.0083	0.0104	0.4299	0	0.6714	0.0174	0.0207	6.71508e-95	1.33681e-94	-26.0311
13	51397040	51418075	DLEU7	exonic	DLEU7-AS1:NR_046551:exon4,DLEU7:NM_001306135:exon1:exon2,DLEU7:NM_198989:exon1	0.1454	0.2122	0.2219	0.1561	0.4049	NA	0.0815	0.2055	0.8642	3.89936e-190	2.54434e-189	-25.9332
1	198608097	198726605	PTPRC	exonic	PTPRC:NM_001267798:exon1:exon2:exon3:exon4,PTPRC:NM_080921:exon1:exon10:exon11:exon12:exon13:exon14:exon15:exon16:exon17:exon18:exon19:exon2:exon20:exon21:exon22:exon23:exon24:exon25:exon26:exon27:exon28:exon29:exon3:exon30:exon4:exon5:exon6:exon7:exon8:exon9,PTPRC:NR_052021:exon1:exon2:exon3,PTPRC:NM_002838:exon1:exon10:exon11:exon12:exon13:exon14:exon15:exon16:exon17:exon18:exon19:exon2:exon20:…	0.48	0.405	0.501	0.615	0.8879	NA	0.602	0.6447	0.2	1.73457e-34	1.30961e-34	-25.9239
5	115163893	115177548	ATG12	exonic	AP3S1:NM_001318090:exon1,AP3S1:NM_001318093:exon1,AP3S1:NM_001284:exon1,AP3S1:NM_001002924:exon1,AP3S1:NM_001318091:exon1,AP3S1:NM_001318094:exon1,ATG12:NR_073603:exon1:exon2:exon3:exon4:exon5:exon6,ATG12:NR_033362:exon1:exon2:exon3:exon4:exon5,ATG12:NR_033363:exon1:exon2:exon3:exon4:exon5,ATG12:NM_001277783:exon1:exon2:exon3,ATG12:NM_004707:exon1:exon2:exon3:exon4	0	NA	0	0.1389	0.4138	0.2312	0.1847	NA	NA	4.90926e-19	2.65251e-19	-25.9045
11	62453873	62457371	LRRN4CL	exonic	LRRN4CL:NM_203422:exon1:exon2	0.3725	0.3505	0.4281	0.2846	0.7878	0.3529	0.1579	0.3993	0.6944	2.86438e-59	3.35657e-59	-25.822
1	86115105	86174116	ZNHIT6	exonic	ZNHIT6:NM_017953:exon1:exon10:exon2:exon3:exon4:exon5:exon6:exon7:exon8:exon9,ZNHIT6:NM_001170670:exon1:exon10:exon11:exon2:exon3:exon4:exon5:exon6:exon7:exon8:exon9	0.1111	0.1846	0.1979	0.2246	0.7111	0.0247	0	0	0	1.00926e-28	6.75145e-29	-25.7844
11	6625039	6632105	ILK	exonic	ILK:NM_001014795:exon1:exon10:exon11:exon12:exon2:exon3:exon4:exon5:exon6:exon7:exon8:exon9,ILK:NM_004517:exon1:exon10:exon11:exon12:exon13:exon2:exon3:exon4:exon5:exon6:exon7:exon8:exon9,ILK:NM_001278441:exon1:exon10:exon11:exon2:exon3:exon4:exon5:exon6:exon7:exon8:exon9,ILK:NM_001014794:exon1:exon10:exon11:exon12:exon13:exon2:exon3:exon4:exon5:exon6:exon7:exon8:exon9,ILK:NM_001278442:exon1:exon…	0.0042	0.0085	0.0033	0.0143	0.3456	0.0109	0.2711	0.0469	0	1.34614e-84	2.32369e-84	-25.7498
X	50334642	50557044	SHROOM4	exonic	SHROOM4:NR_027121:exon1:exon10:exon2:exon3:exon4:exon5:exon6:exon7:exon8:exon9,SHROOM4:NM_020717:exon1:exon2:exon3:exon4:exon5:exon6:exon7:exon8:exon9	0.4175	0.0759	0.4362	0.122	0.7119	NA	0.0667	0.3139	NA	1.49416e-21	8.57427e-22	-25.689
19	45882891	45908312	PPP1R13L	exonic	PPP1R13L:NM_006663:exon1:exon10:exon11:exon12:exon13:exon2:exon3:exon4:exon5:exon6:exon7:exon8:exon9,PPP1R13L:NM_001142502:exon10:exon11:exon12:exon13:exon2:exon3:exon4:exon5:exon6:exon7:exon8:exon9	0.4886	0.4355	0.4177	0.3857	0.762	0.7806	0.4314	0.443	0.8156	0	0	-25.6483
10	114133915	114188138	ACSL5	exonic	ACSL5:NM_203379:exon1:exon10:exon11:exon12:exon13:exon14:exon15:exon16:exon17:exon18:exon19:exon2:exon20:exon21:exon3:exon4:exon5:exon6:exon7:exon8:exon9,ACSL5:NM_203380:exon1:exon10:exon11:exon12:exon13:exon14:exon15:exon16:exon17:exon18:exon19:exon2:exon20:exon21:exon3:exon4:exon5:exon6:exon7:exon8:exon9,ACSL5:NM_016234:exon1:exon10:exon11:exon12:exon13:exon14:exon15:exon16:exon17:exon18:exon19…	0.2388	0.3705	0.269	0.2796	0.678	NA	NA	0.1053	0.0375	1.07324e-37	8.63052e-38	-25.5718
10	114135022	114188138	ACSL5	exonic	ACSL5:NM_203379:exon10:exon11:exon12:exon13:exon14:exon15:exon16:exon17:exon18:exon19:exon2:exon20:exon21:exon3:exon4:exon5:exon6:exon7:exon8:exon9,ACSL5:NM_203380:exon1:exon10:exon11:exon12:exon13:exon14:exon15:exon16:exon17:exon18:exon19:exon2:exon20:exon21:exon3:exon4:exon5:exon6:exon7:exon8:exon9,ACSL5:NM_016234:exon1:exon10:exon11:exon12:exon13:exon14:exon15:exon16:exon17:exon18:exon19:exon2…	0.2388	0.3705	0.269	0.2796	0.678	NA	NA	0.1053	0.0375	1.07324e-37	8.63052e-38	-25.5718
10	114135955	114188138	ACSL5	exonic	ACSL5:NM_203379:exon10:exon11:exon12:exon13:exon14:exon15:exon16:exon17:exon18:exon19:exon2:exon20:exon21:exon3:exon4:exon5:exon6:exon7:exon8:exon9,ACSL5:NM_203380:exon10:exon11:exon12:exon13:exon14:exon15:exon16:exon17:exon18:exon19:exon2:exon20:exon21:exon3:exon4:exon5:exon6:exon7:exon8:exon9,ACSL5:NM_016234:exon1:exon10:exon11:exon12:exon13:exon14:exon15:exon16:exon17:exon18:exon19:exon2:exon2…	0.2388	0.3705	0.269	0.2796	0.678	NA	NA	0.1053	0.0375	1.07324e-37	8.63052e-38	-25.5718
15	64680002	64747502	TRIP4	exonic	TRIP4:NR_135855:exon1:exon10:exon11:exon12:exon2:exon3:exon4:exon5:exon6:exon7:exon8:exon9,TRIP4:NM_016213:exon1:exon10:exon11:exon12:exon13:exon2:exon3:exon4:exon5:exon6:exon7:exon8:exon9,TRIP4:NM_001321924:exon1:exon10:exon11:exon12:exon13:exon2:exon3:exon4:exon5:exon6:exon7:exon8:exon9	0.4435	0.3222	0.2951	0.1665	0.7535	0.0645	0.2568	0.1045	0.1736	5.04555e-112	1.27084e-111	-25.5688
15	64680008	64747502	TRIP4	exonic	TRIP4:NR_135855:exon1:exon10:exon11:exon12:exon2:exon3:exon4:exon5:exon6:exon7:exon8:exon9,TRIP4:NM_016213:exon1:exon10:exon11:exon12:exon13:exon2:exon3:exon4:exon5:exon6:exon7:exon8:exon9,TRIP4:NM_001321924:exon1:exon10:exon11:exon12:exon13:exon2:exon3:exon4:exon5:exon6:exon7:exon8:exon9	0.4435	0.3222	0.2951	0.1665	0.7535	0.0645	0.2568	0.1045	0.1736	5.04555e-112	1.27084e-111	-25.5688
1	198608097	198662334	PTPRC	exonic	PTPRC:NM_080921:exon1:exon2:exon3,PTPRC:NM_001267798:exon1:exon2:exon3,PTPRC:NR_052021:exon1:exon2:exon3,PTPRC:NM_002838:exon1:exon2:exon3	0.4456	0.405	0.501	0.615	0.8763	NA	0.602	0.6447	0.2	2.10293e-31	1.48996e-31	-25.4763
1	198608097	198664300	PTPRC	exonic	PTPRC:NM_080921:exon1:exon2:exon3,PTPRC:NM_001267798:exon1:exon2:exon3:exon4,PTPRC:NR_052021:exon1:exon2:exon3,PTPRC:NM_002838:exon1:exon2:exon3	0.4456	0.405	0.501	0.615	0.8763	NA	0.602	0.6447	0.2	2.10293e-31	1.48996e-31	-25.4763
14	76618227	76662739	GPATCH2L	exonic	GPATCH2L:NM_001322026:exon1:exon2:exon3:exon4:exon5:exon6:exon7,GPATCH2L:NM_001322031:exon1:exon2:exon3,GPATCH2L:NM_017972:exon1:exon2:exon3:exon4:exon5:exon6:exon7:exon8,GPATCH2L:NM_001322030:exon1:exon2:exon3:exon4:exon5:exon6:exon7:exon8:exon9,GPATCH2L:NM_001322027:exon1:exon2:exon3:exon4,GPATCH2L:NM_001322029:exon1:exon2:exon3:exon4:exon5:exon6:exon7:exon8:exon9,GPATCH2L:NM_001322028:exon1:ex…	0.0989	0.0925	0.1143	0.0541	0.5007	0.0241	0.1241	0.1447	0	1.21273e-97	2.49855e-97	-25.4465
14	76618227	76665823	GPATCH2L	exonic	GPATCH2L:NM_001322026:exon1:exon2:exon3:exon4:exon5:exon6:exon7,GPATCH2L:NM_001322031:exon1:exon2:exon3,GPATCH2L:NM_017972:exon1:exon2:exon3:exon4:exon5:exon6:exon7:exon8,GPATCH2L:NM_001322030:exon1:exon10:exon2:exon3:exon4:exon5:exon6:exon7:exon8:exon9,GPATCH2L:NM_001322027:exon1:exon2:exon3:exon4,GPATCH2L:NM_001322029:exon1:exon2:exon3:exon4:exon5:exon6:exon7:exon8:exon9,GPATCH2L:NM_001322028:e…	0.0989	0.0925	0.1143	0.0541	0.5007	0.0241	0.1241	0.1447	0	1.21273e-97	2.49855e-97	-25.4465
14	76618227	76666642	GPATCH2L	exonic	GPATCH2L:NM_001322026:exon1:exon2:exon3:exon4:exon5:exon6:exon7,GPATCH2L:NM_001322031:exon1:exon2:exon3,GPATCH2L:NM_017972:exon1:exon2:exon3:exon4:exon5:exon6:exon7:exon8,GPATCH2L:NM_001322030:exon1:exon10:exon2:exon3:exon4:exon5:exon6:exon7:exon8:exon9,GPATCH2L:NM_001322027:exon1:exon2:exon3:exon4,GPATCH2L:NM_001322029:exon1:exon2:exon3:exon4:exon5:exon6:exon7:exon8:exon9,GPATCH2L:NM_001322028:e…	0.0989	0.0925	0.1143	0.0541	0.5007	0.0241	0.1241	0.1447	0	1.21273e-97	2.49855e-97	-25.4465
14	76618227	76679146	GPATCH2L	exonic	GPATCH2L:NM_001322026:exon1:exon2:exon3:exon4:exon5:exon6:exon7,GPATCH2L:NM_001322031:exon1:exon2:exon3,GPATCH2L:NM_017972:exon1:exon2:exon3:exon4:exon5:exon6:exon7:exon8:exon9,GPATCH2L:NM_001322030:exon1:exon10:exon2:exon3:exon4:exon5:exon6:exon7:exon8:exon9,GPATCH2L:NM_001322027:exon1:exon2:exon3:exon4,GPATCH2L:NM_001322029:exon1:exon2:exon3:exon4:exon5:exon6:exon7:exon8:exon9,GPATCH2L:NM_00132…	0.0989	0.0925	0.1143	0.0541	0.5007	0.0241	0.1241	0.1447	0	1.21273e-97	2.49855e-97	-25.4465
5	118668869	118730299	TNFAIP8	exonic	TNFAIP8:NM_014350:exon1:exon2,TNFAIP8:NM_001286817:exon3,TNFAIP8:NM_001286814:exon1:exon2,TNFAIP8:NM_001077654:exon2,TNFAIP8:NM_001286815:exon3,TNFAIP8:NM_001286813:exon1:exon2:exon3	0.3674	0.2719	0.3276	0.2645	0.9534	0.3312	0.3622	0.1671	0.0698	3.83832e-92	7.35347e-92	-25.3131
5	118690467	118730299	TNFAIP8	exonic	TNFAIP8:NM_014350:exon1:exon2,TNFAIP8:NM_001286817:exon3,TNFAIP8:NM_001286814:exon2,TNFAIP8:NM_001077654:exon2,TNFAIP8:NM_001286815:exon3,TNFAIP8:NM_001286813:exon1:exon2:exon3	0.3674	0.2719	0.3276	0.2645	0.9534	0.3312	0.3622	0.1671	0.0698	3.83832e-92	7.35347e-92	-25.3131
12	102406617	102455902	WASHC3	exonic	WASHC3:NM_001301107:exon1:exon2:exon3:exon4:exon5:exon6:exon7,WASHC3:NM_016053:exon1:exon2:exon3:exon4:exon5:exon6:exon7	0.0038	0.0111	0.014	0.0341	0.4074	0.0063	0.0225	NA	NA	3.42658e-93	6.66833e-93	-25.2409
20	8112911	8865547	PLCB1	exonic	PLCB1-IT1:NR_046809:exon1:exon2,PLCB1:NM_182734:exon1:exon10:exon11:exon12:exon13:exon14:exon15:exon16:exon17:exon18:exon19:exon2:exon20:exon21:exon22:exon23:exon24:exon25:exon26:exon27:exon28:exon29:exon3:exon30:exon31:exon32:exon33:exon4:exon5:exon6:exon7:exon8:exon9,PLCB1:NM_015192:exon1:exon10:exon11:exon12:exon13:exon14:exon15:exon16:exon17:exon18:exon19:exon2:exon20:exon21:exon22:exon23:exo…	0.673	0.6079	0.6501	0.5896	0.5239	0.009	0.2918	0.4527	0.0786	1.3065e-275	2.18919e-274	25.0277
1	160648535	160681641	CD48	exonic	CD48:NM_001778:exon1:exon2:exon3:exon4,CD48:NM_001256030:exon1:exon2:exon3	NA	0	0	0.9091	0	0	0.0476	NA	NA	1.94172e-05	6.58914e-06	25.0337
1	160650211	160681641	CD48	exonic	CD48:NM_001778:exon1:exon2:exon3,CD48:NM_001256030:exon1:exon2:exon3	NA	0	0	0.9091	0	0	0.0476	NA	NA	1.94172e-05	6.58914e-06	25.0337
X	49641326	49643959	USP27X-AS1	ncRNA_exonic	USP27X-AS1:NR_026742:exon1:exon2	0.4986	0.4681	0.4574	0.4459	0.2314	NA	0.0719	0.3405	NA	1.66599e-33	1.23086e-33	25.038
15	90744561	90772892	SEMA4B	exonic	SEMA4B:NM_198925:exon1:exon10:exon11:exon12:exon13:exon14:exon2:exon3:exon4:exon5:exon6:exon7:exon8:exon9,SEMA4B:NM_001324034:exon1:exon10:exon11:exon12:exon13:exon14:exon2:exon3:exon4:exon5:exon6:exon7:exon8:exon9,SEMA4B:NM_001324032:exon1:exon10:exon11:exon12:exon13:exon14:exon2:exon3:exon4:exon5:exon6:exon7:exon8:exon9,SEMA4B:NM_020210:exon10:exon11:exon12:exon13:exon14:exon15:exon2:exon3:exon…	0.7216	0.7231	0.6487	0.6642	0.4682	NA	0.18	0.4389	0.4763	6.4126e-119	1.75029e-118	25.0393
11	43702142	43878169	HSD17B12	exonic	HSD17B12:NM_016142:exon1:exon10:exon11:exon2:exon3:exon4:exon5:exon6:exon7:exon8:exon9	0.7008	0.7254	0.6052	0.6078	0.4501	0.0101	0.2079	0.608	0.0211	1.84409e-107	4.36525e-107	25.0482
18	59711457	59854289	PIGN	exonic	PIGN:NM_012327:exon1:exon10:exon11:exon12:exon13:exon14:exon15:exon16:exon17:exon18:exon19:exon2:exon20:exon21:exon22:exon23:exon24:exon25:exon26:exon27:exon28:exon29:exon3:exon30:exon4:exon5:exon6:exon7:exon8:exon9,PIGN:NM_176787:exon1:exon10:exon11:exon12:exon13:exon14:exon15:exon16:exon17:exon18:exon19:exon2:exon20:exon21:exon22:exon23:exon24:exon25:exon26:exon27:exon28:exon29:exon3:exon30:exo…	0.601	0.6069	0.5691	0.5618	0.4342	0.2091	0.0558	0.4032	NA	1.32216e-92	2.55151e-92	25.0617
12	9067315	9094060	PHC1	exonic	M6PR:NM_002355:exon7,M6PR:NM_001207024:exon5,PHC1:NM_004426:exon1:exon10:exon11:exon12:exon13:exon14:exon15:exon2:exon3:exon4:exon5:exon6:exon7:exon8:exon9	0.6105	0.5707	0.5406	0.6561	0.6048	NA	0.0608	0.036	0.0288	5.65418e-32	4.0511e-32	25.075
12	3757108	3862366	CRACR2A	exonic	CRACR2A:NM_032680:exon1:exon10:exon11:exon2:exon3:exon4:exon5:exon6:exon7:exon8:exon9,CRACR2A:NM_001144958:exon1:exon10:exon11:exon2:exon3:exon4:exon5:exon6:exon7:exon8:exon9	0.9484	0.9051	0.9617	0.9466	0.5617	NA	0.7955	0.8939	0.9478	2.8656e-91	5.42621e-91	25.1235
1	156307104	156316785	CCT3	exonic	CCT3:NM_001008800:exon1,CCT3:NR_036565:exon1:exon2,CCT3:NR_036564:exon1,CCT3:NM_005998:exon1,TSACC:NM_001304817:exon1:exon2:exon3:exon4,TSACC:NM_001304825:exon1:exon2:exon3:exon4,TSACC:NM_001304822:exon1:exon2:exon3:exon4,TSACC:NM_144627:exon1:exon2:exon3:exon4,TSACC:NM_001304826:exon1:exon2:exon3:exon4,TSACC:NM_001304821:exon1:exon2:exon3:exon4,TSACC:NM_001304824:exon1:exon2:exon3:exon4,TSACC:NM…	0.4973	0.5806	0.5551	0.4212	0.4755	0.008	0.0163	0.2303	0	3.67352e-68	4.94762e-68	25.1316
21	43933962	44001550	SLC37A1	exonic	SLC37A1:NM_018964:exon10:exon11:exon12:exon13:exon14:exon15:exon16:exon17:exon18:exon19:exon20:exon21:exon3:exon4:exon5:exon6:exon7:exon8:exon9,SLC37A1:NM_001320537:exon1:exon10:exon11:exon12:exon13:exon14:exon15:exon16:exon17:exon18:exon19:exon2:exon20:exon3:exon4:exon5:exon6:exon7:exon8:exon9	0.6755	0.6453	0.6746	0.6523	0.4504	0.1948	0.2204	0.4452	0.4581	0	0	25.1342
15	39873279	39891121	THBS1	exonic	THBS1:NM_003246:exon1:exon10:exon11:exon12:exon13:exon14:exon15:exon16:exon17:exon18:exon19:exon2:exon20:exon21:exon22:exon3:exon4:exon5:exon6:exon7:exon8:exon9	0.4469	0.3589	0.3223	0.2333	0.2316	0.0426	0.0244	0.0208	0.0221	1.18574e-86	2.10851e-86	25.1473
19	45909466	45914024	CD3EAP	exonic	ERCC1:NM_001166049:exon9,ERCC1:NM_001983:exon10,CD3EAP:NM_001297590:exon1:exon2:exon3,CD3EAP:NM_012099:exon1:exon2:exon3,PPP1R13L:NM_001142502:exon1	0.875	0.8462	0.8595	0.5108	0.5134	NA	0	0.4677	0.6954	7.75701e-18	4.05795e-18	25.161
1	155216995	155225274	FAM189B	exonic	FAM189B:NM_006589:exon1:exon10:exon11:exon12:exon2:exon3:exon4:exon5:exon6:exon7:exon8:exon9,FAM189B:NM_198264:exon1:exon2:exon3:exon4:exon5:exon6:exon7:exon8:exon9,FAM189B:NM_001267608:exon1:exon10:exon11:exon2:exon3:exon4:exon5:exon6:exon7:exon8:exon9	0.5423	0.4477	0.5425	0.4666	0.403	0.008	0.3148	0.1772	0.1796	2.71975e-178	1.51147e-177	25.1625
17	64960979	65029518	CACNG4	exonic	CACNG4:NM_014405:exon1:exon2:exon3:exon4	0.5558	0.5325	0.4888	0.4415	0.3701	0.1239	0.1046	0.205	0.2443	0	0	25.1696
3	122246759	122283523	DTX3L	exonic	DTX3L:NM_138287:exon1,PARP9:NM_001146104:exon1:exon10:exon11:exon2:exon3:exon4:exon5:exon6:exon7:exon8:exon9,PARP9:NM_001146106:exon1:exon10:exon2:exon3:exon4:exon5:exon6:exon7:exon8:exon9,PARP9:NM_001146105:exon1:exon10:exon11:exon2:exon3:exon4:exon5:exon6:exon7:exon8:exon9,PARP9:NM_031458:exon1:exon10:exon11:exon2:exon3:exon4:exon5:exon6:exon7:exon8:exon9,PARP9:NM_001146102:exon1:exon10:exon11:…	0.5069	0.4849	0.4386	0.3406	0.2713	0.0138	0.2294	0.1461	0.1357	1.74204e-258	2.43985e-257	25.1884
17	26926150	26944395	KIAA0100	exonic	KIAA0100:NM_001321560:exon33:exon34:exon35:exon36:exon37:exon38:exon39,KIAA0100:NM_014680:exon33:exon34:exon35:exon36:exon37:exon38:exon39,SPAG5-AS1:NR_040012:exon1:exon2:exon3,SGK494:NM_001174103:exon1:exon10:exon11:exon12:exon2:exon3:exon4:exon5:exon6:exon7:exon8:exon9	0.6201	0.568	0.5281	0.3348	0.2263	NA	0.3249	0.4615	0.0153	4.15615e-54	4.46467e-54	25.202
21	48055506	48075009	PRMT2	exonic	PRMT2:NM_001242866:exon1:exon2:exon3:exon4:exon5:exon6,PRMT2:NM_001535:exon1:exon2:exon3:exon4:exon5:exon6,PRMT2:NM_001286678:exon1:exon2:exon3:exon4:exon5:exon6,PRMT2:NM_001242865:exon1:exon2:exon3:exon4:exon5:exon6:exon7,PRMT2:NM_206962:exon1:exon2:exon3:exon4:exon5:exon6:exon7,PRMT2:NM_001286677:exon1:exon2:exon3:exon4:exon5:exon6,PRMT2:NM_001242864:exon1:exon2:exon3:exon4:exon5:exon6,PRMT2:NM…	0.866	0.8003	0.8051	0.8297	0.575	NA	0.5273	0.6014	0.55	1.07265e-61	1.30924e-61	25.208
21	48055506	48081190	PRMT2	exonic	PRMT2:NM_001242866:exon1:exon2:exon3:exon4:exon5:exon6:exon7,PRMT2:NM_001535:exon1:exon2:exon3:exon4:exon5:exon6:exon7:exon8,PRMT2:NM_001286678:exon1:exon2:exon3:exon4:exon5:exon6,PRMT2:NM_001242865:exon1:exon2:exon3:exon4:exon5:exon6:exon7,PRMT2:NM_206962:exon1:exon2:exon3:exon4:exon5:exon6:exon7:exon8:exon9,PRMT2:NM_001286677:exon1:exon2:exon3:exon4:exon5:exon6:exon7,PRMT2:NM_001242864:exon1:ex…	0.866	0.8003	0.8051	0.8297	0.575	NA	0.5273	0.6014	0.55	1.07265e-61	1.30924e-61	25.208
2	163027193	163100045	FAP	exonic	LOC101929532:NR_110255:exon4,FAP:NM_004460:exon1:exon10:exon11:exon12:exon13:exon14:exon15:exon16:exon17:exon18:exon19:exon2:exon20:exon21:exon22:exon23:exon24:exon25:exon26:exon3:exon4:exon5:exon6:exon7:exon8:exon9,FAP:NM_001291807:exon1:exon10:exon11:exon12:exon13:exon14:exon15:exon16:exon17:exon18:exon19:exon2:exon20:exon21:exon22:exon23:exon24:exon25:exon3:exon4:exon5:exon6:exon7:exon8:exon9	0.7898	0.9593	0.978	0.9526	0.6147	NA	0.5163	0.9103	NA	2.70089e-66	3.53549e-66	25.213
1	202909952	202927112	ADIPOR1	exonic	ADIPOR1:NM_001290553:exon1:exon2:exon3:exon4:exon5:exon6:exon7:exon8,ADIPOR1:NM_001290629:exon2:exon3:exon4:exon5:exon6:exon7:exon8:exon9,ADIPOR1:NM_001290557:exon2:exon3:exon4:exon5:exon6:exon7:exon8:exon9,ADIPOR1:NM_015999:exon2:exon3:exon4:exon5:exon6:exon7:exon8	0.9889	0.4783	0.9524	0.1727	0.4264	NA	NA	0.0222	0	2.27602e-22	1.33242e-22	25.2138
1	95628774	95699538	TMEM56	exonic	TMEM56:NM_152487:exon6:exon7,TMEM56:NM_001199679:exon6:exon7,TMEM56-RWDD3:NM_001199691:exon6:exon7,LOC101928118:NR_125948:exon1:exon2:exon3:exon4:exon5,LOC101928118:NR_125949:exon1:exon2:exon3:exon4	0.6581	0.9242	0.8869	0.9013	0.7477	0.2737	0.0155	0.9394	NA	1.01942e-79	1.63457e-79	25.2158
6	62389864	62996132	KHDRBS2	exonic	KHDRBS2:NR_146874:exon1:exon2:exon3:exon4:exon5:exon6:exon7:exon8:exon9,KHDRBS2:NM_001350622:exon1:exon10:exon2:exon3:exon4:exon5:exon6:exon7:exon8:exon9,KHDRBS2:NR_146871:exon1:exon10:exon2:exon3:exon4:exon5:exon6:exon7:exon8:exon9,KHDRBS2:NM_152688:exon1:exon2:exon3:exon4:exon5:exon6:exon7:exon8:exon9,KHDRBS2:NR_146873:exon1:exon2:exon3:exon4:exon5:exon6:exon7:exon8:exon9,KHDRBS2:NR_146870:exon…	0.7218	0.7677	0.7928	0.7469	0.5963	0.012	0.2768	0.7822	0.84	4.68764e-112	1.18284e-111	25.2166
1	79115473	79129763	IFI44	exonic	IFI44:NR_135641:exon1:exon2:exon3:exon4:exon5:exon6:exon7:exon8,IFI44:NR_135640:exon1:exon2:exon3:exon4:exon5:exon6,IFI44:NM_006417:exon1:exon2:exon3:exon4:exon5:exon6:exon7:exon8:exon9	0.9433	0.943	0.942	0.9242	0.9494	NA	0.3307	0.3333	NA	1.07605e-33	7.98617e-34	25.2247
1	79115476	79129763	IFI44	exonic	IFI44:NR_135641:exon1:exon2:exon3:exon4:exon5:exon6:exon7:exon8,IFI44:NR_135640:exon1:exon2:exon3:exon4:exon5:exon6,IFI44:NM_006417:exon1:exon2:exon3:exon4:exon5:exon6:exon7:exon8:exon9	0.9433	0.943	0.942	0.9242	0.9494	NA	0.3307	0.3333	NA	1.07605e-33	7.98617e-34	25.2247
2	9983570	10074545	TAF1B	exonic	TAF1B:NM_001318977:exon1:exon10:exon11:exon12:exon13:exon14:exon2:exon3:exon4:exon5:exon6:exon7:exon8:exon9,TAF1B:NM_001318976:exon1:exon10:exon11:exon12:exon13:exon14:exon15:exon2:exon3:exon4:exon5:exon6:exon7:exon8:exon9,TAF1B:NM_005680:exon1:exon10:exon11:exon12:exon13:exon14:exon15:exon2:exon3:exon4:exon5:exon6:exon7:exon8:exon9	0.7315	0.4541	0.4752	0.4365	0.3132	0.0348	0.0143	0.3716	0.6977	3.47943e-77	5.37244e-77	25.2331
2	9983570	10074546	TAF1B	exonic	TAF1B:NM_001318977:exon1:exon10:exon11:exon12:exon13:exon14:exon2:exon3:exon4:exon5:exon6:exon7:exon8:exon9,TAF1B:NM_001318976:exon1:exon10:exon11:exon12:exon13:exon14:exon15:exon2:exon3:exon4:exon5:exon6:exon7:exon8:exon9,TAF1B:NM_005680:exon1:exon10:exon11:exon12:exon13:exon14:exon15:exon2:exon3:exon4:exon5:exon6:exon7:exon8:exon9	0.7315	0.4541	0.4752	0.4365	0.3132	0.0348	0.0143	0.3716	0.6977	3.47943e-77	5.37244e-77	25.2331
12	102467966	102513909	NUP37	exonic	NUP37:NM_024057:exon1:exon10:exon2:exon3:exon4:exon5:exon6:exon7:exon8:exon9	0.6781	0.5333	0.5505	0.6249	0.3006	0.006	0.1527	0.5997	0.3226	1.23275e-155	5.46973e-155	25.244
7	148959261	148982085	ZNF783	exonic	ZNF783:NM_001195220:exon1:exon2:exon3:exon4:exon5:exon6,ZNF783:NR_144367:exon1:exon2:exon3:exon4:exon5:exon6:exon7,ZNF783:NR_144366:exon1:exon2:exon3:exon4:exon5:exon6:exon7	0.6107	0.4572	0.3729	0.4075	0.4548	0.0028	0.0121	0.1314	0.2191	9.1206e-249	1.1342e-247	25.2604
19	19375173	19384074	TM6SF2	exonic	TM6SF2:NM_001001524:exon1:exon10:exon2:exon3:exon4:exon5:exon6:exon7:exon8:exon9	0.3246	0.9636	0.9143	0.3506	0.2962	NA	0.1204	0.9773	0.463	1.7486e-34	1.31985e-34	25.2704
9	96338908	96441869	PHF2	exonic	MIR548AU:NR_049853:exon1,PHF2:NM_005392:exon1:exon10:exon11:exon12:exon13:exon14:exon15:exon16:exon17:exon18:exon19:exon2:exon20:exon21:exon22:exon3:exon4:exon5:exon6:exon7:exon8:exon9	0.6443	0.4835	0.482	0.4151	0.2825	0.0388	0.0574	0.2988	0.2648	0	0	25.2977
4	106629940	106768882	GSTCD	exonic	GSTCD:NM_001031720:exon1:exon10:exon11:exon12:exon2:exon3:exon4:exon5:exon6:exon7:exon8:exon9,GSTCD:NM_024751:exon1:exon10:exon11:exon12:exon2:exon3:exon4:exon5:exon6:exon7:exon8:exon9,LOC101929529:NR_125927:exon1:exon2:exon3:exon4	0.9506	0.9426	0.918	0.962	0.7075	0	0	0.887	NA	4.15829e-116	1.09876e-115	25.3518
14	50779046	50792946	ATP5S	exonic	ATP5S:NR_033761:exon1:exon2:exon3:exon4:exon5:exon6,ATP5S:NM_001003805:exon1:exon2:exon3:exon4,ATP5S:NM_015684:exon1:exon2:exon3,ATP5S:NM_001003803:exon1:exon2:exon3:exon4:exon5	0.4954	0.5787	0.48	0.3838	0.3238	0.1566	0.0324	0.8988	0.0182	7.06049e-114	1.82561e-113	25.3524
3	142315228	142432505	PLS1	exonic	PLS1:NM_002670:exon1:exon10:exon11:exon12:exon13:exon14:exon15:exon16:exon2:exon3:exon4:exon5:exon6:exon7:exon8:exon9,PLS1:NM_001145319:exon1:exon10:exon11:exon12:exon13:exon14:exon15:exon16:exon2:exon3:exon4:exon5:exon6:exon7:exon8:exon9,PLS1:NM_001172312:exon1:exon10:exon11:exon12:exon13:exon14:exon15:exon16:exon2:exon3:exon4:exon5:exon6:exon7:exon8:exon9	0.7762	0.6601	0.6357	0.4433	0.4522	NA	0.0222	0.2703	NA	3.11691e-80	5.03706e-80	25.3583
7	66018454	66057394	GS1-124K5.11	ncRNA_exonic	GS1-124K5.11:NR_111972:exon1:exon2:exon3:exon4:exon5,GS1-124K5.11:NR_111978:exon1:exon2:exon3:exon4:exon5,GS1-124K5.11:NR_111975:exon1:exon2:exon3:exon4,GS1-124K5.11:NR_111973:exon1:exon2:exon3:exon4:exon5:exon6,GS1-124K5.11:NR_111977:exon1:exon2:exon3:exon4:exon5:exon6,GS1-124K5.11:NR_111976:exon1:exon2:exon3:exon4,GS1-124K5.11:NR_111974:exon1:exon2:exon3,GS1-124K5.11:NR_111979:exon1:exon2:exon3…	0.6336	0.6114	0.6131	0.5246	0.3105	0.0108	0.0365	0.4581	0.5097	9.80133e-265	1.49343e-263	25.3735
5	178138521	178157703	ZNF354A	exonic	ZNF354A:NM_001324339:exon1:exon2:exon3:exon4,ZNF354A:NM_005649:exon1:exon2:exon3:exon4:exon5	0.8023	0.3836	0.3761	0.3189	0.3326	0.0105	0.5323	0.1161	0	1.76828e-88	3.20921e-88	25.3809
6	159186772	159239340	EZR	exonic	EZR-AS1:NR_102425:exon1,EZR:NM_001111077:exon10:exon11:exon12:exon13:exon14:exon2:exon3:exon4:exon5:exon6:exon7:exon8:exon9,EZR:NM_003379:exon1:exon10:exon11:exon12:exon13:exon2:exon3:exon4:exon5:exon6:exon7:exon8:exon9	0.969	0.9169	0.953	0.9227	0.4543	NA	NA	0.8866	0.9824	7.73428e-80	1.24085e-79	25.3933
21	47878861	47966219	DIP2A	exonic	DIP2A-IT1:NR_046400:exon1:exon2:exon3:exon4,DIP2A:NM_015151:exon1:exon10:exon11:exon12:exon13:exon14:exon15:exon16:exon17:exon18:exon19:exon2:exon20:exon3:exon4:exon5:exon6:exon7:exon8:exon9,DIP2A:NM_206891:exon1:exon10:exon11:exon12:exon13:exon14:exon15:exon16:exon17:exon18:exon19:exon2:exon20:exon3:exon4:exon5:exon6:exon7:exon8:exon9,DIP2A:NM_001146116:exon1:exon10:exon11:exon12:exon13:exon14:e…	0.5477	0.4775	0.4421	0.4609	0.4038	0.0017	0.2186	0.2062	0.0915	3.14139e-176	1.70981e-175	25.4077
21	47878861	47967120	DIP2A	exonic	DIP2A-IT1:NR_046400:exon1:exon2:exon3:exon4,DIP2A:NM_015151:exon1:exon10:exon11:exon12:exon13:exon14:exon15:exon16:exon17:exon18:exon19:exon2:exon20:exon21:exon3:exon4:exon5:exon6:exon7:exon8:exon9,DIP2A:NM_206891:exon1:exon10:exon11:exon12:exon13:exon14:exon15:exon16:exon17:exon18:exon19:exon2:exon20:exon3:exon4:exon5:exon6:exon7:exon8:exon9,DIP2A:NM_001146116:exon1:exon10:exon11:exon12:exon13:e…	0.5477	0.4775	0.4421	0.4609	0.4038	0.0017	0.2186	0.2062	0.0915	3.14139e-176	1.70981e-175	25.4077
6	70925742	70992911	COL9A1	exonic	COL9A1:NM_078485:exon1:exon10:exon11:exon12:exon13:exon14:exon15:exon16:exon17:exon18:exon19:exon2:exon20:exon21:exon22:exon23:exon24:exon25:exon26:exon27:exon28:exon29:exon3:exon30:exon31:exon32:exon4:exon5:exon6:exon7:exon8:exon9,COL9A1:NM_001851:exon10:exon11:exon12:exon13:exon14:exon15:exon16:exon17:exon18:exon19:exon20:exon21:exon22:exon23:exon24:exon25:exon26:exon27:exon28:exon29:exon30:exo…	0.7482	0.6717	0.6961	0.6854	0.6142	0.1743	0.0541	0.469	0.1951	1.27239e-99	2.69763e-99	25.4177
20	44470359	44486048	ACOT8	exonic	ACOT8:NM_005469:exon1:exon2:exon3:exon4:exon5:exon6,SNX21:NM_001042632:exon4,SNX21:NM_152897:exon5,SNX21:NM_001042633:exon5,SNX21:NM_033421:exon4	0.5778	0	NA	0.0513	0.2653	0	0.0161	0.0238	NA	3.23134e-16	1.61648e-16	25.4212
2	24272570	24286550	FKBP1B	exonic	FKBP1B:NM_001322964:exon1:exon2:exon3:exon4,FKBP1B:NM_001322963:exon1:exon2:exon3:exon4:exon5,FKBP1B:NR_136539:exon1:exon2:exon3:exon4,FKBP1B:NR_136536:exon1:exon2:exon3:exon4:exon5:exon6,FKBP1B:NR_136538:exon1:exon2:exon3:exon4:exon5,FKBP1B:NM_004116:exon1:exon2:exon3:exon4,FKBP1B:NM_054033:exon1:exon2:exon3:exon4	0.3291	0.3656	0.34	0.1945	0.0562	0.008	0.0152	0.168	0.0972	1.60698e-257	2.21709e-256	25.4255
17	29226000	29233286	TEFM	exonic	TEFM:NM_024683:exon1:exon2:exon3:exon4	0.8234	0.8428	0.8213	0.645	0.7629	0	0.0444	0.4932	0	2.34361e-37	1.87214e-37	25.4819
13	20277008	20357159	PSPC1	exonic	PSPC1:NR_003272:exon1:exon2:exon3:exon4:exon5:exon6,PSPC1:NM_001042414:exon1:exon10:exon2:exon3:exon4:exon5:exon6:exon7:exon8:exon9,PSPC1:NR_044998:exon1:exon2:exon3:exon4:exon5:exon6	0.5182	0.5001	0.4989	0.4546	0.5872	0.0149	0.2215	0.1278	0.0428	0	0	25.483
19	41197433	41222790	COQ8B	exonic	COQ8B:NM_024876:exon1:exon10:exon11:exon12:exon13:exon14:exon15:exon2:exon3:exon4:exon5:exon6:exon7:exon8:exon9,COQ8B:NM_001142555:exon1:exon10:exon11:exon12:exon13:exon14:exon2:exon3:exon4:exon5:exon6:exon7:exon8:exon9	0.7198	0.3453	0.434	0.5969	0.413	0.1136	0.0045	0.1837	0.3477	3.14437e-70	4.3719e-70	25.486
19	11663857	11670051	ELOF1	exonic	ELOF1:NM_032377:exon1:exon2:exon3:exon4	0.3532	0.4297	0.4532	0.4362	0.1102	0.0123	0.0032	0.9365	0.2811	4.55429e-61	5.49354e-61	25.4943
9	40715523	40722679	FAM74A3	ncRNA_exonic	FAM74A3:NR_026801:exon1:exon2	0.9667	0.9615	0.9231	1	0.6981	NA	0.697	0.75	NA	4.50187e-13	2.05519e-13	25.4947
10	34601187	35104253	PARD3	exonic	PARD3:NM_001184787:exon1:exon10:exon11:exon12:exon13:exon14:exon15:exon16:exon17:exon18:exon19:exon2:exon20:exon3:exon4:exon5:exon6:exon7:exon8:exon9,PARD3:NM_001184790:exon1:exon10:exon11:exon12:exon13:exon14:exon15:exon16:exon17:exon18:exon2:exon3:exon4:exon5:exon6:exon7:exon8:exon9,PARD3:NM_001184794:exon1:exon10:exon11:exon12:exon13:exon14:exon15:exon16:exon17:exon18:exon19:exon2:exon20:exon3…	0.7032	0.6831	0.6156	0.5117	0.6298	0.0947	0.1181	0.2969	0.0875	0	0	25.5151
14	21756135	21819460	RPGRIP1	exonic	RPGRIP1:NM_020366:exon1:exon10:exon11:exon12:exon13:exon14:exon15:exon16:exon17:exon18:exon19:exon2:exon20:exon21:exon22:exon23:exon24:exon3:exon4:exon5:exon6:exon7:exon8:exon9	0.9612	0.9369	0.8441	0.9315	0.6315	NA	0.7317	0.9637	NA	3.01512e-129	9.54489e-129	25.516
15	72968122	72978490	HIGD2B	exonic	HIGD2B:NM_001350932:exon1:exon2:exon3	0.6014	0.6657	0.6047	0.5802	0.4491	0.0196	0.3611	0.0952	0.619	1.78769e-46	1.68136e-46	25.5311
14	36007557	36278432	RALGAPA1	exonic	RALGAPA1P1:NR_104269:exon1:exon10:exon11:exon12:exon13:exon14:exon15:exon16:exon17:exon18:exon19:exon2:exon20:exon21:exon22:exon23:exon24:exon25:exon26:exon27:exon28:exon29:exon3:exon30:exon31:exon32:exon33:exon34:exon35:exon36:exon37:exon38:exon39:exon4:exon40:exon41:exon42:exon43:exon5:exon6:exon7:exon8:exon9,SNORA101B:NR_135620:exon1,RALGAPA1:NM_001346249:exon1:exon10:exon11:exon12:exon13:exon…	0.7128	0.9526	0.9636	0.9763	0.7103	0	0.2232	0.9394	0.9091	6.76727e-155	2.96236e-154	25.5371
14	36007960	36278350	RALGAPA1	exonic	RALGAPA1P1:NR_104269:exon1:exon10:exon11:exon12:exon13:exon14:exon15:exon16:exon17:exon18:exon19:exon2:exon20:exon21:exon22:exon23:exon24:exon25:exon26:exon27:exon28:exon29:exon3:exon30:exon31:exon32:exon33:exon34:exon35:exon36:exon37:exon38:exon39:exon4:exon40:exon41:exon42:exon43:exon5:exon6:exon7:exon8:exon9,SNORA101B:NR_135620:exon1,RALGAPA1:NM_001346249:exon1:exon10:exon11:exon12:exon13:exon…	0.7128	0.9526	0.9636	0.9763	0.7103	0	0.2232	0.9394	0.9091	6.76727e-155	2.96236e-154	25.5371
4	41992522	42089551	SLC30A9	exonic	SLC30A9:NM_006345:exon1:exon10:exon11:exon12:exon13:exon14:exon15:exon16:exon17:exon18:exon2:exon3:exon4:exon5:exon6:exon7:exon8:exon9	0.8347	0.6876	0.6215	0.4862	0.5864	0.0063	0.3706	0.3069	0	4.46973e-63	5.5721e-63	25.5404
9	102117621	102137539	NAMA	ncRNA_exonic	NAMA:NR_102271:exon1:exon2:exon3:exon4:exon5:exon6,NAMA:NR_102270:exon1:exon10:exon2:exon3:exon4:exon5:exon6:exon7:exon8:exon9	0.7821	0.5863	0.5199	0.5679	0.227	0	0.3525	0.3712	0.5482	4.33394e-34	3.2487e-34	25.5517
4	144833483	144903605	LOC101927636	ncRNA_exonic	LOC101927636:NR_125886:exon1:exon2:exon3:exon4:exon5:exon6:exon7	0.6744	0.427	0.9565	0.4388	0.3415	NA	0.0877	0.9091	NA	4.91751e-06	1.71663e-06	25.5684
15	78730517	78766164	IREB2	exonic	IREB2:NM_001320941:exon1:exon2:exon3:exon4:exon5:exon6:exon7,IREB2:NM_004136:exon1:exon2:exon3:exon4:exon5:exon6:exon7:exon8,IREB2:NM_001320943:exon1:exon2:exon3:exon4:exon5:exon6:exon7:exon8,IREB2:NM_001320942:exon1:exon2:exon3:exon4:exon5:exon6:exon7:exon8	0.6268	0.6207	0.5162	0.3115	0.467	0.0204	0.3121	0.1053	0.1	5.35998e-45	4.90964e-45	25.5694
1	166944818	166991449	MAEL	exonic	MAEL:NM_001286378:exon1:exon10:exon11:exon12:exon13:exon2:exon3:exon4:exon5:exon6:exon7:exon8:exon9,MAEL:NM_001286377:exon1:exon10:exon11:exon2:exon3:exon4:exon5:exon6:exon7:exon8:exon9,MAEL:NM_032858:exon1:exon10:exon11:exon12:exon2:exon3:exon4:exon5:exon6:exon7:exon8:exon9	0.5543	0.8041	0.8288	0.6406	0.2445	0	0.1908	0.9495	0.9615	1.71788e-119	4.72843e-119	25.5875
12	10771537	10826891	STYK1	exonic	STYK1:NM_018423:exon1:exon10:exon11:exon2:exon3:exon4:exon5:exon6:exon7:exon8:exon9	0.6049	0.6392	0.671	0.5466	0.3957	0	0.6735	0.0139	NA	4.4548e-37	3.54077e-37	25.5905
1	46769284	46782449	UQCRH	exonic	UQCRH:NM_001297566:exon1:exon2:exon3,UQCRH:NM_006004:exon1:exon2:exon3:exon4,UQCRH:NM_001297565:exon1:exon2:exon3:exon4:exon5	0.7489	0.7419	0.7153	0.8482	0.6981	0	0.0945	0.2419	0	7.37742e-141	2.7008e-140	25.599
12	70636809	70748773	CNOT2	exonic	LINC01481:NR_120460:exon1,LINC01481:NR_120461:exon1:exon2,LINC01481:NR_120459:exon1,CNOT2:NM_001199303:exon1:exon10:exon11:exon12:exon13:exon14:exon15:exon16:exon2:exon3:exon4:exon5:exon6:exon7:exon8:exon9,CNOT2:NM_014515:exon1:exon10:exon11:exon12:exon13:exon14:exon15:exon16:exon2:exon3:exon4:exon5:exon6:exon7:exon8:exon9,CNOT2:NM_001199302:exon1:exon10:exon11:exon12:exon13:exon14:exon15:exon16:…	0.5276	0.8809	0.7621	0.7041	0.3888	0.2256	0.5017	0.6449	1	5.80183e-123	1.68562e-122	25.605
15	64979772	64995480	OAZ2	exonic	OAZ2:NM_002537:exon1:exon2:exon3:exon4:exon5,OAZ2:NM_001301302:exon1:exon2:exon3:exon4:exon5	0.6875	0.3267	0.4538	0.125	0.1306	0.1071	0	0.0517	0.0926	8.17639e-27	5.25596e-27	25.6053
17	8280833	8286482	RPL26	exonic	RPL26:NM_000987:exon1:exon2:exon3:exon4,RPL26:NM_001315530:exon1:exon2:exon3:exon4,RPL26:NM_001315531:exon1:exon2:exon3:exon4	0.9593	0.9263	0.96	0.9277	0.4749	NA	0.8586	0.9217	0.9375	9.59493e-48	9.23888e-48	25.6205
5	131646968	131705608	SLC22A4	exonic	MIR3936:NR_037500:exon1,SLC22A4:NM_003059:exon10:exon2:exon3:exon4:exon5:exon6:exon7:exon8:exon9,SLC22A5:NM_001308122:exon1,SLC22A5:NM_003060:exon1,MIR3936HG:NR_110997:exon1:exon2:exon3:exon4:exon5:exon6:exon7:exon8	0.7107	0.5365	0.6705	0.2483	0.3483	NA	NA	0.0857	0.8636	9.57173e-31	6.68606e-31	25.6248
19	51848408	51869672	ETFB	exonic	ETFB:NM_001985:exon1:exon2:exon3:exon4:exon5:exon6,ETFB:NM_001014763:exon1:exon2:exon3:exon4:exon5	0.8021	0.3513	0.3199	0.55	0.5098	NA	0	0.0725	0.1799	7.3654e-69	1.00419e-68	25.6393
20	37554954	37581703	FAM83D	exonic	FAM83D:NM_030919:exon1:exon2:exon3:exon4	0.9633	0.9301	0.742	0.568	0.7005	0.0429	0.2488	0.4806	NA	7.44881e-89	1.35586e-88	25.6422
6	144471653	144513076	STX11	exonic	STX11:NM_003764:exon1:exon2	0.8088	0.7833	0.7328	0.586	0.6524	0	0.0112	0.48	0.2345	2.91631e-127	8.9809e-127	25.6473
7	26706680	26904362	SKAP2	exonic	SKAP2:NM_003930:exon1:exon10:exon11:exon12:exon13:exon2:exon3:exon4:exon5:exon6:exon7:exon8:exon9,SKAP2:NM_001303468:exon1:exon10:exon11:exon12:exon13:exon2:exon3:exon4:exon5:exon6:exon7:exon8:exon9	0.4101	0.4835	0.6621	0.4677	0.3362	0.0115	0.1031	0.1838	0	5.65902e-98	1.1742e-97	25.6879
8	126010719	126034525	SQLE	exonic	SQLE:NM_003129:exon1:exon10:exon11:exon2:exon3:exon4:exon5:exon6:exon7:exon8:exon9	0.995	0.6973	0.6089	0.97	0.6424	NA	NA	0.037	0.1951	3.30155e-19	1.79136e-19	25.7124
6	143380499	143661480	AIG1	exonic	AIG1:NM_016108:exon1:exon2:exon3:exon4:exon5:exon6,AIG1:NM_001286587:exon1:exon2:exon3:exon4:exon5:exon6:exon7,AIG1:NM_001286589:exon1:exon2:exon3:exon4,AIG1:NM_001286588:exon1:exon2:exon3:exon4	0.6673	0.5927	0.5669	0.3147	0.4387	0.1902	0.2222	0.194	0.2085	1.64304e-198	1.17735e-197	25.7132
17	30469472	30552790	RHOT1	exonic	LOC105371730:NR_136413:exon1:exon2,ARGFXP2:NR_002222:exon1,RHOT1:NM_001288755:exon1:exon10:exon11:exon12:exon13:exon14:exon15:exon16:exon17:exon18:exon19:exon2:exon3:exon4:exon5:exon6:exon7:exon8:exon9,RHOT1:NM_001033567:exon1:exon10:exon11:exon12:exon13:exon14:exon15:exon16:exon17:exon18:exon19:exon2:exon20:exon3:exon4:exon5:exon6:exon7:exon8:exon9,RHOT1:NM_001288754:exon1:exon10:exon11:exon12:e…	0.8539	0.8142	0.7614	0.693	0.5252	0.2	0.1425	0.7102	0.4264	6.06588e-276	1.01948e-274	25.72
3	58727736	59035715	C3orf67	exonic	C3orf67:NR_147235:exon1:exon2:exon3:exon4:exon5:exon6:exon7,C3orf67:NM_001351532:exon1:exon10:exon11:exon12:exon13:exon14:exon15:exon2:exon3:exon4:exon5:exon6:exon7:exon8:exon9,C3orf67:NM_001351530:exon1:exon10:exon11:exon12:exon13:exon14:exon15:exon16:exon2:exon3:exon4:exon5:exon6:exon7:exon8:exon9,C3orf67:NM_198463:exon1:exon10:exon11:exon12:exon13:exon14:exon15:exon16:exon2:exon3:exon4:exon5:e…	0.6486	0.8342	0.8677	0.6628	0.5122	0	0.7333	0.6178	0.9286	1.08537e-63	1.36378e-63	25.7225
18	21718919	21740033	CABYR	exonic	CABYR:NM_012189:exon1:exon2:exon3:exon4:exon5,CABYR:NM_138644:exon1:exon2:exon3:exon4:exon5,CABYR:NM_153769:exon1:exon2:exon3:exon4:exon5,CABYR:NM_153770:exon1:exon2:exon3:exon4:exon5,CABYR:NM_153768:exon1:exon2:exon3:exon4,CABYR:NM_001308231:exon1:exon2:exon3,CABYR:NM_138643:exon1:exon2:exon3	0.456	0.7958	0.961	0.6794	0.5276	NA	0.1145	0.8902	0.9231	9.30432e-85	1.61012e-84	25.7615
18	21718919	21741564	CABYR	exonic	CABYR:NM_012189:exon1:exon2:exon3:exon4:exon5:exon6,CABYR:NM_138644:exon1:exon2:exon3:exon4:exon5:exon6,CABYR:NM_153769:exon1:exon2:exon3:exon4:exon5:exon6,CABYR:NM_153770:exon1:exon2:exon3:exon4:exon5:exon6,CABYR:NM_153768:exon1:exon2:exon3:exon4:exon5,CABYR:NM_001308231:exon1:exon2:exon3,CABYR:NM_138643:exon1:exon2:exon3:exon4	0.456	0.7958	0.961	0.6794	0.5276	NA	0.1145	0.8902	0.9231	9.30432e-85	1.61012e-84	25.7615
7	11013498	11147376	PHF14	exonic	PHF14:NM_014660:exon1:exon10:exon11:exon12:exon13:exon14:exon15:exon16:exon17:exon2:exon3:exon4:exon5:exon6:exon7:exon8:exon9,PHF14:NR_033435:exon1:exon10:exon11:exon12:exon13:exon14:exon15:exon16:exon2:exon3:exon4:exon5:exon6:exon7:exon8:exon9,PHF14:NR_033436:exon1:exon10:exon11:exon12:exon13:exon14:exon15:exon2:exon3:exon4:exon5:exon6:exon7:exon8:exon9	0.644	0.9491	0.8528	0.7375	0.6093	0	0.3002	0.9545	1	7.30927e-89	1.3309e-88	25.7836
15	100330360	100347132	DNM1P46	ncRNA_exonic	DNM1P46:NR_003260:exon1:exon2:exon3:exon4:exon5	0.5126	0.3829	0.4894	0.6441	0.1538	0.1262	0	0.5598	0.3908	5.2549e-52	5.43649e-52	25.8086
1	214161277	214214847	PROX1	exonic	PROX1:NM_002763:exon1:exon2:exon3:exon4:exon5,PROX1:NM_001270616:exon1:exon2:exon3:exon4:exon5	0.6088	0.512	0.526	0.5369	0.2595	0.1435	0.3093	0.2526	0.6081	9.94243e-112	2.48842e-111	25.836
14	58894102	59015549	KIAA0586	exonic	TIMM9:NR_130750:exon1,TIMM9:NM_001304487:exon1,TIMM9:NM_001304485:exon1,TIMM9:NM_012460:exon1,KIAA0586:NM_014749:exon1:exon10:exon11:exon12:exon13:exon14:exon15:exon16:exon17:exon18:exon19:exon2:exon20:exon21:exon22:exon23:exon24:exon25:exon26:exon27:exon28:exon29:exon3:exon30:exon4:exon5:exon6:exon7:exon8:exon9,KIAA0586:NM_001329947:exon1:exon10:exon11:exon12:exon13:exon14:exon15:exon16:exon17:e…	0.9789	0.9384	0.962	0.9311	0.7446	0.7826	0.0989	0.9412	NA	2.72617e-95	5.44866e-95	25.8444
14	58894393	59015549	KIAA0586	exonic	KIAA0586:NM_014749:exon1:exon10:exon11:exon12:exon13:exon14:exon15:exon16:exon17:exon18:exon19:exon2:exon20:exon21:exon22:exon23:exon24:exon25:exon26:exon27:exon28:exon29:exon3:exon30:exon4:exon5:exon6:exon7:exon8:exon9,KIAA0586:NM_001329947:exon1:exon10:exon11:exon12:exon13:exon14:exon15:exon16:exon17:exon18:exon19:exon2:exon20:exon21:exon22:exon23:exon24:exon25:exon26:exon27:exon28:exon29:exon3…	0.9789	0.9384	0.962	0.9311	0.7446	0.7826	0.0989	0.9412	NA	2.72617e-95	5.44866e-95	25.8444
14	68000007	68056255	PLEKHH1	exonic	TMEM229B:NM_001348547:exon1,TMEM229B:NM_001348546:exon1,PLEKHH1:NM_020715:exon1:exon10:exon11:exon12:exon13:exon14:exon15:exon16:exon17:exon18:exon19:exon2:exon20:exon21:exon22:exon23:exon24:exon25:exon26:exon27:exon28:exon29:exon3:exon4:exon5:exon6:exon7:exon8:exon9,PIGH:NM_004569:exon4	0.7393	0.5914	0.6219	0.5667	0.4307	0.2483	0.1353	0.4122	0.537	1.05521e-115	2.78026e-115	25.8455
2	30670091	30867091	LCLAT1	exonic	LCLAT1:NM_001304445:exon1:exon2:exon3:exon4:exon5:exon6:exon7:exon8,LCLAT1:NM_001304446:exon1:exon2:exon3:exon4:exon5:exon6,LCLAT1:NM_182551:exon1:exon2:exon3:exon4:exon5:exon6:exon7,LCLAT1:NM_001002257:exon1:exon2:exon3:exon4:exon5:exon6	0.7045	0.9389	0.9719	0.9101	0.6104	0.25	0.4286	0.9392	0.988	1.25838e-240	1.41281e-239	25.8519
5	125877532	125931082	ALDH7A1	exonic	ALDH7A1:NM_001201377:exon1:exon10:exon11:exon12:exon13:exon14:exon15:exon16:exon17:exon18:exon2:exon3:exon4:exon5:exon6:exon7:exon8:exon9,ALDH7A1:NM_001202404:exon1:exon10:exon11:exon12:exon13:exon14:exon15:exon16:exon2:exon3:exon4:exon5:exon6:exon7:exon8:exon9,ALDH7A1:NM_001182:exon1:exon10:exon11:exon12:exon13:exon14:exon15:exon16:exon17:exon18:exon2:exon3:exon4:exon5:exon6:exon7:exon8:exon9	0.6232	0.5387	0.5083	0.5791	0.3796	0.0522	0.1986	0.1575	NA	3.16045e-106	7.34647e-106	25.8523
7	151832009	152133090	KMT2C	exonic	KMT2C:NM_170606:exon1:exon10:exon11:exon12:exon13:exon14:exon15:exon16:exon17:exon18:exon19:exon2:exon20:exon21:exon22:exon23:exon24:exon25:exon26:exon27:exon28:exon29:exon3:exon30:exon31:exon32:exon33:exon34:exon35:exon36:exon37:exon38:exon39:exon4:exon40:exon41:exon42:exon43:exon44:exon45:exon46:exon47:exon48:exon49:exon5:exon50:exon51:exon52:exon53:exon54:exon55:exon56:exon57:exon58:exon59:exo…	0.6196	0.5893	0.5789	0.5772	0.4985	0.1466	0.21	0.3965	0.05	0	0	25.8591
7	43915492	43946668	URGCP	exonic	URGCP:NM_001077663:exon1:exon2:exon3:exon4:exon5:exon6,URGCP:NM_017920:exon1:exon2:exon3:exon4:exon5,URGCP:NM_001077664:exon2:exon3:exon4:exon5:exon6,URGCP:NM_001290076:exon3:exon4:exon5:exon6:exon7,URGCP:NM_001290075:exon1:exon2:exon3:exon4:exon5:exon6,URGCP-MRPS24:NM_001204871:exon1:exon2:exon3:exon4	0.6516	0.563	0.5706	0.5275	0.3669	0.1914	0.1048	0.3956	0.3664	5.99461e-255	8.05028e-254	25.8793
1	33086816	33116191	ZBTB8OS	exonic	ZBTB8OS:NM_178547:exon1:exon2:exon3:exon4:exon5:exon6:exon7,ZBTB8OS:NM_001308139:exon1:exon2:exon3:exon4:exon5:exon6:exon7,ZBTB8OS:NM_001308137:exon1:exon2:exon3:exon4:exon5,ZBTB8OS:NM_001308140:exon1:exon2:exon3:exon4:exon5:exon6:exon7,ZBTB8OS:NM_001308135:exon1:exon2:exon3:exon4:exon5:exon6,ZBTB8OS:NM_001308138:exon1:exon2:exon3:exon4:exon5:exon6,ZBTB8OS:NM_001330475:exon1:exon2:exon3:exon4:exo…	0.9505	0.9277	0.9365	0.9457	0.8677	NA	0.0726	0.9053	NA	1.50305e-107	3.57014e-107	25.9108
10	5932165	5979558	FBXO18	exonic	FBXO18:NM_032807:exon1:exon10:exon11:exon12:exon13:exon14:exon15:exon16:exon17:exon18:exon19:exon2:exon20:exon21:exon22:exon3:exon4:exon5:exon6:exon7:exon8:exon9,FBXO18:NM_001258452:exon10:exon11:exon12:exon13:exon14:exon15:exon16:exon17:exon18:exon19:exon2:exon20:exon21:exon22:exon3:exon4:exon5:exon6:exon7:exon8:exon9,FBXO18:NM_001258453:exon1:exon10:exon11:exon12:exon13:exon14:exon15:exon16:exo…	0.7687	0.5672	0.614	0.451	0.4091	0	0.0083	0.5058	0.2009	3.57757e-91	6.76744e-91	25.9203
2	85545140	85555419	TGOLN2	exonic	TGOLN2:NM_001206844:exon1:exon2:exon3:exon4:exon5,TGOLN2:NM_001206840:exon1:exon2:exon3:exon4,TGOLN2:NM_006464:exon1:exon2:exon3:exon4,TGOLN2:NM_001206841:exon1:exon2:exon3:exon4	0.3765	0.5013	0.7044	0.5096	0.3561	0.015	0.0298	0.8095	0.8966	1.60165e-69	2.20645e-69	25.9212
6	109814058	110012415	AK9	exonic	AK9:NM_001329602:exon1:exon10:exon11:exon12:exon2:exon3:exon4:exon5:exon6:exon7:exon8:exon9,AK9:NM_145025:exon1:exon10:exon11:exon12:exon2:exon3:exon4:exon5:exon6:exon7:exon8:exon9,AK9:NR_138057:exon1:exon10:exon11:exon12:exon2:exon3:exon4:exon5:exon6:exon7:exon8:exon9,AK9:NM_001145128:exon1:exon10:exon11:exon12:exon13:exon14:exon15:exon16:exon17:exon18:exon19:exon2:exon20:exon21:exon22:exon23:ex…	0.9488	0.7954	0.7735	0.8041	0.6117	0	0.589	0.3607	NA	2.41044e-58	2.78171e-58	25.9262
22	31556137	31603005	RNF185	exonic	RNF185:NR_024211:exon1:exon2:exon3:exon4:exon5:exon6,RNF185:NR_024209:exon1:exon2:exon3:exon4:exon5:exon6:exon7,RNF185:NM_152267:exon1:exon2:exon3:exon4:exon5:exon6:exon7,RNF185:NR_024210:exon1:exon2:exon3:exon4:exon5:exon6:exon7,RNF185:NM_001135825:exon1:exon2:exon3:exon4:exon5,RNF185:NR_024212:exon1:exon2:exon3:exon4:exon5:exon6	0.8673	0.8369	0.5963	0.325	0.542	NA	0.0455	0.3617	0.0286	8.62364e-33	6.27677e-33	25.9524
12	6561176	6571488	TAPBPL	exonic	TAPBPL:NR_147128:exon1:exon2:exon3:exon4:exon5:exon6:exon7:exon8,TAPBPL:NR_147126:exon2:exon3:exon4:exon5:exon6:exon7:exon8,TAPBPL:NM_018009:exon1:exon2:exon3:exon4:exon5:exon6:exon7,TAPBPL:NR_147129:exon1:exon2:exon3:exon4:exon5:exon6:exon7:exon8,TAPBPL:NM_001351355:exon1:exon2:exon3:exon4:exon5:exon6:exon7:exon8,TAPBPL:NR_147127:exon1:exon2:exon3:exon4:exon5:exon6:exon7:exon8:exon9,VAMP1:NM_199…	0.9623	0.9774	0.9655	0.9754	0.8315	0	0	0.9452	0.9863	1.68311e-62	2.07859e-62	26.0422
11	64073698	64084212	ESRRA	exonic	ESRRA:NM_004451:exon2:exon3:exon4:exon5:exon6:exon7,ESRRA:NM_001282451:exon2:exon3:exon4:exon5:exon6:exon7,ESRRA:NM_001282450:exon1:exon2:exon3:exon4:exon5:exon6:exon7,TRMT112:NM_016404:exon4,TRMT112:NM_001286084:exon3,TRMT112:NM_001286082:exon4	0.6824	0.5967	0.6177	0.7392	0.4904	0.1963	0.1683	0.4085	0.4098	1.24543e-206	9.86785e-206	26.0476
1	185126290	185260913	SWT1	exonic	SWT1:NM_001105518:exon1:exon10:exon11:exon12:exon13:exon14:exon15:exon16:exon17:exon18:exon19:exon2:exon3:exon4:exon5:exon6:exon7:exon8:exon9,SWT1:NM_017673:exon1:exon10:exon11:exon12:exon13:exon14:exon15:exon16:exon17:exon18:exon19:exon2:exon3:exon4:exon5:exon6:exon7:exon8:exon9	0.648	0.5415	0.6052	0.3568	0.3951	0	0.0091	0.3869	0.0092	8.68e-94	1.70112e-93	26.0582
12	31824070	31882108	AMN1	exonic	AMN1:NR_103523:exon1:exon2:exon3:exon4:exon5:exon6,AMN1:NR_103522:exon1:exon2:exon3:exon4:exon5:exon6:exon7:exon8:exon9,AMN1:NM_001278412:exon1:exon2:exon3:exon4:exon5:exon6:exon7:exon8:exon9,AMN1:NM_001113402:exon1:exon2:exon3:exon4:exon5:exon6:exon7,AMN1:NM_001278411:exon1:exon2:exon3:exon4:exon5:exon6:exon7	0.8032	0.9134	0.9737	0.801	0.7156	0.4965	0.2652	0.9259	0.9841	5.21732e-84	8.93861e-84	26.0731
3	134318764	134369864	KY	exonic	KY:NM_001350860:exon1:exon2:exon3:exon4:exon5:exon6:exon7:exon8,KY:NM_178554:exon1:exon10:exon11:exon2:exon3:exon4:exon5:exon6:exon7:exon8:exon9,KY:NM_001350859:exon1:exon10:exon2:exon3:exon4:exon5:exon6:exon7:exon8:exon9	0.8288	0.6632	0.5012	0.5251	0.4648	1	0.0882	0.3743	0.3224	1.68578e-58	1.95194e-58	26.1025
11	67559237	67572807	FAM86C2P	ncRNA_exonic	FAM86C2P:NR_024249:exon1:exon2:exon3:exon4	0.6237	0.5719	0.6056	0.5379	0.3797	0.2652	0.0316	0.4789	0.3723	3.8469e-74	5.69718e-74	26.1079
3	197477260	197511317	FYTTD1	exonic	FYTTD1:NM_032288:exon2:exon3:exon4:exon5:exon6:exon7:exon8:exon9,FYTTD1:NR_027840:exon1:exon2:exon3:exon4:exon5:exon6:exon7:exon8:exon9,FYTTD1:NM_001011537:exon10:exon2:exon3:exon4:exon5:exon6:exon7:exon8:exon9	0.8381	0.6325	0.6163	0.6874	0.6338	0.0816	0.0998	0.3899	NA	8.44279e-118	2.2731e-117	26.1126
6	123070345	123105222	FABP7	exonic	FABP7:NM_001319039:exon1:exon2:exon3,FABP7:NM_001319041:exon1:exon2,FABP7:NM_001446:exon1:exon2:exon3:exon4,FABP7:NM_001319042:exon1:exon2:exon3:exon4	0.9706	1	0.902	0.875	0.7419	NA	0.3	0.8333	NA	4.75113e-06	1.66032e-06	26.1152
3	150264464	150303803	EIF2A	exonic	EIF2A:NM_001319046:exon1:exon10:exon11:exon12:exon13:exon14:exon2:exon3:exon4:exon5:exon6:exon7:exon8:exon9,EIF2A:NM_001319043:exon1:exon10:exon11:exon12:exon13:exon2:exon3:exon4:exon5:exon6:exon7:exon8:exon9,EIF2A:NM_032025:exon1:exon10:exon11:exon12:exon13:exon14:exon2:exon3:exon4:exon5:exon6:exon7:exon8:exon9,EIF2A:NM_001319044:exon1:exon10:exon11:exon12:exon2:exon3:exon4:exon5:exon6:exon7:exo…	0.6917	0.7003	0.6572	0.6879	0.4261	0.1782	0.2291	0.968	0	1.57538e-95	3.16116e-95	26.1231
14	36017713	36278432	RALGAPA1	exonic	RALGAPA1P1:NR_104269:exon1:exon10:exon11:exon12:exon13:exon14:exon15:exon16:exon17:exon18:exon19:exon2:exon20:exon21:exon22:exon23:exon24:exon25:exon26:exon27:exon28:exon29:exon3:exon30:exon31:exon32:exon33:exon34:exon35:exon36:exon37:exon38:exon39:exon4:exon40:exon41:exon42:exon5:exon6:exon7:exon8:exon9,SNORA101B:NR_135620:exon1,RALGAPA1:NM_001346249:exon1:exon10:exon11:exon12:exon13:exon14:exon…	0.6946	0.9501	0.9602	0.9763	0.6987	0	0.2232	0.9342	0.9091	2.10006e-144	7.97773e-144	26.1241
9	33290414	33371161	NFX1	exonic	NFX1:NM_001318758:exon1:exon10:exon11:exon12:exon13:exon14:exon15:exon16:exon17:exon18:exon19:exon2:exon20:exon21:exon22:exon23:exon24:exon3:exon4:exon5:exon6:exon7:exon8:exon9,NFX1:NM_002504:exon1:exon10:exon11:exon12:exon13:exon14:exon15:exon16:exon17:exon18:exon19:exon2:exon20:exon21:exon22:exon23:exon24:exon3:exon4:exon5:exon6:exon7:exon8:exon9,NFX1:NM_147134:exon1:exon10:exon11:exon12:exon13…	0.786	0.6862	0.6689	0.5754	0.6537	0.0127	0.0605	0.0224	0.0063	3.39854e-125	1.02386e-124	26.1284
9	34610481	34612110	RPP25L	exonic	RPP25L:NM_148178:exon1:exon2,RPP25L:NM_148179:exon1:exon2	0.6312	0.4222	0.5096	0.0252	0.2041	NA	0	NA	0.3351	1.66771e-31	1.18463e-31	26.1299
7	102277194	102312176	POLR2J2	exonic	SPDYE2:NM_001031618:exon1:exon2:exon3:exon4:exon5:exon6:exon7:exon8:exon9,SPDYE2B:NM_001166339:exon1:exon2:exon3:exon4:exon5:exon6:exon7:exon8:exon9,UPK3BL1:NM_001114403:exon1:exon2:exon3:exon4:exon5:exon6,POLR2J2:NM_032959:exon1:exon2:exon3:exon4:exon5:exon6:exon7:exon8:exon9	NA	0.9003	0.7524	0.9136	0.434	0	0.916	0.5846	0.6751	1.14471e-70	1.60163e-70	26.1301
4	123844224	124240604	SPATA5	exonic	SPATA5:NM_001345856:exon1:exon10:exon11:exon12:exon13:exon14:exon15:exon16:exon2:exon3:exon4:exon5:exon6:exon7:exon8:exon9,SPATA5:NM_001317799:exon1:exon10:exon11:exon2:exon3:exon4:exon5:exon6:exon7:exon8:exon9,SPATA5:NM_145207:exon1:exon10:exon11:exon12:exon13:exon14:exon15:exon16:exon2:exon3:exon4:exon5:exon6:exon7:exon8:exon9	0.9701	0.9741	0.9663	0.9839	0.7181	0.3088	0.3786	0.953	0.9853	0	0	26.1321
12	133696554	133707059	ZNF891	exonic	ZNF891:NM_001277291:exon1:exon2	0.4207	0.4937	0.5475	0.4232	0.3078	0.0088	0.1048	0.0906	0.0179	6.40286e-120	1.77471e-119	26.1504
5	60240955	60448864	NDUFAF2	exonic	NDUFAF2:NM_174889:exon1:exon2:exon3:exon4	0.9548	0.8312	0.7904	0.5985	0.6233	NA	0.0125	0.7692	0.9	2.18267e-43	1.945e-43	26.1636
19	54659377	54663481	LENG1	exonic	CNOT3:NM_014516:exon18,LENG1:NM_024316:exon1:exon2:exon3:exon4	0.5443	0.9058	0.5021	0.3056	0.2266	0.0417	0.0154	0.3376	0.2824	3.84318e-33	2.8221e-33	26.1687
12	7079943	7085165	EMG1	exonic	EMG1:NM_006331:exon1:exon2:exon3:exon4:exon5:exon6:exon7,EMG1:NR_135131:exon1:exon2:exon3:exon4:exon5,EMG1:NM_001320049:exon1:exon2:exon3:exon4:exon5:exon6	0.5712	0.4535	0.6508	0.5964	0.3583	0.0174	0.1583	0.5983	0.3806	8.80992e-72	1.25674e-71	26.1764
4	155702423	155749965	RBM46	exonic	RBM46:NM_001277171:exon1:exon2:exon3:exon4:exon5:exon6,RBM46:NM_144979:exon1:exon2:exon3:exon4:exon5,RBM46:NM_001277173:exon1:exon2:exon3:exon4:exon5	0.6611	0.7581	0.7767	0.6092	0.3346	NA	0.4242	0.7137	0.5606	4.53438e-119	1.23947e-118	26.1849
18	32621323	32723432	MAPRE2	exonic	MAPRE2:NR_046177:exon1:exon2:exon3:exon4:exon5:exon6:exon7,MAPRE2:NM_001256420:exon1:exon2:exon3:exon4:exon5:exon6,MAPRE2:NM_001143826:exon3:exon4:exon5:exon6:exon7:exon8,MAPRE2:NM_001143827:exon3:exon4:exon5:exon6:exon7:exon8,MAPRE2:NM_014268:exon1:exon2:exon3:exon4:exon5:exon6:exon7	0.9547	0.9721	0.7725	0.5549	0.9702	NA	0.0182	0.1408	1	9.93643e-25	6.1281e-25	26.2083
17	56769933	56772741	RAD51C	exonic	RAD51C:NM_058216:exon1:exon2,RAD51C:NR_103873:exon1:exon2,RAD51C:NR_103872:exon1:exon2,RAD51C:NM_002876:exon1:exon2	0.9911	0.3579	0.2671	0.2492	0.1409	NA	0.0162	0.2391	0.0125	5.73919e-49	5.63282e-49	26.22
9	136207750	136215011	MED22	exonic	MED22:NM_133640:exon1:exon2:exon3:exon4:exon5,MED22:NM_181491:exon1:exon2:exon3:exon4	0.4516	0.5015	0.3759	0.3947	0.1367	0.0193	0.0078	0.3997	0.2613	3.87777e-204	2.97883e-203	26.2345
12	56295196	56320909	PYM1	exonic	PYM1:NM_001143853:exon1:exon2:exon3,PYM1:NM_032345:exon2:exon3	0.7111	0.4838	0.3787	0.0888	0.3753	0.0268	0.0057	0.0625	NA	5.83865e-34	4.36365e-34	26.2373
2	20817563	20850864	HS1BP3	exonic	HS1BP3:NM_022460:exon1:exon2:exon3:exon4:exon5:exon6:exon7	0.698	0.6169	0.5896	0.5461	0.4015	0.0141	0.1471	0.3941	0.4348	1.14775e-203	8.76823e-203	26.2408
20	39657461	39753126	TOP1	exonic	PLCG1-AS1:NR_109889:exon5:exon6:exon7,TOP1:NM_003286:exon1:exon10:exon11:exon12:exon13:exon14:exon15:exon16:exon17:exon18:exon19:exon2:exon20:exon21:exon3:exon4:exon5:exon6:exon7:exon8:exon9	0.5488	0.4032	0.4145	0.3015	0.2678	0.0053	0.0361	0.1344	0.1506	1.46439e-261	2.11507e-260	26.251
1	154929501	154934258	LOC101928120	exonic	LOC101928120:NM_001321726:exon1,PYGO2:NM_138300:exon1:exon2:exon3	0.3903	0.7839	0.8732	0.4104	0.1277	NA	0.0031	0.5299	0.6964	2.38869e-43	2.12688e-43	26.2521
15	71184781	71342436	LRRC49	exonic	LRRC49:NM_001199018:exon1:exon10:exon11:exon12:exon13:exon14:exon15:exon16:exon17:exon2:exon3:exon4:exon5:exon6:exon7:exon8:exon9,LRRC49:NM_017691:exon1:exon10:exon11:exon12:exon13:exon14:exon15:exon16:exon2:exon3:exon4:exon5:exon6:exon7:exon8:exon9,LRRC49:NM_001199017:exon1:exon10:exon11:exon12:exon13:exon14:exon15:exon16:exon2:exon3:exon4:exon5:exon6:exon7:exon8:exon9,LRRC49:NM_001284357:exon10…	0.6201	0.5739	0.5988	0.6338	0.4652	0.0214	0.1701	0.3505	NA	6.84682e-84	1.17132e-83	26.2836
1	249200441	249213345	PGBD2	exonic	PGBD2:NM_170725:exon1:exon2:exon3,PGBD2:NM_001017434:exon1:exon2:exon3	0.4734	0.543	0.4426	0.2443	0.1622	0.1135	0.048	0.3587	NA	1.76537e-100	3.78331e-100	26.2891
19	36249043	36260077	PROSER3	exonic	PROSER3:NM_001039887:exon1:exon10:exon11:exon12:exon2:exon3:exon4:exon5:exon6:exon7:exon8:exon9	0.7549	0.7532	0.7334	0.7048	0.4579	0.125	0.0909	0.6029	0.5838	4.72145e-143	1.76696e-142	26.291
3	40518632	40530069	ZNF619	exonic	ZNF619:NM_001145093:exon1:exon2:exon3:exon4:exon5,ZNF619:NM_001145082:exon1:exon2:exon3:exon4:exon5:exon6,ZNF619:NR_026746:exon1:exon2:exon3:exon4:exon5:exon6,ZNF619:NM_001145083:exon1:exon2:exon3:exon4	0.9738	0.961	0.676	0.431	0.9877	0	0.2979	0.5577	NA	3.90673e-22	2.27626e-22	26.296
4	492988	533710	PIGG	exonic	PIGG:NM_001345988:exon1:exon10:exon11:exon12:exon2:exon3:exon4:exon5:exon6:exon7:exon8:exon9,PIGG:NM_001345990:exon1:exon10:exon11:exon12:exon13:exon14:exon2:exon3:exon4:exon5:exon6:exon7:exon8:exon9,PIGG:NM_001289055:exon1:exon2:exon3:exon4:exon5:exon6:exon7:exon8:exon9,PIGG:NR_110293:exon1:exon10:exon11:exon12:exon13:exon2:exon3:exon4:exon5:exon6:exon7:exon8:exon9,PIGG:NR_144331:exon1:exon10:ex…	0.8065	0.6897	0.6764	0.6803	0.4235	0.2005	0.1058	0.4924	0.6785	0	0	26.2978
20	26188821	26188914	MIR663A	ncRNA_exonic	MIR663A:NR_030386:exon1	NA	0.5676	0	0.1	0.1	0.2385	0.2029	0.1728	0.4196	2.88151e-10	1.20244e-10	26.3007
2	114470368	114514400	SLC35F5	exonic	MIR4782:NR_039943:exon1,SLC35F5:NM_001330316:exon1:exon10:exon11:exon12:exon13:exon14:exon15:exon2:exon3:exon4:exon5:exon6:exon7:exon8:exon9,SLC35F5:NM_025181:exon1:exon10:exon11:exon12:exon13:exon14:exon15:exon16:exon2:exon3:exon4:exon5:exon6:exon7:exon8:exon9,SLC35F5:NM_001330315:exon1:exon10:exon11:exon12:exon13:exon14:exon15:exon16:exon17:exon2:exon3:exon4:exon5:exon6:exon7:exon8:exon9,SLC35F…	0.4439	0.5696	0.3973	0.2274	0.1621	0	0.0029	0.3846	NA	1.89791e-95	3.80285e-95	26.3053
14	70233828	70238722	SRSF5	exonic	SRSF5:NM_006925:exon1:exon2:exon3:exon4:exon5:exon6:exon7:exon8,SRSF5:NM_001039465:exon1:exon2:exon3:exon4:exon5:exon6:exon7:exon8,SRSF5:NM_001320214:exon1:exon2:exon3:exon4:exon5:exon6:exon7:exon8,LOC100289511:NR_029378:exon1	0.4301	0.6696	0.7065	0.6065	0.192	0	0.0257	0.8362	0.9806	1.41749e-105	3.2554e-105	26.307
19	49403306	49426540	NUCB1	exonic	NUCB1-AS1:NR_046633:exon1:exon2,NUCB1:NM_006184:exon1:exon10:exon11:exon12:exon13:exon2:exon3:exon4:exon5:exon6:exon7:exon8:exon9	0.8609	0.728	0.7207	0.7586	0.6707	0.0324	0.2559	0.5406	0.5299	6.02525e-121	1.69289e-120	26.316
18	596997	650293	CLUL1	exonic	CLUL1:NM_014410:exon1:exon2:exon3:exon4:exon5:exon6:exon7:exon8:exon9,CLUL1:NM_001289036:exon1:exon10:exon11:exon2:exon3:exon4:exon5:exon6:exon7:exon8:exon9,CLUL1:NM_001318522:exon1:exon2:exon3:exon4:exon5:exon6:exon7:exon8:exon9,CLUL1:NM_199167:exon1:exon2:exon3:exon4:exon5:exon6:exon7:exon8:exon9,TYMSOS:NM_001012716:exon2	0.821	0.7793	0.6987	0.6461	0.5151	0.0404	0.6599	0.4268	0.3	1.0191e-63	1.28168e-63	26.3222
2	55199325	55276827	RTN4	exonic	RTN4:NM_001321862:exon1:exon2:exon3:exon4:exon5:exon6:exon7:exon8:exon9,RTN4:NR_135829:exon1:exon2:exon3:exon4:exon5:exon6:exon7,RTN4:NM_001321859:exon2:exon3:exon4:exon5:exon6:exon7:exon8:exon9,RTN4:NM_001321860:exon2:exon3:exon4:exon5:exon6:exon7:exon8:exon9,RTN4:NM_007008:exon1:exon2:exon3:exon4:exon5:exon6:exon7,RTN4:NM_020532:exon2:exon3:exon4:exon5:exon6:exon7:exon8:exon9,RTN4:NM_001321863:…	0.7939	0.8627	0.8096	0.6596	0.6246	0	0.1306	0.6547	0.024	3.01428e-123	8.79433e-123	26.3361
12	3000032	3050306	TULP3	exonic	TULP3:NM_001160408:exon1:exon10:exon11:exon12:exon2:exon3:exon4:exon5:exon6:exon7:exon8:exon9,TULP3:NM_003324:exon1:exon10:exon11:exon2:exon3:exon4:exon5:exon6:exon7:exon8:exon9	0.7434	0.786	0.7329	0.7525	0.6331	0.2463	0.1424	0.4199	0.2946	2.79081e-210	2.28635e-209	26.3377
10	85954390	85978452	CDHR1	exonic	CDHR1:NM_033100:exon1:exon10:exon11:exon12:exon13:exon14:exon15:exon16:exon17:exon2:exon3:exon4:exon5:exon6:exon7:exon8:exon9,CDHR1:NM_001171971:exon1:exon10:exon11:exon12:exon13:exon14:exon15:exon16:exon2:exon3:exon4:exon5:exon6:exon7:exon8:exon9	0.5724	0.853	0.869	0.6949	0.3509	NA	0.3101	0.8514	0.8182	2.75607e-48	2.67189e-48	26.3382
10	85954390	85979376	CDHR1	exonic	CDHR1:NM_033100:exon1:exon10:exon11:exon12:exon13:exon14:exon15:exon16:exon17:exon2:exon3:exon4:exon5:exon6:exon7:exon8:exon9,CDHR1:NM_001171971:exon1:exon10:exon11:exon12:exon13:exon14:exon15:exon16:exon17:exon2:exon3:exon4:exon5:exon6:exon7:exon8:exon9	0.5724	0.853	0.869	0.6949	0.3509	NA	0.3101	0.8514	0.8182	2.75607e-48	2.67189e-48	26.3382
1	185126191	185260913	SWT1	exonic	TRMT1L:NM_001202423:exon1,SWT1:NM_001105518:exon1:exon10:exon11:exon12:exon13:exon14:exon15:exon16:exon17:exon18:exon19:exon2:exon3:exon4:exon5:exon6:exon7:exon8:exon9,SWT1:NM_017673:exon1:exon10:exon11:exon12:exon13:exon14:exon15:exon16:exon17:exon18:exon19:exon2:exon3:exon4:exon5:exon6:exon7:exon8:exon9	0.6068	0.5176	0.5898	0.3158	0.3416	0	0.0079	0.3869	0.0092	9.59858e-109	2.3046e-108	26.3399
10	75013515	75118617	CFAP70	exonic	CFAP70:NM_001350933:exon1:exon10:exon11:exon12:exon13:exon14:exon15:exon16:exon17:exon18:exon19:exon2:exon20:exon21:exon22:exon23:exon24:exon25:exon26:exon27:exon3:exon4:exon5:exon6:exon7:exon8:exon9,CFAP70:NM_001350934:exon1:exon10:exon11:exon12:exon13:exon14:exon15:exon16:exon17:exon18:exon19:exon2:exon20:exon21:exon22:exon23:exon24:exon25:exon26:exon3:exon4:exon5:exon6:exon7:exon8:exon9,CFAP70…	0.6552	0.6779	0.7016	0.6811	0.545	0.1125	0.3178	0.3813	0.0268	1.14132e-151	4.77739e-151	26.3441
3	130745693	130893981	NEK11	exonic	NEK11:NM_001146003:exon1:exon10:exon11:exon12:exon13:exon2:exon3:exon4:exon5:exon6:exon7:exon8:exon9,NEK11:NM_001321221:exon1:exon10:exon11:exon12:exon13:exon14:exon15:exon2:exon3:exon4:exon5:exon6:exon7:exon8:exon9,NEK11:NM_001321222:exon1:exon10:exon2:exon3:exon4:exon5:exon6:exon7:exon8:exon9,NEK11:NM_145910:exon1:exon10:exon11:exon12:exon13:exon14:exon15:exon2:exon3:exon4:exon5:exon6:exon7:exo…	0.799	0.7294	0.6681	0.7179	0.4753	NA	0.2518	0.6484	0.4307	1.83336e-120	5.11227e-120	26.3446
4	146019155	146050676	ABCE1	exonic	ANAPC10:NM_001256709:exon1,ANAPC10:NM_014885:exon1,ANAPC10:NR_046345:exon1,ANAPC10:NM_001256711:exon1,ANAPC10:NM_001256710:exon1,ANAPC10:NM_001256706:exon1,ANAPC10:NM_001256707:exon1,ANAPC10:NM_001256708:exon1,ANAPC10:NM_001256712:exon1,ABCE1:NM_002940:exon1:exon10:exon11:exon12:exon13:exon14:exon15:exon16:exon17:exon18:exon2:exon3:exon4:exon5:exon6:exon7:exon8:exon9,ABCE1:NM_001040876:exon1:exon…	0.6037	0.5556	0.5068	0.529	0.3422	0	0.2142	0.4904	NA	7.32012e-74	1.07662e-73	26.3573
2	132250385	132279149	LOC150776	ncRNA_exonic	LOC150776:NR_026922:exon1:exon10:exon11:exon12:exon13:exon14:exon15:exon16:exon17:exon18:exon2:exon3:exon4:exon5:exon6:exon7:exon8:exon9	0.8054	0.6974	0.5772	0.5782	0.3237	0.0508	0.3392	0.4057	0.5755	1.77615e-178	9.93045e-178	26.374
1	182808438	182857117	DHX9	exonic	DHX9:NM_001357:exon1:exon10:exon11:exon12:exon13:exon14:exon15:exon16:exon17:exon18:exon19:exon2:exon20:exon21:exon22:exon23:exon24:exon25:exon26:exon27:exon28:exon3:exon4:exon5:exon6:exon7:exon8:exon9,DHX9:NR_033302:exon1:exon10:exon11:exon12:exon13:exon14:exon15:exon16:exon17:exon18:exon19:exon2:exon20:exon21:exon22:exon23:exon24:exon25:exon26:exon27:exon28:exon29:exon3:exon4:exon5:exon6:exon7:…	0.675	0.6498	0.4016	0.2815	0.2371	0	0.0081	0.2693	0.2517	1.43783e-114	3.75097e-114	26.4125
19	56894119	56904970	ZNF582	exonic	ZNF582:NM_001320371:exon1:exon2:exon3:exon4:exon5,ZNF582:NM_144690:exon1:exon2:exon3:exon4:exon5	0.703	0.6722	0.6241	0.2805	0.3133	0.0123	NA	0.3929	NA	8.61808e-32	6.16114e-32	26.422
19	41197433	41221011	COQ8B	exonic	COQ8B:NM_024876:exon10:exon11:exon12:exon13:exon14:exon15:exon2:exon3:exon4:exon5:exon6:exon7:exon8:exon9,COQ8B:NM_001142555:exon1:exon10:exon11:exon12:exon13:exon14:exon2:exon3:exon4:exon5:exon6:exon7:exon8:exon9	0.912	0.6297	0.8536	0.8655	0.6368	0.2222	0	0.7045	0.8829	1.23818e-50	1.24996e-50	26.4411
2	114470368	114514270	SLC35F5	exonic	MIR4782:NR_039943:exon1,SLC35F5:NM_001330316:exon1:exon10:exon11:exon12:exon13:exon14:exon15:exon2:exon3:exon4:exon5:exon6:exon7:exon8:exon9,SLC35F5:NM_025181:exon1:exon10:exon11:exon12:exon13:exon14:exon15:exon16:exon2:exon3:exon4:exon5:exon6:exon7:exon8:exon9,SLC35F5:NM_001330315:exon1:exon10:exon11:exon12:exon13:exon14:exon15:exon16:exon17:exon2:exon3:exon4:exon5:exon6:exon7:exon8:exon9,SLC35F…	0.4439	0.5696	0.3973	0.2298	0.1621	0	0.0029	0.3846	NA	3.63614e-96	7.34948e-96	26.447
3	128846258	128880073	ISY1	exonic	ISY1-RAB43:NM_001204890:exon1:exon10:exon11:exon2:exon3:exon4:exon5:exon6:exon7:exon8:exon9,ISY1:NM_020701:exon1:exon10:exon11:exon2:exon3:exon4:exon5:exon6:exon7:exon8:exon9,ISY1:NM_001199469:exon1:exon10:exon11:exon12:exon2:exon3:exon4:exon5:exon6:exon7:exon8:exon9	0.8071	0.6916	0.7517	0.9699	0.7469	0.0219	0.0308	0.6312	NA	4.59471e-94	9.07208e-94	26.4494
3	39448179	39454032	RPSA	exonic	SNORA6:NR_002325:exon1,SNORA62:NR_002324:exon1,RPSA:NM_002295:exon1:exon2:exon3:exon4:exon5:exon6:exon7,RPSA:NM_001304288:exon1:exon2:exon3:exon4:exon5:exon6:exon7	0.533	0.4619	NA	0.0159	0.1859	0.0294	0.0072	0.0152	NA	1.17061e-39	9.7427e-40	26.4804
16	84599203	84651702	COTL1	exonic	COTL1:NM_021149:exon1:exon2:exon3:exon4	0.6382	0.6192	0.6127	0.5039	0.3337	0.0667	0.0862	0.4783	0.4587	3.5513e-231	3.62067e-230	26.4843
17	10633093	10670369	TMEM220	exonic	TMEM220:NM_001004313:exon1,TMEM220:NM_001330140:exon1,TMEM220:NM_001330139:exon1,TMEM220-AS1:NR_073458:exon1,TMEM220-AS1:NR_073455:exon1:exon2:exon3:exon4:exon5,TMEM220-AS1:NR_073457:exon1:exon2:exon3,TMEM220-AS1:NR_073456:exon1:exon2:exon3:exon4	0.9298	0.8933	0.7753	0.9559	0.92	0.0462	0.122	0.7647	0.9615	1.25699e-17	6.53813e-18	26.4943
17	10633093	10671347	TMEM220	exonic	TMEM220:NM_001004313:exon1,TMEM220:NM_001330140:exon1,TMEM220:NM_001330139:exon1,TMEM220-AS1:NR_073458:exon1,TMEM220-AS1:NR_073455:exon1:exon2:exon3:exon4:exon5,TMEM220-AS1:NR_073457:exon1:exon2:exon3:exon4,TMEM220-AS1:NR_073456:exon1:exon2:exon3:exon4	0.9298	0.8933	0.7753	0.9559	0.92	0.0462	0.122	0.7647	0.9615	1.25699e-17	6.53813e-18	26.4943
10	34398487	35104253	PARD3	exonic	PARD3:NM_001184787:exon1:exon10:exon11:exon12:exon13:exon14:exon15:exon16:exon17:exon18:exon19:exon2:exon20:exon21:exon22:exon23:exon24:exon3:exon4:exon5:exon6:exon7:exon8:exon9,PARD3:NM_001184790:exon1:exon10:exon11:exon12:exon13:exon14:exon15:exon16:exon17:exon18:exon19:exon2:exon20:exon21:exon22:exon23:exon3:exon4:exon5:exon6:exon7:exon8:exon9,PARD3:NM_001184794:exon1:exon10:exon11:exon12:exon…	0.7436	0.7171	0.6487	0.557	0.6616	0.0947	0.1181	0.3141	0.0928	0	0	26.4977
3	38035077	38048676	VILL	exonic	VILL:NM_015873:exon1:exon10:exon11:exon12:exon13:exon14:exon15:exon16:exon17:exon18:exon19:exon2:exon3:exon4:exon5:exon6:exon7:exon8:exon9	0.4526	0.3608	0.3552	0.4909	0.1142	0.0415	0.0225	0.1625	0.3546	7.42337e-145	2.84533e-144	26.5255
19	45582517	45594782	GEMIN7	exonic	LOC105372419:NR_134887:exon1:exon2,GEMIN7:NM_001319055:exon1:exon2,GEMIN7:NM_001007269:exon1:exon2,GEMIN7:NM_001319054:exon1:exon2,GEMIN7:NM_001007270:exon1:exon2:exon3,GEMIN7:NM_024707:exon1:exon2:exon3	0.4066	0.5685	0.5692	0.3324	0.3799	0.0124	0.0056	0.2368	0.0822	1.71791e-154	7.49644e-154	26.5325
11	62529010	62534187	POLR2G	exonic	POLR2G:NM_002696:exon1:exon2:exon3:exon4:exon5:exon6:exon7:exon8	0.5669	0.5072	0.5971	0.4006	0.4513	0.025	0.0231	0	NA	2.34423e-28	1.5556e-28	26.5403
13	24553764	24609166	SPATA13	exonic	SPATA13:NM_001286792:exon1:exon2:exon3,SPATA13:NR_104595:exon1:exon2:exon3:exon4:exon5	0.4524	0.4503	0.6229	0.312	0.2912	0.052	0.0096	0.2113	0.1605	2.72898e-88	4.93822e-88	26.5453
14	55221505	55260033	SAMD4A	exonic	SAMD4A:NM_001161577:exon1:exon2:exon3:exon4:exon5:exon6:exon7:exon8:exon9,SAMD4A:NM_015589:exon10:exon11:exon12:exon6:exon7:exon8:exon9,SAMD4A:NM_001161576:exon10:exon11:exon5:exon6:exon7:exon8:exon9	0.6578	0.6659	0.6268	0.6691	0.302	0.33	0.0985	0.6637	0.3333	7.64165e-120	2.11385e-119	26.5547
12	54685890	54694821	NFE2	exonic	NFE2:NM_001136023:exon1:exon2:exon3,NFE2:NM_001261461:exon1:exon2:exon3:exon4,NFE2:NM_006163:exon1:exon2:exon3	0.8385	0.8117	0.7965	0.7732	0.9314	NA	0.3826	0.325	0.5732	6.68797e-52	6.90878e-52	26.5559
2	207630111	207660911	FASTKD2	exonic	MIR3130-1:NR_036077:exon1,FASTKD2:NM_001136194:exon1:exon10:exon11:exon12:exon2:exon3:exon4:exon5:exon6:exon7:exon8:exon9,FASTKD2:NM_014929:exon1:exon10:exon11:exon12:exon2:exon3:exon4:exon5:exon6:exon7:exon8:exon9,FASTKD2:NM_001136193:exon1:exon10:exon11:exon12:exon2:exon3:exon4:exon5:exon6:exon7:exon8:exon9,MIR3130-2:NR_036078:exon1,MDH1B:NM_001282940:exon1,MDH1B:NM_001039845:exon1,MDH1B:NM_001…	0.4834	0.495	0.5808	0.3934	0.3364	0.0421	0.0154	0.345	0.1158	9.15347e-67	1.20731e-66	26.5695
16	27279525	27301789	FLJ21408	ncRNA_exonic	FLJ21408:NR_037184:exon1:exon2:exon3:exon4:exon5,NSMCE1:NM_145080:exon1	0.5808	0.5968	0.7578	0.5358	0.4363	NA	0.2195	0.5195	NA	3.85715e-53	4.0857e-53	26.5765
2	201983268	202037411	CFLAR	exonic	CFLAR-AS1:NR_040030:exon1:exon2:exon3:exon4:exon5:exon6:exon7,CFLAR:NM_001202519:exon2:exon3:exon4:exon5:exon6:exon7:exon8:exon9,CFLAR:NM_001202515:exon1:exon2:exon3:exon4:exon5:exon6,CFLAR:NR_147255:exon1:exon2:exon3:exon4:exon5,CFLAR:NR_147243:exon10:exon11:exon2:exon3:exon4:exon5:exon6:exon7:exon8:exon9,CFLAR:NM_001308042:exon1:exon10:exon2:exon3:exon4:exon5:exon6:exon7:exon8:exon9,CFLAR:NM_00…	0.7372	0.8196	0.8062	0.7896	0.5928	0.0101	0.0086	0.6223	0.7153	1.18084e-174	6.3034e-174	26.6102
8	100890222	100906242	COX6C	exonic	COX6C:NM_004374:exon1:exon2:exon3:exon4	0.5419	0.9821	0.7593	0.6469	0.4348	0.7612	0.4427	0.0462	0.1282	1.67207e-62	2.06541e-62	26.6149
12	69753489	69784650	YEATS4	exonic	YEATS4:NM_006530:exon1:exon2:exon3:exon4:exon5:exon6:exon7,YEATS4:NM_001300950:exon1:exon2:exon3:exon4:exon5	0.7216	0.5703	0.7068	0.6827	0.4298	0.0053	0	0.8261	NA	3.21772e-95	6.42647e-95	26.6389
19	39818996	39826726	GMFG	exonic	GMFG:NM_004877:exon1:exon2:exon3:exon4:exon5:exon6:exon7,GMFG:NM_001301008:exon1:exon2:exon3:exon4:exon5:exon6	0.7812	0.6705	0.6677	0.0732	0.448	0	0.4167	0	0.625	6.32223e-30	4.34561e-30	26.6462
15	90777486	90785312	GDPGP1	exonic	GDPGP1:NM_001322811:exon1:exon2:exon3:exon4:exon5,GDPGP1:NM_001013657:exon1:exon2:exon3:exon4	0.5558	0.4949	0.5391	0.5787	0.346	0.3451	0.1646	0.2627	0.2275	1.1326e-101	2.46342e-101	26.6505
2	106361519	106510730	NCK2	exonic	NCK2:NM_001004720:exon1:exon2:exon3:exon4,NCK2:NM_001004722:exon1:exon2:exon3:exon4,NCK2:NM_003581:exon1:exon2:exon3:exon4:exon5	0.692	0.5672	0.5828	0.5	0.4411	0.1926	0.3449	0.3249	0.176	0	0	26.6553
2	134023766	134042330	LOC101928161	ncRNA_exonic	LOC101928161:NR_110294:exon1:exon2:exon3:exon4:exon5	0.4493	0.7539	0.6741	0.587	0.3721	0.0423	0.1335	0.4973	0.52	6.17308e-84	1.05671e-83	26.662
10	105156411	105206019	PDCD11	exonic	PDCD11:NM_014976:exon1:exon10:exon11:exon12:exon13:exon14:exon15:exon16:exon17:exon18:exon19:exon2:exon20:exon21:exon22:exon23:exon24:exon25:exon26:exon27:exon28:exon29:exon3:exon30:exon31:exon32:exon33:exon34:exon35:exon36:exon4:exon5:exon6:exon7:exon8:exon9	0.9397	0.9302	0.9416	0.9196	0.7041	0	0.7594	0.9265	0.9818	2.36076e-178	1.3146e-177	26.6634
19	49564396	49567124	NTF4	exonic	NTF4:NM_006179:exon1:exon2	0.8191	0.6937	0.6024	0.6696	0.5504	0.4833	0.2249	0.4268	0.4304	3.63894e-174	1.93505e-173	26.6653
11	16760147	16779901	C11orf58	exonic	C11orf58:NM_014267:exon1:exon2:exon3:exon4:exon5	0.4012	0.6507	0.5159	0.3832	0.2604	NA	0.0085	1	NA	3.13582e-29	2.12021e-29	26.6681
1	117602948	117645491	TTF2	exonic	TTF2:NM_003594:exon1:exon10:exon11:exon12:exon13:exon14:exon15:exon16:exon17:exon18:exon19:exon2:exon20:exon21:exon22:exon23:exon3:exon4:exon5:exon6:exon7:exon8:exon9,MIR942:NR_030640:exon1	0.5782	0.5509	0.615	0.4911	0.3589	0.0265	0.3125	0.2614	0.0182	1.12374e-44	1.02509e-44	26.6744
12	70636773	70748773	CNOT2	exonic	LINC01481:NR_120460:exon1,LINC01481:NR_120461:exon1:exon2,LINC01481:NR_120459:exon1,CNOT2:NM_001199303:exon1:exon10:exon11:exon12:exon13:exon14:exon15:exon16:exon2:exon3:exon4:exon5:exon6:exon7:exon8:exon9,CNOT2:NM_014515:exon1:exon10:exon11:exon12:exon13:exon14:exon15:exon16:exon2:exon3:exon4:exon5:exon6:exon7:exon8:exon9,CNOT2:NM_001199302:exon1:exon10:exon11:exon12:exon13:exon14:exon15:exon16:…	0.5136	0.8809	0.7621	0.6763	0.3728	0.1996	0.4438	0.6449	1	3.70827e-138	1.31419e-137	26.6746
12	89813497	89919344	GALNT4	exonic	POC1B:NM_001199777:exon1:exon10:exon11:exon2:exon3:exon4:exon5:exon6:exon7:exon8:exon9,POC1B:NR_037659:exon10:exon11:exon12:exon2:exon3:exon4:exon5:exon6:exon7:exon8:exon9,POC1B:NR_037660:exon1:exon10:exon2:exon3:exon4:exon5:exon6:exon7:exon8:exon9,POC1B:NM_172240:exon10:exon11:exon12:exon2:exon3:exon4:exon5:exon6:exon7:exon8:exon9,POC1B-GALNT4:NM_001199781:exon2:exon3,POC1B-GALNT4:NM_001199782:e…	0.4615	0.4097	0.4703	0.4695	0.1748	0.0792	0.0165	0.3829	0.2157	1.41492e-260	2.03303e-259	26.6967
3	130745693	131069309	NEK11	exonic	NEK11:NM_001146003:exon1:exon10:exon11:exon12:exon13:exon14:exon15:exon16:exon2:exon3:exon4:exon5:exon6:exon7:exon8:exon9,NEK11:NM_145910:exon1:exon10:exon11:exon12:exon13:exon14:exon15:exon2:exon3:exon4:exon5:exon6:exon7:exon8:exon9,NEK11:NM_001321223:exon1:exon10:exon11:exon12:exon13:exon14:exon2:exon3:exon4:exon5:exon6:exon7:exon8:exon9,NEK11:NM_001321220:exon1:exon10:exon11:exon12:exon13:exon…	0.8044	0.7399	0.6831	0.7293	0.4753	NA	0.2908	0.6584	0.4307	1.91903e-130	6.16653e-130	26.7009
20	34021144	34042568	GDF5	exonic	GDF5:NM_001319138:exon1:exon2:exon3:exon4,GDF5:NM_000557:exon1:exon2,MIR1289-1:NR_031620:exon1,GDF5OS:NM_001350519:exon2	0.7443	0.7192	0.679	0.7593	0.6194	0.3777	0.083	0.1978	0.0408	6.91244e-85	1.19994e-84	26.7421
7	7676193	7758238	RPA3	exonic	UMAD1:NM_001302349:exon1:exon2,UMAD1:NM_001302350:exon1:exon2:exon3,UMAD1:NM_001302348:exon1:exon2,RPA3:NM_002947:exon1:exon2:exon3:exon4:exon5:exon6:exon7:exon8	0.5244	0.1873	0.1861	0.5026	0.1027	0.006	0.0087	0.2678	NA	2.40247e-55	2.64537e-55	26.7533
3	9773433	9789699	BRPF1	exonic	BRPF1:NM_001003694:exon1:exon10:exon11:exon12:exon13:exon14:exon2:exon3:exon4:exon5:exon6:exon7:exon8:exon9,BRPF1:NM_001319050:exon1:exon10:exon11:exon12:exon13:exon14:exon2:exon3:exon4:exon5:exon6:exon7:exon8:exon9,BRPF1:NM_001319049:exon1:exon10:exon11:exon12:exon13:exon2:exon3:exon4:exon5:exon6:exon7:exon8:exon9,BRPF1:NM_004634:exon1:exon10:exon11:exon12:exon13:exon14:exon2:exon3:exon4:exon5:e…	0.4706	0.6214	0.4861	0.5028	0.1771	0.0538	0.1333	0.4844	0.4032	1.85971e-135	6.3591e-135	26.7579
17	72462521	72480937	CD300A	exonic	CD300A:NM_001330457:exon1:exon2:exon3:exon4:exon5,CD300A:NM_007261:exon1:exon2:exon3:exon4:exon5:exon6:exon7,CD300A:NM_001330456:exon1:exon2:exon3:exon4:exon5:exon6:exon7,CD300A:NM_001256841:exon1:exon2:exon3:exon4:exon5:exon6	0.387	0.9663	0.8936	0.9631	0.3127	0.0833	0.0251	0.8776	0.9741	6.31668e-63	7.85515e-63	26.7712
10	127585107	127698161	FANK1	exonic	FANK1:NM_001350939:exon1:exon10:exon11:exon12:exon2:exon3:exon4:exon5:exon6:exon7:exon8:exon9,FANK1:NM_145235:exon1:exon10:exon11:exon2:exon3:exon4:exon5:exon6:exon7:exon8:exon9,FANK1-AS1:NR_102707:exon1:exon2:exon3:exon4	0.6172	0.5433	0.5722	0.5904	0.3532	0.2615	0.2909	0.3366	0.1852	5.0481e-174	2.67924e-173	26.7748
10	43250589	43265069	LOC105378269	ncRNA_exonic	LOC105378269:NR_134498:exon1:exon2,LOC283028:NR_136644:exon1	0.5498	0.4621	0.4236	0.2769	0.1553	0.1832	0.3333	0.1088	0.1366	1.46285e-111	3.6563e-111	26.7946
10	106069453	106088750	ITPRIP	exonic	ITPRIP:NM_001272012:exon1:exon2,ITPRIP:NM_033397:exon3,ITPRIP:NM_001272013:exon2,LOC101927472:NR_120622:exon1:exon2:exon3	0.8714	0.7222	0.7522	0.7996	0.9167	0.2143	0.25	0.5479	0.525	5.84302e-16	2.89684e-16	26.8055
10	106069453	106093663	ITPRIP	exonic	ITPRIP:NM_001272012:exon1:exon2,ITPRIP:NM_033397:exon1:exon2:exon3,ITPRIP:NM_001272013:exon2,LOC101927472:NR_120622:exon1:exon2:exon3	0.8714	0.7222	0.7522	0.7996	0.9167	0.2143	0.25	0.5479	0.525	5.84302e-16	2.89684e-16	26.8055
1	111489811	111506566	LRIF1	exonic	LRIF1:NM_018372:exon1:exon2:exon3:exon4,LRIF1:NM_001006945:exon1:exon2:exon3	0.5281	0.5349	0.3413	0.3525	0.3966	0	0.0685	0.0142	0	9.46513e-45	8.6456e-45	26.8115
1	155023747	155031159	ADAM15	exonic	ADAM15:NM_001261464:exon1:exon10:exon11:exon12:exon13:exon14:exon15:exon2:exon3:exon4:exon5:exon6:exon7:exon8:exon9,ADAM15:NM_207191:exon1:exon10:exon11:exon12:exon13:exon14:exon15:exon2:exon3:exon4:exon5:exon6:exon7:exon8:exon9,ADAM15:NM_207197:exon1:exon10:exon11:exon12:exon13:exon14:exon15:exon2:exon3:exon4:exon5:exon6:exon7:exon8:exon9,ADAM15:NM_001261465:exon1:exon10:exon11:exon12:exon13:exo…	0.3398	0.6738	0.474	0.3685	0.0385	0.0078	0.0136	0.1913	0.282	4.43406e-133	1.46996e-132	26.821
15	89631380	89745591	ABHD2	exonic	ABHD2:NM_007011:exon1:exon10:exon11:exon12:exon13:exon14:exon15:exon2:exon3:exon4:exon5:exon6:exon7:exon8:exon9,ABHD2:NM_152924:exon1:exon10:exon11:exon2:exon3:exon4:exon5:exon6:exon7:exon8:exon9	0.4972	0.5633	0.5585	0.4235	0.3986	0.0456	0.0295	0.2811	0.0939	8.79005e-176	4.75628e-175	26.828
12	109886459	109915349	KCTD10	exonic	KCTD10:NM_001317399:exon1:exon2:exon3:exon4:exon5:exon6:exon7,KCTD10:NR_133898:exon1:exon2:exon3:exon4:exon5:exon6,KCTD10:NM_031954:exon1:exon2:exon3:exon4:exon5:exon6:exon7,KCTD10:NM_001317395:exon1:exon2:exon3:exon4:exon5:exon6:exon7,KCTD10:NR_133897:exon1:exon2:exon3:exon4:exon5:exon6	0.6556	0.5397	0.6055	0.5883	0.2317	0.0111	0.1479	0.5683	0.3677	1.10983e-130	3.57665e-130	26.8414
9	135250934	135282238	TTF1	exonic	TTF1:NR_134525:exon1:exon10:exon11:exon2:exon3:exon4:exon5:exon6:exon7:exon8:exon9,TTF1:NM_001205296:exon1:exon10:exon2:exon3:exon4:exon5:exon6:exon7:exon8:exon9,TTF1:NM_007344:exon1:exon10:exon11:exon2:exon3:exon4:exon5:exon6:exon7:exon8:exon9	0.8226	0.8424	0.975	0.8589	0.608	0.025	0.0147	0.947	0.7176	6.79896e-67	8.99113e-67	26.848
9	135250936	135282238	TTF1	exonic	TTF1:NR_134525:exon1:exon10:exon11:exon2:exon3:exon4:exon5:exon6:exon7:exon8:exon9,TTF1:NM_001205296:exon1:exon10:exon2:exon3:exon4:exon5:exon6:exon7:exon8:exon9,TTF1:NM_007344:exon1:exon10:exon11:exon2:exon3:exon4:exon5:exon6:exon7:exon8:exon9	0.8226	0.8424	0.975	0.8589	0.608	0.025	0.0147	0.947	0.7176	6.79896e-67	8.99113e-67	26.848
17	73269060	73285530	SLC25A19	exonic	LOC100287042:NR_036520:exon1,SLC25A19:NM_001126122:exon1:exon2:exon3:exon4:exon5:exon6:exon7,SLC25A19:NM_021734:exon1:exon2:exon3:exon4:exon5:exon6:exon7:exon8,SLC25A19:NM_001126121:exon1:exon2:exon3:exon4:exon5:exon6:exon7:exon8	0.4555	0.4424	0.4972	0.3538	0.2492	0.0035	0.0769	0.1081	0.2528	7.33497e-175	3.9306e-174	26.8671
16	23847299	24231932	PRKCB	exonic	MIR1273H:NR_106996:exon1,PRKCB:NM_002738:exon1:exon10:exon11:exon12:exon13:exon14:exon15:exon16:exon17:exon2:exon3:exon4:exon5:exon6:exon7:exon8:exon9,PRKCB:NM_212535:exon1:exon10:exon11:exon12:exon13:exon14:exon15:exon16:exon17:exon2:exon3:exon4:exon5:exon6:exon7:exon8:exon9	0.5863	0.6014	0.683	0.3939	0.388	0.0543	0.1013	0.4477	0.2169	2e-302	4e-301	26.8682
3	178735010	178789656	ZMAT3	exonic	ZMAT3:NM_022470:exon1:exon2:exon3:exon4:exon5:exon6,ZMAT3:NM_152240:exon1:exon2:exon3:exon4:exon5:exon6:exon7	0.6716	0.6138	0.5506	0.4638	0.395	0.1271	0.0112	0.4701	0.2791	6.50556e-133	2.15155e-132	26.887
17	3511555	3539616	SHPK	exonic	TRPV1:NM_080704:exon1:exon2,SHPK:NM_013276:exon1:exon2:exon3:exon4:exon5:exon6:exon7	0.9473	0.8503	0.7156	0.6874	0.7337	0	0.3	0.3826	0.2645	5.56454e-160	2.57186e-159	26.8893
3	160212782	160283376	KPNA4	exonic	SCARNA7:NR_003001:exon1,KPNA4:NM_002268:exon1:exon10:exon11:exon12:exon13:exon14:exon15:exon16:exon17:exon2:exon3:exon4:exon5:exon6:exon7:exon8:exon9	0.6495	0.4306	0.4473	0.4123	0.4127	0	0.0042	0.1509	0.2525	5.38105e-133	1.78177e-132	26.901
X	43808023	43832921	NDP	exonic	NDP:NM_000266:exon1:exon2:exon3,NDP-AS1:NR_046631:exon1:exon2:exon3:exon4:exon5:exon6	0.5154	0.7796	0.5678	0.6941	0.3193	0.2014	0.3226	0.4843	NA	1.33134e-57	1.52279e-57	26.9067
6	2854890	2876744	SERPINB9P1	ncRNA_exonic	SERPINB9P1:NR_033851:exon1:exon2	0.4467	0.8504	0.8323	0.7628	0.3431	0.0089	0.0138	0.8897	0.944	6.33568e-170	3.22084e-169	26.9154
14	77228234	77249363	VASH1	exonic	VASH1:NM_014909:exon1:exon2:exon3:exon4:exon5:exon6:exon7,VASH1-AS1:NR_104183:exon3,VASH1-AS1:NR_104184:exon2	0.7027	0.5447	0.5817	0.4878	0.2371	0	0.0221	0.2675	0.5232	3.73861e-93	7.27044e-93	26.9453
19	45582529	45594782	GEMIN7	exonic	LOC105372419:NR_134887:exon1:exon2,GEMIN7:NM_001319055:exon1:exon2,GEMIN7:NM_001007269:exon1:exon2,GEMIN7:NM_001319054:exon1:exon2,GEMIN7:NM_001007270:exon1:exon2:exon3,GEMIN7:NM_024707:exon1:exon2:exon3	0.4136	0.5751	0.581	0.3437	0.3901	0.0124	0.0056	0.242	0.0853	1.73954e-154	7.58488e-154	26.9477
3	63819545	63849599	THOC7	exonic	C3orf49:NR_026866:exon6:exon7,THOC7:NM_001285387:exon1:exon2:exon3:exon4:exon5:exon6:exon7,THOC7:NM_025075:exon1:exon2:exon3:exon4:exon5:exon6:exon7:exon8,THOC7:NM_001285404:exon1:exon2:exon3:exon4:exon5:exon6:exon7:exon8,THOC7-AS1:NR_104326:exon1:exon2	0.3556	0.4195	0.4211	0.3372	0.163	0.0118	0.0095	0.1691	0.0136	5.55883e-239	6.12937e-238	26.9596
19	50180408	50191707	PRMT1	exonic	PRMT1:NR_033397:exon1:exon10:exon11:exon12:exon2:exon3:exon4:exon5:exon6:exon7:exon8:exon9,PRMT1:NM_198318:exon1:exon10:exon2:exon3:exon4:exon5:exon6:exon7:exon8:exon9,PRMT1:NM_001536:exon1:exon10:exon11:exon2:exon3:exon4:exon5:exon6:exon7:exon8:exon9,PRMT1:NM_001207042:exon1:exon2:exon3:exon4:exon5:exon6:exon7:exon8,MIR5088:NR_049811:exon1	0.8076	0.6696	0.7036	0.7952	0.5358	0.1178	0.1698	0.5524	0.6165	1.28171e-271	2.07251e-270	26.9741
5	176938577	176944327	DDX41	exonic	DDX41:NM_016222:exon1:exon10:exon11:exon12:exon13:exon14:exon15:exon16:exon17:exon2:exon3:exon4:exon5:exon6:exon7:exon8:exon9,DDX41:NM_001321830:exon1:exon10:exon11:exon12:exon13:exon14:exon15:exon16:exon17:exon2:exon3:exon4:exon5:exon6:exon7:exon8:exon9,DDX41:NM_001321732:exon1:exon10:exon11:exon12:exon13:exon14:exon15:exon16:exon2:exon3:exon4:exon5:exon6:exon7:exon8:exon9	0.5871	0.3259	0.34	0.2642	0.0824	0.1157	0.0273	0.1233	0.1612	5.79677e-289	1.13206e-287	26.985
3	176737142	176915114	TBL1XR1	exonic	TBL1XR1:NM_001321194:exon1:exon10:exon11:exon12:exon13:exon14:exon15:exon16:exon17:exon2:exon3:exon4:exon5:exon6:exon7:exon8:exon9,TBL1XR1:NM_024665:exon1:exon10:exon11:exon12:exon13:exon14:exon15:exon16:exon2:exon3:exon4:exon5:exon6:exon7:exon8:exon9,TBL1XR1:NM_001321195:exon1:exon10:exon11:exon12:exon13:exon14:exon15:exon2:exon3:exon4:exon5:exon6:exon7:exon8:exon9,TBL1XR1:NM_001321193:exon1:exo…	0.8621	0.863	0.8037	0.7254	0.6704	NA	0.4622	0.5401	0.049	7.88977e-171	4.04424e-170	26.9891
7	56019610	56023033	MRPS17	exonic	MRPS17:NM_015969:exon1:exon2:exon3	0.4506	0.7637	0.802	0.75	0.3808	NA	0.2044	0.6966	NA	5.54104e-74	8.17995e-74	26.9947
15	74486728	74501371	STRA6	exonic	STRA6:NM_001142618:exon1:exon2:exon3:exon4:exon5:exon6:exon7,STRA6:NM_001199042:exon1:exon2:exon3:exon4:exon5:exon6:exon7,STRA6:NM_001199041:exon1:exon2:exon3:exon4:exon5:exon6:exon7,STRA6:NM_022369:exon1:exon2:exon3:exon4:exon5:exon6:exon7,STRA6:NM_001142617:exon1:exon2:exon3:exon4:exon5:exon6:exon7,STRA6:NM_001142620:exon1:exon2:exon3:exon4:exon5:exon6,STRA6:NM_001142619:exon1:exon2:exon3:exon4…	0.8511	0.88	0.8636	0.9271	0.6436	NA	0.1333	0.8235	0.9375	1.34569e-11	5.86294e-12	26.9962
9	139006426	139010277	TMEM250	exonic	TMEM250:NR_134506:exon2:exon3,TMEM250:NM_001256526:exon1:exon2,TMEM250:NM_152833:exon2	0.9065	0.6842	0.6118	0.5609	0.2854	0.0211	0.1435	0.5185	0.4548	9.00967e-265	1.37658e-263	27.028
1	155146262	155153091	TRIM46	exonic	TRIM46:NM_001256599:exon1:exon2:exon3:exon4:exon5:exon6:exon7:exon8,TRIM46:NM_001256600:exon1:exon2:exon3:exon4:exon5:exon6:exon7:exon8:exon9,TRIM46:NR_104150:exon1:exon10:exon2:exon3:exon4:exon5:exon6:exon7:exon8:exon9,TRIM46:NR_046327:exon1:exon2:exon3:exon4:exon5:exon6:exon7:exon8:exon9,TRIM46:NM_025058:exon1:exon2:exon3:exon4:exon5:exon6:exon7:exon8,TRIM46:NM_001282379:exon1:exon2:exon3:exon4…	0.5823	0.5089	0.5023	0.3666	0.167	0.0412	0	0.3107	0.2469	2.32043e-197	1.63737e-196	27.0794
3	45864809	45957216	CCR9	exonic	CCR9:NM_006641:exon1:exon2,CCR9:NM_001256369:exon1:exon2:exon3:exon4,CCR9:NM_031200:exon1:exon2:exon3,LZTFL1:NM_001276378:exon1:exon10:exon11:exon12:exon2:exon3:exon4:exon5:exon6:exon7:exon8:exon9,LZTFL1:NM_020347:exon1:exon10:exon2:exon3:exon4:exon5:exon6:exon7:exon8:exon9,LZTFL1:NM_001276379:exon1:exon10:exon2:exon3:exon4:exon5:exon6:exon7:exon8:exon9,LZTFL1:NR_075080:exon1:exon2:exon3:exon4:ex…	0.4862	0.744	0.833	0.8955	0.3353	1	0.1055	0.7039	0.9504	2.54114e-52	2.64673e-52	27.0949
5	180274610	180288286	ZFP62	exonic	ZFP62:NM_152283:exon1:exon2:exon3,ZFP62:NM_001172638:exon1:exon2	0.6414	0.9051	0.5821	0.3319	0.2587	NA	NA	0.3155	0.8833	1.39016e-41	1.1991e-41	27.111
13	24995068	25086948	PARP4	exonic	PARP4:NM_006437:exon1:exon10:exon11:exon12:exon13:exon14:exon15:exon16:exon17:exon18:exon19:exon2:exon20:exon21:exon22:exon23:exon24:exon25:exon26:exon27:exon28:exon29:exon3:exon30:exon31:exon32:exon33:exon34:exon4:exon5:exon6:exon7:exon8:exon9	0.9632	0.9176	0.8192	0.8896	0.7567	NA	0	0.6674	NA	3.3634e-117	8.98569e-117	27.1166
6	107018645	107077373	RTN4IP1	exonic	RTN4IP1:NM_001318746:exon2:exon3:exon4:exon5:exon6:exon7:exon8:exon9,RTN4IP1:NM_032730:exon1:exon2:exon3:exon4:exon5:exon6:exon7:exon8:exon9	0.8626	0.8211	0.8092	0.7803	0.8133	0.2209	0.05	NA	NA	1.27703e-18	6.82806e-19	27.1197
15	75315895	75343067	PPCDC	exonic	PPCDC:NM_001301101:exon1:exon2:exon3:exon4:exon5,PPCDC:NM_021823:exon1:exon2:exon3:exon4:exon5:exon6,PPCDC:NM_001301105:exon1:exon2:exon3:exon4:exon5,PPCDC:NM_001301103:exon1:exon2:exon3:exon4,PPCDC:NR_125369:exon1:exon2:exon3:exon4:exon5,PPCDC:NM_001301102:exon1:exon2:exon3:exon4:exon5,PPCDC:NM_001301104:exon1:exon2:exon3:exon4	0.2992	0.5741	0.6527	0.5699	0.0659	0.029	0.2071	0.6364	0.4503	8.86446e-65	1.13492e-64	27.1211
5	153769328	153825382	GALNT10	exonic	GALNT10:NM_198321:exon10:exon11:exon12:exon8:exon9,SAP30L-AS1:NR_037897:exon1:exon2:exon3	0.5929	0.4266	0.3998	0.3586	0.3633	0.0229	0.032	0.078	0.0336	6.3351e-127	1.94552e-126	27.1308
17	57936840	57970306	TUBD1	exonic	TUBD1:NM_001193609:exon1:exon2:exon3:exon4:exon5:exon6:exon7:exon8,TUBD1:NM_001193612:exon1:exon2:exon3:exon4:exon5:exon6:exon7:exon8:exon9,TUBD1:NM_016261:exon1:exon2:exon3:exon4:exon5:exon6:exon7:exon8:exon9,TUBD1:NM_001193610:exon1:exon2:exon3:exon4:exon5:exon6:exon7:exon8,TUBD1:NM_001193611:exon1:exon2:exon3:exon4:exon5:exon6:exon7,TUBD1:NM_001193613:exon1:exon2:exon3:exon4:exon5:exon6	0.8805	0.9756	0.9789	0.9661	0.7553	0.9667	0.3003	0.8333	0.9394	5.44177e-130	1.74158e-129	27.1383
17	61896792	61905031	FTSJ3	exonic	PSMC5:NM_002805:exon1,FTSJ3:NM_017647:exon1:exon10:exon11:exon12:exon13:exon14:exon15:exon16:exon17:exon18:exon19:exon2:exon20:exon21:exon3:exon4:exon5:exon6:exon7:exon8:exon9	0.5683	0.2142	0.2862	0.1894	0.0272	0	0.0052	0.0099	0.015	2.50318e-201	1.85111e-200	27.1723
11	108376157	108464374	EXPH5	exonic	EXPH5:NM_015065:exon1:exon2:exon3:exon4:exon5:exon6,EXPH5:NM_001144763:exon1:exon2:exon3:exon4:exon5:exon6,EXPH5:NM_001144765:exon1:exon2:exon3,EXPH5:NM_001144764:exon1:exon2:exon3:exon4,EXPH5:NM_001308019:exon2:exon3:exon4:exon5:exon6:exon7	0.7012	0.7568	0.7357	0.6481	0.7722	0	0.1163	0.883	NA	9.61567e-62	1.17521e-61	27.2752
11	108376157	108464465	EXPH5	exonic	EXPH5:NM_015065:exon1:exon2:exon3:exon4:exon5:exon6,EXPH5:NM_001144763:exon1:exon2:exon3:exon4:exon5:exon6,EXPH5:NM_001144765:exon1:exon2:exon3,EXPH5:NM_001144764:exon1:exon2:exon3:exon4,EXPH5:NM_001308019:exon1:exon2:exon3:exon4:exon5:exon6:exon7	0.7012	0.7568	0.7357	0.6481	0.7722	0	0.1163	0.883	NA	9.61567e-62	1.17521e-61	27.2752
14	32546494	32628934	ARHGAP5	exonic	ARHGAP5:NM_001173:exon1:exon2:exon3:exon4:exon5:exon6:exon7,ARHGAP5:NM_001030055:exon1:exon2:exon3:exon4:exon5:exon6:exon7	0.4404	0.5579	0.5073	0.3436	0.2545	0.0416	0.0202	0.383	0.0377	1.86234e-210	1.53477e-209	27.2919
7	105172531	105208124	RINT1	exonic	EFCAB10:NR_027068:exon4:exon5,RINT1:NM_001346603:exon1:exon10:exon11:exon12:exon2:exon3:exon4:exon5:exon6:exon7:exon8:exon9,RINT1:NM_021930:exon1:exon10:exon11:exon12:exon13:exon14:exon15:exon2:exon3:exon4:exon5:exon6:exon7:exon8:exon9,RINT1:NM_001346601:exon1:exon10:exon11:exon12:exon13:exon14:exon15:exon2:exon3:exon4:exon5:exon6:exon7:exon8:exon9,RINT1:NM_001346600:exon1:exon10:exon11:exon12:ex…	0.9725	0.9321	0.8715	0.8633	0.6161	0.9545	0.9342	0.6633	NA	2.00925e-111	4.99948e-111	27.3257
14	23389719	23398794	PRMT5	exonic	PRMT5:NM_001282955:exon1:exon10:exon11:exon12:exon13:exon14:exon15:exon16:exon2:exon3:exon4:exon5:exon6:exon7:exon8:exon9,PRMT5:NM_001282953:exon1:exon10:exon11:exon12:exon13:exon14:exon15:exon16:exon2:exon3:exon4:exon5:exon6:exon7:exon8:exon9,PRMT5:NM_001039619:exon1:exon10:exon11:exon12:exon13:exon14:exon15:exon16:exon17:exon2:exon3:exon4:exon5:exon6:exon7:exon8:exon9,PRMT5:NM_001282954:exon1:e…	0.264	0.3415	0.4112	0.2026	0.0052	0	0	0.1774	0.0096	7.96902e-151	3.30084e-150	27.3788
12	56347888	56360496	PMEL	exonic	PMEL:NM_001320121:exon1:exon10:exon11:exon12:exon2:exon3:exon4:exon5:exon6:exon7:exon8:exon9,PMEL:NM_001200054:exon1:exon10:exon11:exon2:exon3:exon4:exon5:exon6:exon7:exon8:exon9,PMEL:NM_006928:exon1:exon10:exon11:exon12:exon2:exon3:exon4:exon5:exon6:exon7:exon8:exon9,PMEL:NM_001200053:exon1:exon2:exon3:exon4:exon5:exon6:exon7:exon8:exon9,PMEL:NM_001320122:exon1:exon10:exon11:exon12:exon2:exon3:e…	0.8338	0.8469	0.7841	0.6562	0.616	0.0385	0.0476	0.5188	NA	1.52784e-56	1.71569e-56	27.4049
10	124768428	124817806	ACADSB	exonic	ACADSB:NM_001609:exon1:exon10:exon11:exon2:exon3:exon4:exon5:exon6:exon7:exon8:exon9,ACADSB:NM_001330174:exon1:exon10:exon2:exon3:exon4:exon5:exon6:exon7:exon8:exon9	0.4625	0.5541	0.65	0.8	0.3085	NA	0.4	0.269	0.5795	7.23565e-31	5.06191e-31	27.4101
5	108084627	108178700	FER	exonic	FER:NM_005246:exon2:exon3:exon4:exon5,FER:NM_001308028:exon1:exon2:exon3,FER:NM_001308038:exon1:exon2:exon3:exon4:exon5:exon6:exon7:exon8,FER:NR_146155:exon1:exon2:exon3:exon4	0.5443	0.5566	0.4488	0.4241	0.4013	0.0079	0.1158	0.0714	0.0116	1.95407e-97	4.01548e-97	27.4407
3	9773412	9789701	BRPF1	exonic	BRPF1:NM_001003694:exon1:exon10:exon11:exon12:exon13:exon14:exon2:exon3:exon4:exon5:exon6:exon7:exon8:exon9,BRPF1:NM_001319050:exon1:exon10:exon11:exon12:exon13:exon14:exon2:exon3:exon4:exon5:exon6:exon7:exon8:exon9,BRPF1:NM_001319049:exon1:exon10:exon11:exon12:exon13:exon2:exon3:exon4:exon5:exon6:exon7:exon8:exon9,BRPF1:NM_004634:exon1:exon10:exon11:exon12:exon13:exon14:exon2:exon3:exon4:exon5:e…	0.4706	0.6214	0.4861	0.5028	0.1674	0.0518	0.1333	0.4844	0.4032	3.72849e-145	1.43506e-144	27.4422
3	50330258	50336899	HYAL3	exonic	HYAL3:NM_003549:exon1:exon2:exon3:exon4,HYAL3:NM_001200031:exon1:exon2:exon3:exon4,HYAL3:NM_001200029:exon1:exon2:exon3:exon4,HYAL3:NM_001200030:exon1:exon2:exon3,HYAL3:NM_001200032:exon1:exon2:exon3,NAT6:NM_012191:exon1:exon2,NAT6:NM_001200016:exon1:exon2,NAT6:NM_001200018:exon1:exon2	0.9309	0.6497	0.805	0.6822	0.3778	0.04	NA	0.593	0.5855	2.76048e-34	2.07513e-34	27.4735
3	50333832	50336852	HYAL3	exonic	HYAL3:NM_003549:exon1,HYAL3:NM_001200031:exon1,HYAL3:NM_001200029:exon1,HYAL3:NM_001200030:exon1,HYAL3:NM_001200032:exon1,NAT6:NM_012191:exon1:exon2,NAT6:NM_001200016:exon1:exon2,NAT6:NM_001200018:exon1:exon2	0.9309	0.6497	0.805	0.6822	0.3778	0.04	NA	0.593	0.5855	2.76048e-34	2.07513e-34	27.4735
16	734621	740424	WDR24	exonic	WDR24:NM_032259:exon1:exon2:exon3:exon4:exon5:exon6:exon7:exon8:exon9	0.7106	0.647	0.6686	0.6184	0.2152	0.0149	0.0183	0.4285	0.485	2.52571e-252	3.27296e-251	27.4873
10	38645307	38667433	HSD17B7P2	ncRNA_exonic	HSD17B7P2:NR_003086:exon1:exon2:exon3:exon4:exon5:exon6:exon7:exon8	0.5342	0.353	0.5087	0.3466	0.2046	0.2105	0.0588	0.1301	0.0143	2.36653e-58	2.73161e-58	27.4873
19	30433145	30507519	URI1	exonic	URI1:NR_045557:exon1:exon10:exon2:exon3:exon4:exon5:exon6:exon7:exon8:exon9,URI1:NM_001252641:exon10:exon11:exon2:exon3:exon4:exon5:exon6:exon7:exon8:exon9,URI1:NM_003796:exon1:exon10:exon11:exon2:exon3:exon4:exon5:exon6:exon7:exon8:exon9	0.4521	0.4533	0.5108	0.381	0.1686	0.0182	0.6944	0.2861	0.0176	1.86649e-223	1.76656e-222	27.5174
5	115420672	115628987	COMMD10	exonic	COMMD10:NM_001308080:exon1:exon2:exon3:exon4:exon5:exon6:exon7,COMMD10:NR_146218:exon1:exon2:exon3:exon4:exon5:exon6:exon7,COMMD10:NR_146220:exon1:exon2:exon3:exon4:exon5:exon6:exon7:exon8,COMMD10:NM_016144:exon1:exon2:exon3:exon4:exon5:exon6:exon7,COMMD10:NR_146219:exon1:exon2:exon3:exon4:exon5:exon6:exon7	0.8922	0.9169	0.7825	0.5087	0.5176	NA	0.4468	0.8992	0.2727	5.575e-81	9.11569e-81	27.5604
17	42376941	42385799	RUNDC3A-AS1	ncRNA_exonic	RUNDC3A-AS1:NR_110802:exon1:exon2:exon3:exon4	0.4269	0.3412	0.2011	0.3265	0.061	0.021	0.0312	0.0863	0.0603	4.49168e-109	1.08172e-108	27.5908
7	127950435	127983962	RBM28	exonic	RBM28:NM_018077:exon1:exon10:exon11:exon12:exon13:exon14:exon15:exon16:exon17:exon18:exon19:exon2:exon3:exon4:exon5:exon6:exon7:exon8:exon9,RBM28:NM_001166135:exon1:exon10:exon11:exon12:exon13:exon14:exon15:exon2:exon3:exon4:exon5:exon6:exon7:exon8:exon9	0.8072	0.7669	0.6667	0.5717	0.5901	0.009	0.0295	0.6058	0.0144	9.39419e-102	2.04565e-101	27.6011
3	129816624	129830276	ALG1L2	exonic	FAM86HP:NR_024252:exon1:exon2:exon3:exon4:exon5,ALG1L2:NM_001136152:exon8	0.9664	0.8427	0.807	0.9713	0.56	0.4748	0.736	NA	0.9643	1.25036e-45	1.15599e-45	27.607
12	94702055	94853764	CEP83	exonic	CEP83:NM_001346458:exon1:exon10:exon11:exon12:exon13:exon14:exon15:exon16:exon17:exon2:exon3:exon4:exon5:exon6:exon7:exon8:exon9,CEP83:NM_001346460:exon1:exon2:exon3:exon4:exon5:exon6:exon7:exon8:exon9,CEP83:NR_144441:exon1:exon10:exon2:exon3:exon4:exon5:exon6:exon7:exon8:exon9,CEP83:NM_001346457:exon1:exon10:exon11:exon12:exon13:exon14:exon15:exon16:exon2:exon3:exon4:exon5:exon6:exon7:exon8:exon…	0.5475	0.9235	0.8569	0.749	0.5307	0.0068	0.2752	0.714	1	1.72281e-142	6.41284e-142	27.6112
3	33038099	33138324	GLB1	exonic	TMPPE:NM_001039770:exon1:exon2,TMPPE:NM_001136238:exon1:exon2,GLB1:NM_000404:exon10:exon11:exon12:exon13:exon14:exon15:exon16:exon2:exon3:exon4:exon5:exon6:exon7:exon8:exon9,GLB1:NM_001135602:exon10:exon11:exon12:exon13:exon2:exon3:exon4:exon5:exon6:exon7:exon8:exon9,GLB1:NM_001079811:exon1:exon10:exon11:exon12:exon13:exon14:exon15:exon16:exon2:exon3:exon4:exon5:exon6:exon7:exon8:exon9,GLB1:NM_00…	0.6951	0.7103	0.6836	0.3652	0.3253	0	0.0061	0.9767	0.4961	2.67433e-55	2.94005e-55	27.6157
19	12098431	12138009	ZNF433	exonic	LOC101928464:NR_134928:exon1:exon2,LOC101928464:NR_134929:exon1,LOC101928464:NR_134927:exon1:exon2:exon3,LOC101928464:NR_134930:exon1:exon2:exon3,ZNF433:NM_001308355:exon3:exon4:exon5,ZNF433:NM_001308346:exon3:exon4:exon5,ZNF433:NM_001080411:exon2:exon3:exon4,ZNF433:NM_001308357:exon3:exon4:exon5,ZNF433:NM_001308348:exon2:exon3:exon4,ZNF433:NM_001308351:exon4:exon5:exon6	0.6505	0.7404	0.7344	0.6474	0.5043	0.004	0.0833	0.8008	0.3898	4.63292e-112	1.16957e-111	27.6428
5	68665638	68710628	RAD17	exonic	TAF9:NM_001015892:exon1,AK6:NM_001015891:exon1,RAD17:NM_133343:exon10:exon11:exon12:exon13:exon14:exon15:exon16:exon17:exon18:exon2:exon3:exon4:exon5:exon6:exon7:exon8:exon9,RAD17:NM_001278622:exon1:exon10:exon11:exon12:exon13:exon14:exon15:exon16:exon17:exon18:exon2:exon3:exon4:exon5:exon6:exon7:exon8:exon9,RAD17:NM_002873:exon1:exon10:exon11:exon12:exon13:exon14:exon15:exon16:exon17:exon2:exon3…	0.6514	0.6748	0.5784	0.5479	0.4322	0.0047	0.1985	0.5598	NA	2.04811e-130	6.5775e-130	27.646
6	36164549	36200567	BRPF3	exonic	BRPF3:NM_015695:exon1:exon10:exon11:exon12:exon13:exon2:exon3:exon4:exon5:exon6:exon7:exon8:exon9	0.7872	0.6756	0.732	0.5202	0.1144	0.3333	0	0.5273	0.6715	1.28497e-107	3.05346e-107	27.6608
19	53666551	53696619	ZNF665	exonic	ZNF665:NM_024733:exon1:exon2:exon3:exon4	0.541	0.5122	0.4855	0.6041	0.2611	0.0187	0.1727	0.2235	0.359	5.35766e-140	1.93583e-139	27.6772
4	155702656	155749965	RBM46	exonic	RBM46:NM_001277171:exon2:exon3:exon4:exon5:exon6,RBM46:NM_144979:exon2:exon3:exon4:exon5,RBM46:NM_001277173:exon1:exon2:exon3:exon4:exon5	0.656	0.7526	0.774	0.5901	0.3359	NA	0.4242	0.7685	0.45	9.19498e-112	2.30446e-111	27.6887
5	14704908	14871887	ANKH	exonic	LOC100130744:NR_046285:exon1:exon2,MIR4637:NR_039780:exon1,ANKH:NM_054027:exon1:exon10:exon11:exon12:exon2:exon3:exon4:exon5:exon6:exon7:exon8:exon9	0.8982	0.8306	0.7851	0.7984	0.7095	0	0.2557	0.5768	0.4377	3.8577e-235	4.07539e-234	27.7052
10	63166399	63213208	TMEM26	exonic	TMEM26-AS1:NR_120643:exon1,TMEM26:NR_134508:exon1:exon2:exon3:exon4:exon5:exon6:exon7,TMEM26:NR_134507:exon1:exon2:exon3:exon4:exon5:exon6:exon7,TMEM26:NM_178505:exon1:exon2:exon3:exon4:exon5:exon6	0.5	0.375	0.4286	0.2535	0.1636	0	0.0265	0.2273	0.3	5.82734e-38	4.70656e-38	27.7089
10	63172650	63213208	TMEM26	exonic	TMEM26-AS1:NR_120643:exon1,TMEM26:NR_134508:exon1:exon2:exon3:exon4:exon5:exon6:exon7,TMEM26:NR_134507:exon1:exon2:exon3:exon4:exon5,TMEM26:NM_178505:exon1:exon2:exon3:exon4:exon5	0.5	0.375	0.4286	0.2535	0.1636	0	0.0265	0.2273	0.3	5.82734e-38	4.70656e-38	27.7089
5	602283	612325	LOC100996325	ncRNA_exonic	LOC100996325:NR_103444:exon1:exon2:exon3	0.7658	0.637	0.6535	0.6136	0.3493	NA	0.0418	0.4621	0.4729	5.36107e-173	2.80508e-172	27.7117
11	82904780	82960013	ANKRD42	exonic	ANKRD42:NM_182603:exon1:exon10:exon2:exon3:exon4:exon5:exon6:exon7:exon8:exon9,ANKRD42:NM_001300973:exon1:exon10:exon11:exon2:exon3:exon4:exon5:exon6:exon7:exon8:exon9,ANKRD42:NM_001300975:exon1:exon10:exon11:exon2:exon3:exon4:exon5:exon6:exon7:exon8:exon9,ANKRD42:NM_001300972:exon1:exon10:exon11:exon2:exon3:exon4:exon5:exon6:exon7:exon8:exon9,ANKRD42:NR_125355:exon1:exon2:exon3:exon4:exon5:exon6…	0.5176	0.4653	0.4534	0.1687	0.186	0.0663	0.1479	0.0946	0.069	4.56834e-107	1.0727e-106	27.7153
11	82904780	82967141	ANKRD42	exonic	ANKRD42:NM_182603:exon1:exon10:exon2:exon3:exon4:exon5:exon6:exon7:exon8:exon9,ANKRD42:NM_001300973:exon1:exon10:exon11:exon12:exon2:exon3:exon4:exon5:exon6:exon7:exon8:exon9,ANKRD42:NM_001300975:exon1:exon10:exon11:exon2:exon3:exon4:exon5:exon6:exon7:exon8:exon9,ANKRD42:NM_001300972:exon1:exon10:exon11:exon12:exon2:exon3:exon4:exon5:exon6:exon7:exon8:exon9,ANKRD42:NR_125355:exon1:exon2:exon3:exo…	0.5176	0.4653	0.4534	0.1687	0.186	0.0663	0.1479	0.0946	0.069	4.56834e-107	1.0727e-106	27.7153
3	16926451	17132098	PLCL2	exonic	MIR3714:NR_037465:exon1,PLCL2:NM_015184:exon1:exon2:exon3:exon4:exon5:exon6,PLCL2:NM_001144382:exon1:exon2:exon3:exon4:exon5:exon6:exon7:exon8	0.6253	0.622	0.5462	0.5054	0.363	0.2181	0.1542	0.3695	0.2224	9.1749e-174	4.86021e-173	27.7186
1	25629225	25664745	RHD	exonic	RSRP1:NR_135790:exon1:exon2:exon3,RSRP1:NM_001321772:exon1,RSRP1:NR_135791:exon1:exon2:exon3,RSRP1:NR_135787:exon1,RSRP1:NR_135793:exon1:exon2:exon3,RSRP1:NR_135788:exon1,RSRP1:NR_135789:exon1,RSRP1:NR_135792:exon1:exon2,RHD:NM_001282871:exon6:exon7:exon8:exon9,RHD:NM_001282869:exon6:exon7:exon8,RHD:NM_001282867:exon10:exon6:exon7:exon8:exon9,RHD:NM_001282872:exon10:exon6:exon7:exon8:exon9,RHD:NM…	0.3969	0.4107	0.3422	0.322	0.1306	0	0.0227	0.1707	0.0052	3.08041e-85	5.37425e-85	27.7408
3	72798427	72897598	SHQ1	exonic	SHQ1:NM_018130:exon1:exon10:exon11:exon2:exon3:exon4:exon5:exon6:exon7:exon8:exon9	0.8166	0.7953	0.7573	0.7573	0.5662	0	0.3113	0.6631	0.1771	1.0867e-200	7.97238e-200	27.7438
5	137620953	137674044	CDC25C	exonic	FAM53C:NM_001350194:exon1,FAM53C:NM_016605:exon1,FAM53C:NM_001135647:exon1,FAM53C:NM_001350195:exon1,LOC100128966:NR_146628:exon1:exon2:exon3:exon4,CDC25C:NM_001318098:exon1:exon10:exon11:exon12:exon13:exon14:exon2:exon3:exon4:exon5:exon6:exon7:exon8:exon9,CDC25C:NM_022809:exon1:exon10:exon11:exon2:exon3:exon4:exon5:exon6:exon7:exon8:exon9,CDC25C:NM_001790:exon1:exon10:exon11:exon12:exon13:exon14…	0.8084	0.6917	0.6491	0.6565	0.634	0.0054	0.0025	0.488	0.0216	2.98355e-187	1.87827e-186	27.7575
13	20248891	20357159	PSPC1	exonic	PSPC1:NR_003272:exon1:exon2:exon3:exon4:exon5:exon6:exon7:exon8,PSPC1:NM_001042414:exon1:exon10:exon2:exon3:exon4:exon5:exon6:exon7:exon8:exon9,PSPC1:NR_044998:exon1:exon2:exon3:exon4:exon5:exon6:exon7:exon8	0.57	0.5497	0.5359	0.4981	0.6241	0.0149	0.2215	0.1278	0.0428	0	0	27.761
3	73045935	73118352	EBLN2	exonic	EBLN2:NM_018029:exon1,PPP4R2:NM_001318026:exon1:exon2:exon3:exon4:exon5:exon6:exon7:exon8:exon9,PPP4R2:NM_001318025:exon1:exon2:exon3:exon4:exon5:exon6:exon7:exon8,PPP4R2:NM_001318027:exon1:exon2:exon3:exon4:exon5:exon6:exon7:exon8,PPP4R2:NM_174907:exon1:exon2:exon3:exon4:exon5:exon6:exon7:exon8:exon9,PPP4R2:NM_001318028:exon1:exon2:exon3:exon4	0.7524	0.48	0.4119	0.3968	0.3574	0	0.131	0.0133	NA	2.92713e-103	6.50164e-103	27.7828
12	93861265	93897548	MRPL42	exonic	MRPL42:NM_172177:exon1:exon2:exon3:exon4:exon5:exon6,MRPL42:NR_038159:exon1:exon2:exon3:exon4:exon5:exon6:exon7,MRPL42:NM_014050:exon1:exon2:exon3:exon4:exon5:exon6,MRPL42:NR_038160:exon1:exon2:exon3:exon4:exon5:exon6:exon7,MRPL42:NR_038161:exon1:exon2:exon3:exon4:exon5:exon6:exon7	0.5278	0.9479	0.9796	0.9707	0.5705	0	0.1771	0.9533	NA	7.02447e-66	9.14544e-66	27.7858
15	34651088	34659395	LPCAT4	exonic	LPCAT4:NM_153613:exon1:exon10:exon11:exon12:exon13:exon14:exon2:exon3:exon4:exon5:exon6:exon7:exon8:exon9	0.5835	0.5357	0.4862	0.3692	0.3712	0.05	0.0223	0.27	0.04	2.29084e-98	4.78373e-98	27.8009
19	10501808	10514271	CDC37	exonic	CDC37:NM_007065:exon1:exon2:exon3:exon4:exon5:exon6:exon7:exon8,MIR1181:NR_031592:exon1	0.5126	0.765	0.7117	0.707	0.4185	0.0066	0.0364	0.4924	0.528	3.7253e-221	3.43785e-220	27.8076
9	34958191	34982541	PHF24	exonic	PHF24:NR_136307:exon2:exon3:exon4:exon5:exon6:exon7:exon8:exon9,PHF24:NM_015297:exon1:exon2:exon3:exon4:exon5:exon6:exon7:exon8,PHF24:NM_001347983:exon1:exon2:exon3:exon4:exon5:exon6:exon7:exon8,PHF24:NM_001347982:exon2:exon3:exon4:exon5:exon6:exon7:exon8,PHF24:NR_136308:exon1:exon2:exon3:exon4:exon5:exon6:exon7:exon8:exon9,PHF24:NM_001304333:exon2:exon3:exon4:exon5:exon6:exon7:exon8	0.8468	0.7613	0.7725	0.3445	0.0482	0	NA	0.4774	0.6158	1.24637e-105	2.86476e-105	27.8114
17	26975373	26989207	SDF2	exonic	SDF2:NR_045585:exon1:exon2:exon3,SDF2:NM_006923:exon1:exon2:exon3	0.6714	0.7534	0.7262	0.7106	0.4151	0.0075	0.0166	0.8524	0.05	1.7371e-184	1.05294e-183	27.8289
8	75146934	75233596	JPH1	exonic	JPH1:NM_001317830:exon1:exon2:exon3:exon4:exon5:exon6,JPH1:NM_020647:exon1:exon2:exon3:exon4:exon5:exon6	0.4861	0.1959	0.3578	0.3821	0.1702	0.0803	0.0195	0.0276	0.0912	0	0	27.831
2	239140326	239142985	LOC643387	ncRNA_exonic	LOC643387:NR_026923:exon1	0.1221	NA	0.9	0.9	0.0075	0	0.0526	NA	NA	2.32284e-18	1.23212e-18	27.9198
18	10454624	10488698	APCDD1	exonic	APCDD1:NM_153000:exon1:exon2:exon3:exon4:exon5	0.5111	0.4797	0.4941	0.445	0.2141	0.0337	0.0693	0.2849	0.2772	0	0	27.9221
18	14179095	14227049	ANKRD20A5P	ncRNA_exonic	ANKRD20A5P:NR_040113:exon1:exon10:exon11:exon12:exon13:exon14:exon15:exon16:exon2:exon3:exon4:exon5:exon6:exon7:exon8:exon9	0.8134	0.69	0.6391	0.5952	0.4026	0.0169	0.0593	0.6347	0.3817	6.00507e-262	8.71877e-261	27.9237
12	113416273	113448503	OAS2	exonic	OAS2:NM_001032731:exon1:exon2,OAS2:NM_002535:exon1:exon10:exon2:exon3:exon4:exon5:exon6:exon7:exon8:exon9,OAS2:NM_016817:exon1:exon10:exon11:exon2:exon3:exon4:exon5:exon6:exon7:exon8:exon9	0.2556	0.023	0.4667	0.4533	0	0	0.0159	NA	NA	2.4262e-15	1.18225e-15	27.971
12	113416273	113449528	OAS2	exonic	OAS2:NM_001032731:exon1:exon2,OAS2:NM_002535:exon1:exon10:exon2:exon3:exon4:exon5:exon6:exon7:exon8:exon9,OAS2:NM_016817:exon1:exon10:exon11:exon2:exon3:exon4:exon5:exon6:exon7:exon8:exon9	0.2556	0.023	0.4667	0.4533	0	0	0.0159	NA	NA	2.4262e-15	1.18225e-15	27.971
9	109625377	109773796	ZNF462	exonic	ZNF462:NM_001347997:exon1:exon10:exon11:exon12:exon13:exon2:exon3:exon4:exon5:exon6:exon7:exon8:exon9,ZNF462:NM_021224:exon1:exon10:exon11:exon12:exon13:exon2:exon3:exon4:exon5:exon6:exon7:exon8:exon9,LOC340512:NR_126029:exon5	0.6204	0.6789	0.76	0.5496	0.3619	0.0083	0.2955	0.8571	0.9394	1.23512e-26	7.91665e-27	27.9784
3	38738836	38835501	SCN10A	exonic	SCN10A:NM_001293306:exon1:exon10:exon11:exon12:exon13:exon14:exon15:exon16:exon17:exon18:exon19:exon2:exon20:exon21:exon22:exon23:exon24:exon25:exon26:exon27:exon3:exon4:exon5:exon6:exon7:exon8:exon9,SCN10A:NM_006514:exon1:exon10:exon11:exon12:exon13:exon14:exon15:exon16:exon17:exon18:exon19:exon2:exon20:exon21:exon22:exon23:exon24:exon25:exon26:exon27:exon3:exon4:exon5:exon6:exon7:exon8:exon9,SC…	0.6791	0.927	0.9139	0.8788	0.6328	0.1522	0.3953	0.7727	0.8824	2.65851e-22	1.55339e-22	27.9858
3	154055460	154147504	GPR149	exonic	GPR149:NM_001038705:exon1:exon2:exon3:exon4	0.6249	0.9078	0.8846	0.6045	0.9053	0.8205	0.1154	NA	NA	2.41665e-35	1.86106e-35	27.986
6	41873090	41888885	MED20	exonic	MED20:NR_131160:exon1:exon2:exon3,MED20:NM_001305455:exon1:exon2:exon3,MED20:NM_001305457:exon1:exon2:exon3:exon4,MED20:NM_001305456:exon1:exon2:exon3:exon4:exon5,MED20:NM_004275:exon1:exon2:exon3:exon4	0.5598	0.7707	0.5789	0.5565	0.4862	0.0625	0.0386	0.522	0.4024	1.35289e-59	1.5958e-59	28.0041
2	43783231	43823185	THADA	exonic	THADA:NM_001345925:exon1:exon10:exon11:exon12:exon13:exon14:exon15:exon16:exon17:exon18:exon2:exon3:exon4:exon5:exon6:exon7:exon8:exon9,THADA:NM_022065:exon1:exon10:exon11:exon12:exon13:exon14:exon15:exon16:exon17:exon2:exon3:exon4:exon5:exon6:exon7:exon8:exon9,THADA:NR_073394:exon1:exon10:exon11:exon12:exon13:exon14:exon15:exon16:exon17:exon2:exon3:exon4:exon5:exon6:exon7:exon8:exon9,THADA:NR_14…	0.4635	0.8506	0.5094	0.0432	0.2842	0.011	0.1458	0.0769	0.1333	1.65483e-57	1.89006e-57	28.0151
22	44568835	44604349	PARVG	exonic	PARVG:NM_022141:exon1:exon10:exon11:exon12:exon13:exon14:exon2:exon3:exon4:exon5:exon6:exon7:exon8:exon9,PARVG:NM_001137605:exon1:exon10:exon11:exon12:exon13:exon14:exon2:exon3:exon4:exon5:exon6:exon7:exon8:exon9	0.8653	0.8	0.749	0.7541	0.4131	0.2581	0.5388	0.5	0.6612	3.94987e-106	9.14699e-106	28.0181
2	122407229	122486136	NIFK	exonic	NIFK:NM_032390:exon5:exon6:exon7,NIFK-AS1:NR_037856:exon1:exon2:exon3,NIFK-AS1:NR_037857:exon1:exon2:exon3:exon4,NIFK-AS1:NR_037858:exon1:exon2	0.8151	0.6894	0.6945	0.6658	0.5871	0.1433	0.2667	0.4764	0.2152	2.49238e-148	9.988e-148	28.0433
1	202860223	202896400	KLHL12	exonic	KLHL12:NM_021633:exon1:exon10:exon11:exon12:exon2:exon3:exon4:exon5:exon6:exon7:exon8:exon9,KLHL12:NM_001303109:exon1:exon10:exon2:exon3:exon4:exon5:exon6:exon7:exon8:exon9,KLHL12:NM_001303051:exon10:exon11:exon12:exon2:exon3:exon4:exon5:exon6:exon7:exon8:exon9	0.6387	0.3711	0.3565	0.3338	0.1538	NA	0.0284	0.2102	0.0212	4.39853e-106	1.01817e-105	28.0453
20	30555804	30586256	XKR7	exonic	XKR7:NM_001011718:exon1:exon2:exon3	0.5847	0.6953	0.6463	0.4287	0.247	0.0582	0.0686	0.491	0.5047	3.39414e-133	1.12656e-132	28.0557
17	25958173	25976586	LGALS9	exonic	LGALS9:NM_001330163:exon1:exon2:exon3:exon4:exon5:exon6:exon7:exon8:exon9,LGALS9:NM_002308:exon1:exon10:exon2:exon3:exon4:exon5:exon6:exon7:exon8:exon9,LGALS9:NM_009587:exon1:exon10:exon11:exon2:exon3:exon4:exon5:exon6:exon7:exon8:exon9,LGALS9:NR_024043:exon1:exon10:exon2:exon3:exon4:exon5:exon6:exon7:exon8:exon9	0.9224	0.9314	0.8968	0.9078	0.6162	0.7805	0.3016	0.6071	0.8452	5.90154e-29	3.96553e-29	28.0648
11	108093558	108239826	ATM	exonic	C11orf65:NM_001330368:exon7,C11orf65:NM_001351110:exon8:exon9,C11orf65:NR_147053:exon11:exon12:exon13,ATM:NM_000051:exon1:exon10:exon11:exon12:exon13:exon14:exon15:exon16:exon17:exon18:exon19:exon2:exon20:exon21:exon22:exon23:exon24:exon25:exon26:exon27:exon28:exon29:exon3:exon30:exon31:exon32:exon33:exon34:exon35:exon36:exon37:exon38:exon39:exon4:exon40:exon41:exon42:exon43:exon44:exon45:exon46:…	0.9624	0.9591	0.9505	0.9916	0.9613	0	0.5184	0.9231	NA	2.32927e-134	7.83428e-134	28.0755
17	34851598	34891305	MYO19	exonic	ZNHIT3:NR_104010:exon4,ZNHIT3:NM_001281433:exon5,ZNHIT3:NR_104011:exon4,ZNHIT3:NR_104009:exon5,ZNHIT3:NM_001281434:exon3,ZNHIT3:NM_001281432:exon5,ZNHIT3:NM_004773:exon5,PIGW:NM_001346755:exon1,PIGW:NM_178517:exon1:exon2,PIGW:NM_001346754:exon1:exon2,MYO19:NM_001163735:exon1:exon10:exon11:exon12:exon13:exon14:exon15:exon16:exon17:exon18:exon19:exon2:exon20:exon21:exon22:exon23:exon24:exon25:exon2…	0.5917	0.609	0.5176	0.4603	0.2812	0.0017	0.0098	0.4839	0.4034	1.72125e-222	1.60987e-221	28.0959
13	42622843	42817033	DGKH	exonic	DGKH:NM_001204505:exon1:exon10:exon11:exon12:exon13:exon14:exon15:exon16:exon17:exon18:exon19:exon2:exon20:exon21:exon22:exon23:exon24:exon25:exon26:exon27:exon28:exon29:exon3:exon4:exon5:exon6:exon7:exon8:exon9,DGKH:NM_001297429:exon1:exon10:exon11:exon12:exon13:exon14:exon15:exon16:exon17:exon18:exon19:exon2:exon20:exon21:exon22:exon23:exon24:exon25:exon3:exon4:exon5:exon6:exon7:exon8:exon9,DGK…	0.4765	0.4022	0.5453	0.3342	0.3415	0.0227	0.006	0.0533	0.0452	3.24904e-164	1.57243e-163	28.0959
12	27677044	27848497	PPFIBP1	exonic	PPFIBP1:NM_177444:exon1:exon10:exon11:exon12:exon13:exon14:exon15:exon16:exon17:exon18:exon19:exon2:exon20:exon21:exon22:exon23:exon24:exon25:exon26:exon27:exon28:exon29:exon3:exon4:exon5:exon6:exon7:exon8:exon9,PPFIBP1:NM_001198916:exon1:exon10:exon11:exon12:exon13:exon14:exon15:exon16:exon17:exon18:exon19:exon2:exon20:exon21:exon22:exon23:exon24:exon25:exon26:exon27:exon28:exon3:exon4:exon5:exo…	0.5015	0.5028	0.5076	0.488	0.2646	0.0149	0.1977	0.314	0.0521	8.37026e-85	1.45029e-84	28.106
12	29301935	29488549	FAR2	exonic	LOC100506606:NR_103860:exon1:exon2:exon3:exon4:exon5:exon6:exon7,FAR2:NM_001271784:exon1:exon10:exon11:exon2:exon3:exon4:exon5:exon6:exon7:exon8:exon9,FAR2:NM_001271783:exon1:exon10:exon11:exon12:exon2:exon3:exon4:exon5:exon6:exon7:exon8:exon9,FAR2:NM_018099:exon1:exon10:exon11:exon12:exon2:exon3:exon4:exon5:exon6:exon7:exon8:exon9	0.8164	0.7316	0.6847	0.4874	0.5418	0.01	0.254	0.4412	0.2485	1.84333e-257	2.53688e-256	28.1426
1	203764664	203823256	ZBED6	exonic	ZC3H11A:NM_001319239:exon1:exon10:exon11:exon12:exon13:exon14:exon15:exon16:exon17:exon18:exon19:exon2:exon20:exon3:exon4:exon5:exon6:exon7:exon8:exon9,ZC3H11A:NM_001319238:exon1:exon10:exon11:exon12:exon13:exon14:exon15:exon16:exon17:exon18:exon19:exon2:exon20:exon3:exon4:exon5:exon6:exon7:exon8:exon9,ZC3H11A:NM_001350266:exon1:exon10:exon11:exon12:exon13:exon14:exon15:exon16:exon17:exon18:exon1…	0.77	0.5914	0.5738	0.5801	0.522	0.0068	0.2458	0.4851	0.216	6.49238e-166	3.18377e-165	28.1438
20	47835831	47860614	DDX27	exonic	DDX27:NM_001348187:exon1:exon10:exon11:exon12:exon13:exon14:exon15:exon16:exon17:exon18:exon19:exon2:exon20:exon21:exon22:exon3:exon4:exon5:exon6:exon7:exon8:exon9,DDX27:NM_017895:exon1:exon10:exon11:exon12:exon13:exon14:exon15:exon16:exon17:exon18:exon19:exon2:exon20:exon21:exon3:exon4:exon5:exon6:exon7:exon8:exon9,STAU1:NM_001319135:exon1	0.7962	0.7102	0.5596	0.5275	0.4397	0	0.2284	0.5556	0	6.00583e-103	1.32603e-102	28.1605
9	99516830	99540411	ZNF510	exonic	ZNF510:NM_001314059:exon1:exon2:exon3:exon4:exon5:exon6,ZNF510:NM_001314060:exon1:exon2:exon3:exon4:exon5,ZNF510:NM_014930:exon1:exon2:exon3:exon4:exon5:exon6	0.8804	0.5902	0.5465	0.5364	0.3849	0	0.218	NA	0.7368	1.32429e-62	1.63801e-62	28.1685
17	26975373	26989190	SDF2	exonic	SDF2:NR_045585:exon1:exon2:exon3,SDF2:NM_006923:exon1:exon2:exon3	0.6875	0.7641	0.7382	0.7226	0.4273	0.0075	0.0175	0.8524	0.05	7.55703e-187	4.73062e-186	28.1802
9	131084786	131096351	COQ4	exonic	COQ4:NM_001305942:exon1:exon2:exon3:exon4,COQ4:NM_016035:exon1:exon2:exon3:exon4:exon5:exon6:exon7,TRUB2:NM_015679:exon1,TRUB2:NM_001329863:exon1,TRUB2:NM_001329861:exon1	0.8643	0.9507	0.882	0.4322	0.6337	NA	0	NA	0.0299	4.21949e-41	3.6048e-41	28.1975
21	43159528	43187249	RIPK4	exonic	MIR6814:NR_106872:exon1,RIPK4:NM_020639:exon1:exon2:exon3:exon4:exon5:exon6:exon7:exon8	0.6651	0.6226	0.6471	0.65	0.3938	0.1316	0.0869	0.5261	0.5186	0	0	28.2045
2	219575567	219620138	TTLL4	exonic	TTLL4:NM_014640:exon1:exon10:exon11:exon12:exon13:exon14:exon15:exon16:exon17:exon18:exon19:exon2:exon20:exon3:exon4:exon5:exon6:exon7:exon8:exon9	0.7096	0.6137	0.5503	0.4666	0.2348	0	0.3444	0.4776	NA	7.2115e-94	1.41682e-93	28.2134
22	24951617	24970932	GUCD1	exonic	GUCD1:NM_001284253:exon1,GUCD1:NM_001284252:exon1,GUCD1:NR_104286:exon1,GUCD1:NM_001284251:exon1,SNRPD3:NR_103819:exon1:exon2:exon3,SNRPD3:NM_004175:exon1:exon2:exon3:exon4,SNRPD3:NM_001278656:exon1:exon2:exon3:exon4	0.3983	0.4707	0.5022	0.5769	0.3465	0	0.0939	0.0365	0.0159	3.76972e-66	4.92413e-66	28.215
5	167982627	168006614	PANK3	exonic	MIR103B1:NR_031721:exon1,PANK3:NM_024594:exon1:exon2:exon3:exon4:exon5:exon6:exon7,MIR103A1:NR_029520:exon1	0.3987	0.584	0.6551	0.406	0.3255	0.0288	0.0089	0.0179	0.0327	2.60855e-135	8.9032e-135	28.2247
6	20099915	20212695	MBOAT1	exonic	MBOAT1:NR_073465:exon1:exon10:exon2:exon3:exon4:exon5:exon6:exon7:exon8:exon9,MBOAT1:NM_001080480:exon1:exon10:exon11:exon12:exon13:exon2:exon3:exon4:exon5:exon6:exon7:exon8:exon9	0.6462	0.5559	0.5824	0.3792	0.3487	NA	0.1179	0.1384	0.2166	4.75127e-153	2.0224e-152	28.2457
3	40214637	40351189	MYRIP	exonic	EIF1B-AS1:NR_033965:exon1:exon2:exon3,MYRIP:NM_001284423:exon10:exon11:exon12:exon13:exon14:exon15:exon16:exon17:exon9,MYRIP:NM_001284424:exon10:exon11:exon12:exon13:exon14:exon15:exon16:exon9,MYRIP:NM_001284426:exon10:exon11:exon12:exon13:exon14:exon15:exon7:exon8:exon9,MYRIP:NR_104316:exon10:exon11:exon12:exon13:exon14:exon15:exon16:exon17:exon9,MYRIP:NM_001284425:exon10:exon11:exon12:exon13:ex…	0.8804	0.9351	0.9364	0.9132	0.6924	0	0.0612	0.8553	1	3.61382e-94	7.14042e-94	28.2472
15	66791652	66797193	RPL4	exonic	SNORD18C:NR_002443:exon1,SNORD18B:NR_002442:exon1,RPL4:NM_000968:exon1:exon10:exon2:exon3:exon4:exon5:exon6:exon7:exon8:exon9,SNORD18A:NR_002441:exon1,SNORD16:NR_002440:exon1	0.9387	0.8932	0.9218	0.9405	0.6405	NA	0.1446	0.8286	0.9286	4.59745e-59	5.37494e-59	28.257
19	12203077	12225494	ZNF788	exonic	ZNF788:NM_001348164:exon1:exon2,ZNF788:NM_001348165:exon1:exon2:exon3,ZNF788:NM_001348163:exon1:exon2:exon3:exon4	0.5105	0.9556	0.7899	0.4908	0.401	NA	0.01	0.9333	1	3.97709e-30	2.74661e-30	28.2718
1	160258376	160313354	COPA	exonic	SUMO1P3:NR_002190:exon1,COPA:NM_001098398:exon1:exon10:exon11:exon12:exon13:exon14:exon15:exon16:exon17:exon18:exon19:exon2:exon20:exon21:exon22:exon23:exon24:exon25:exon26:exon27:exon28:exon29:exon3:exon30:exon31:exon32:exon33:exon4:exon5:exon6:exon7:exon8:exon9,COPA:NM_004371:exon1:exon10:exon11:exon12:exon13:exon14:exon15:exon16:exon17:exon18:exon19:exon2:exon20:exon21:exon22:exon23:exon24:exo…	0.5112	0.5218	0.4817	0.4785	0.2987	0.0255	0.0267	0.2741	0.437	2.24581e-147	8.86536e-147	28.3074
3	13521714	13547924	HDAC11	exonic	HDAC11:NM_001136041:exon1:exon10:exon2:exon3:exon4:exon5:exon6:exon7:exon8:exon9,HDAC11:NM_001330636:exon1:exon2:exon3:exon4:exon5:exon6:exon7,HDAC11:NM_024827:exon1:exon10:exon2:exon3:exon4:exon5:exon6:exon7:exon8:exon9	0.5606	0.4535	0.5144	0.315	0.3066	0.0275	0.0909	0.0772	0.2049	2.48871e-114	6.47118e-114	28.326
3	179306254	179322434	MRPL47	exonic	MRPL47:NM_020409:exon1:exon2:exon3:exon4:exon5:exon6:exon7,MRPL47:NM_177988:exon1:exon2:exon3:exon4:exon5:exon6	1	0.918	0.8298	0.5806	0.6667	NA	0.1409	1	NA	7.65647e-33	5.58453e-33	28.3303
7	151253200	151329344	PRKAG2	exonic	PRKAG2:NM_024429:exon1:exon10:exon11:exon12:exon2:exon3:exon4:exon5:exon6:exon7:exon8:exon9,PRKAG2:NM_001304531:exon10:exon11:exon12:exon13:exon2:exon3:exon4:exon5:exon6:exon7:exon8:exon9,PRKAG2:NM_001040633:exon10:exon11:exon12:exon13:exon14:exon15:exon16:exon5:exon6:exon7:exon8:exon9,PRKAG2:NM_016203:exon10:exon11:exon12:exon13:exon14:exon15:exon16:exon5:exon6:exon7:exon8:exon9,PRKAG2:NM_001304…	0.7668	0.6931	0.5638	0.4328	0.4827	0.0129	0.1796	0.0789	0.4441	1.99322e-138	7.09559e-138	28.3482
7	95749531	95951459	SLC25A13	exonic	SLC25A13:NR_027662:exon1:exon10:exon11:exon12:exon13:exon14:exon15:exon16:exon17:exon2:exon3:exon4:exon5:exon6:exon7:exon8:exon9,SLC25A13:NM_014251:exon1:exon10:exon11:exon12:exon13:exon14:exon15:exon16:exon17:exon18:exon2:exon3:exon4:exon5:exon6:exon7:exon8:exon9,SLC25A13:NM_001160210:exon1:exon10:exon11:exon12:exon13:exon14:exon15:exon16:exon17:exon18:exon2:exon3:exon4:exon5:exon6:exon7:exon8:e…	0.7504	0.5742	0.491	0.3827	0.4101	0.0242	0.0383	0.2368	0.2869	2.31108e-199	1.67117e-198	28.3678
9	97317326	97330411	FBP2	exonic	PCAT7:NR_121566:exon1:exon2:exon3,PCAT7:NR_121569:exon1:exon2:exon3,PCAT7:NR_121568:exon1:exon2:exon3,PCAT7:NR_121567:exon1:exon2:exon3,FBP2:NM_003837:exon5:exon6:exon7	0.9524	0.8089	0.9659	0.8116	1	NA	0.4159	NA	0.8958	4.88e-14	2.29293e-14	28.3788
17	18684307	18704742	TVP23B	exonic	TVP23B:NM_001316922:exon1:exon2:exon3:exon4:exon5,TVP23B:NM_001316923:exon1:exon2:exon3:exon4,TVP23B:NM_001316919:exon1:exon2:exon3:exon4:exon5,TVP23B:NM_016078:exon1:exon2:exon3:exon4:exon5,TVP23B:NM_001316921:exon1:exon2:exon3:exon4:exon5,TVP23B:NM_001316924:exon1:exon2:exon3:exon4:exon5:exon6,TVP23B:NM_001316920:exon1:exon2:exon3:exon4:exon5	0.3697	0.7904	0.6532	0.4901	0.2788	0	0.0044	0.9818	NA	5.59914e-130	1.78884e-129	28.4406
17	18684307	18710026	TVP23B	exonic	TVP23B:NM_001316922:exon1:exon2:exon3:exon4:exon5:exon6:exon7,TVP23B:NM_001316923:exon1:exon2:exon3:exon4:exon5:exon6,TVP23B:NM_001316919:exon1:exon2:exon3:exon4:exon5:exon6:exon7,TVP23B:NM_016078:exon1:exon2:exon3:exon4:exon5:exon6:exon7,TVP23B:NM_001316921:exon1:exon2:exon3:exon4:exon5:exon6:exon7,TVP23B:NM_001316924:exon1:exon2:exon3:exon4:exon5:exon6,TVP23B:NM_001316920:exon1:exon2:exon3:exon…	0.3697	0.7904	0.6532	0.4901	0.2788	0	0.0044	0.9818	NA	5.59914e-130	1.78884e-129	28.4406
14	105267517	105271048	ZBTB42	exonic	ZBTB42:NM_001137601:exon1	0.689	0.9669	0.9533	0.5719	0.3172	0	0.0048	0.6126	0.7047	1.85675e-124	5.52764e-124	28.4616
7	27565058	27702620	HIBADH	exonic	HIBADH:NM_152740:exon1:exon2:exon3:exon4:exon5:exon6:exon7:exon8,TSL:NR_122123:exon1:exon2,TSL:NR_122122:exon1:exon2:exon3	0.7403	0.6688	0.6505	0.5181	0.4729	0.0051	0.1233	0.3775	0.25	3.94908e-117	1.05453e-116	28.472
2	37208143	37311488	HEATR5B	exonic	HEATR5B:NM_019024:exon1:exon10:exon11:exon12:exon13:exon14:exon15:exon16:exon17:exon18:exon19:exon2:exon20:exon21:exon22:exon23:exon24:exon25:exon26:exon27:exon28:exon29:exon3:exon30:exon31:exon32:exon33:exon34:exon35:exon36:exon4:exon5:exon6:exon7:exon8:exon9	0.7292	0.767	0.6843	0.4614	0.5407	0.0817	0.2572	0.2748	NA	5.2952e-136	1.82413e-135	28.4834
5	169011083	169031781	SPDL1	exonic	SPDL1:NM_001329641:exon1:exon10:exon11:exon12:exon2:exon3:exon4:exon5:exon6:exon7:exon8:exon9,SPDL1:NM_017785:exon10:exon11:exon12:exon2:exon3:exon4:exon5:exon6:exon7:exon8:exon9,SPDL1:NM_001329639:exon10:exon11:exon2:exon3:exon4:exon5:exon6:exon7:exon8:exon9,SPDL1:NM_001329642:exon10:exon11:exon12:exon2:exon3:exon4:exon5:exon6:exon7:exon8:exon9,SPDL1:NM_001329640:exon1:exon10:exon11:exon2:exon3:…	0.9341	0.9331	0.8594	0.7394	0.5816	1	0.5	0.6778	NA	6.53638e-58	7.50104e-58	28.4924
11	129940462	130014706	APLP2	exonic	APLP2:NM_001328682:exon10:exon11:exon12:exon13:exon14:exon15:exon16:exon17:exon2:exon3:exon4:exon5:exon6:exon7:exon8:exon9,APLP2:NM_001328684:exon10:exon11:exon12:exon13:exon14:exon15:exon16:exon2:exon3:exon4:exon5:exon6:exon7:exon8:exon9,APLP2:NM_001142277:exon10:exon11:exon12:exon13:exon14:exon15:exon16:exon2:exon3:exon4:exon5:exon6:exon7:exon8:exon9,APLP2:NR_024515:exon10:exon11:exon12:exon13:…	0.8518	0.8236	0.8402	0.6821	0.6085	0.2157	0.1083	0.9237	0.4672	1.1834e-124	3.54016e-124	28.5144
5	169010637	169031781	SPDL1	exonic	SPDL1:NM_001329641:exon1:exon10:exon11:exon12:exon2:exon3:exon4:exon5:exon6:exon7:exon8:exon9,SPDL1:NM_017785:exon1:exon10:exon11:exon12:exon2:exon3:exon4:exon5:exon6:exon7:exon8:exon9,SPDL1:NM_001329639:exon1:exon10:exon11:exon2:exon3:exon4:exon5:exon6:exon7:exon8:exon9,SPDL1:NM_001329642:exon1:exon10:exon11:exon12:exon2:exon3:exon4:exon5:exon6:exon7:exon8:exon9,SPDL1:NM_001329640:exon1:exon10:e…	0.5588	0.8833	0.7818	0.3828	0.2766	1	0.3804	0.4806	NA	1.27964e-64	1.63417e-64	28.5284
20	31781410	31798268	BPIFA4P	ncRNA_exonic	BPIFA4P:NR_026760:exon1:exon2:exon3:exon4:exon5:exon6:exon7:exon8:exon9	0.9101	0.7987	0.8611	0.8036	0.4431	0.85	0.4306	0.7843	0.9286	1.09079e-18	5.84523e-19	28.5305
21	46654254	46678645	LINC00334	ncRNA_exonic	LINC00334:NR_135279:exon1:exon2:exon3	0.727	0.4651	0.6367	0.6352	0.3551	0.0787	0.19	0.5938	0.3247	0	0	28.561
19	37071154	37096178	ZNF529-AS1	ncRNA_exonic	ZNF529:NM_001145650:exon1:exon2,ZNF529:NM_001145649:exon1:exon2,ZNF529:NR_027239:exon1:exon2:exon3,ZNF529-AS1:NR_110704:exon3:exon4,ZNF529-AS1:NR_110703:exon3:exon4,ZNF529-AS1:NR_110705:exon3:exon4:exon5	0.9122	0.5949	0.5779	0.3689	0.3502	0.1832	0.283	0.2478	0.2416	2.16934e-62	2.6749e-62	28.5676
17	46125685	46138907	NFE2L1	exonic	NFE2L1:NM_001330262:exon1:exon2:exon3:exon4:exon5,NFE2L1:NM_001330261:exon1:exon2:exon3:exon4:exon5:exon6,NFE2L1:NM_003204:exon1:exon2:exon3:exon4:exon5:exon6	0.7889	0.8117	0.8726	0.8823	0.3674	0.7455	0.0177	0.8605	0.9632	9.147e-219	8.18253e-218	28.5998
3	12625099	12705700	RAF1	exonic	RAF1:NM_002880:exon1:exon10:exon11:exon12:exon13:exon14:exon15:exon16:exon17:exon2:exon3:exon4:exon5:exon6:exon7:exon8:exon9,MKRN2:NM_001271707:exon7,MKRN2:NM_014160:exon8	0.3919	0.7195	0.7627	0.6404	0.3736	0	0.0531	0.4423	0.2989	8.21489e-102	1.79025e-101	28.6013
12	50523088	50561316	CERS5	exonic	CERS5:NM_001331072:exon1:exon10:exon11:exon2:exon3:exon4:exon5:exon6:exon7:exon8:exon9,CERS5:NR_104035:exon1:exon10:exon2:exon3:exon4:exon5:exon6:exon7:exon8:exon9,CERS5:NR_138535:exon1:exon10:exon11:exon12:exon2:exon3:exon4:exon5:exon6:exon7:exon8:exon9,CERS5:NM_147190:exon1:exon10:exon2:exon3:exon4:exon5:exon6:exon7:exon8:exon9,CERS5:NM_001331071:exon1:exon10:exon11:exon2:exon3:exon4:exon5:exon…	0.701	0.7041	0.691	0.4082	0.4338	0	0.1471	0.1969	0.4962	8.6021e-163	4.09876e-162	28.6152
14	45553301	45584804	PRPF39	exonic	PRPF39:NM_017922:exon1:exon10:exon11:exon12:exon13:exon14:exon2:exon3:exon4:exon5:exon6:exon7:exon8:exon9,FKBP3:NM_002013:exon7,SNORD127:NR_003691:exon1	0.8	0.7221	0.5833	0.7725	0.5847	0.05	0.375	0.0208	NA	1.50234e-25	9.42148e-26	28.6312
5	63461669	63631758	RNF180	exonic	RNF180:NM_178532:exon1:exon2:exon3:exon4:exon5,RNF180:NM_001323292:exon1:exon2:exon3:exon4:exon5:exon6:exon7,RNF180:NM_001113561:exon1:exon2:exon3:exon4:exon5:exon6:exon7,RNF180:NM_001323291:exon1:exon2:exon3:exon4	0.48	0.524	0.6143	0.4526	0.2525	0.0525	0.0411	0.4619	0.0316	4.9031e-201	3.61141e-200	28.6313
5	63461669	63668696	RNF180	exonic	RNF180:NM_178532:exon1:exon2:exon3:exon4:exon5,RNF180:NM_001323292:exon1:exon2:exon3:exon4:exon5:exon6:exon7,RNF180:NM_001113561:exon1:exon2:exon3:exon4:exon5:exon6:exon7:exon8,RNF180:NM_001323291:exon1:exon2:exon3:exon4	0.48	0.524	0.6143	0.4526	0.2525	0.0525	0.0411	0.4619	0.0316	4.9031e-201	3.61141e-200	28.6313
10	86088344	86133774	CCSER2	exonic	CCSER2:NM_001284240:exon1:exon2:exon3,CCSER2:NM_018999:exon1:exon2:exon3,CCSER2:NM_001351292:exon1:exon2:exon3,CCSER2:NM_001284241:exon1:exon2:exon3,CCSER2:NM_001351290:exon1:exon2:exon3	0.3489	0.3923	0.5543	0.594	0.1356	0.0103	0.072	0.57	0.1149	5.07212e-214	4.36144e-213	28.6704
16	30591993	30597092	ZNF785	exonic	ZNF785:NM_152458:exon1:exon2:exon3	0.8406	0.2734	0.5804	0.4453	0.3298	0.0312	0	0.3276	0.2153	1.57031e-118	4.26303e-118	28.6713
7	140152839	140179369	MKRN1	exonic	MKRN1:NM_001145125:exon1:exon2:exon3:exon4:exon5,MKRN1:NM_013446:exon1:exon2:exon3:exon4:exon5:exon6:exon7:exon8,MKRN1:NM_001291663:exon1:exon2:exon3:exon4:exon5:exon6:exon7,MKRN1:NR_117084:exon1:exon2:exon3:exon4:exon5:exon6	0.4658	0.5553	0.6579	0.5678	0.1356	0.2211	0.1833	0.8775	0.0222	2.3023e-148	9.24631e-148	28.6887
4	71681498	71705220	GRSF1	exonic	GRSF1:NM_002092:exon1:exon10:exon2:exon3:exon4:exon5:exon6:exon7:exon8:exon9,GRSF1:NM_001098477:exon1:exon10:exon2:exon3:exon4:exon5:exon6:exon7:exon8:exon9	0.4923	0.8661	0.9139	0.3666	0.493	0.0597	0.0369	0.3498	NA	8.54951e-177	4.67171e-176	28.69
3	167453431	167543357	SERPINI1	exonic	SERPINI1:NM_005025:exon1:exon2:exon3:exon4:exon5:exon6:exon7:exon8:exon9,SERPINI1:NM_001122752:exon1:exon2:exon3:exon4:exon5:exon6:exon7:exon8:exon9	0.5149	0.372	0.4875	0.2566	0.2839	0.0185	0.008	0	0	1.24665e-54	1.35335e-54	28.733
9	125616023	125667562	RC3H2	exonic	SNORD90:NR_003071:exon1,RC3H2:NM_001100588:exon1:exon10:exon11:exon12:exon13:exon14:exon15:exon16:exon17:exon18:exon2:exon3:exon4:exon5:exon6:exon7:exon8:exon9,RC3H2:NM_018835:exon1:exon10:exon11:exon12:exon13:exon14:exon15:exon16:exon17:exon18:exon2:exon3:exon4:exon5:exon6:exon7:exon8:exon9	0.6809	0.6379	0.571	0.4694	0.4181	0.0049	0.1671	0.385	0.255	1.12829e-202	8.49093e-202	28.7498
16	57220195	57274387	RSPRY1	exonic	RSPRY1:NM_001305163:exon1:exon10:exon11:exon12:exon13:exon14:exon15:exon2:exon3:exon4:exon5:exon6:exon7:exon8:exon9,RSPRY1:NM_133368:exon1:exon10:exon11:exon12:exon13:exon14:exon15:exon2:exon3:exon4:exon5:exon6:exon7:exon8:exon9,RSPRY1:NM_001305182:exon1:exon2,RSPRY1:NM_001305164:exon1:exon10:exon11:exon12:exon13:exon14:exon15:exon2:exon3:exon4:exon5:exon6:exon7:exon8:exon9	0.6361	0.6268	0.6641	0.565	0.3933	0.0105	0.1261	0.5332	0.3539	1.14215e-199	8.31323e-199	28.7622
22	44576769	44604349	PARVG	exonic	PARVG:NM_022141:exon1:exon10:exon11:exon12:exon13:exon14:exon2:exon3:exon4:exon5:exon6:exon7:exon8:exon9,PARVG:NM_001137605:exon10:exon11:exon12:exon13:exon14:exon2:exon3:exon4:exon5:exon6:exon7:exon8:exon9	0.8675	0.8088	0.749	0.7527	0.3893	0	0.5806	0.5	0.6612	1.28233e-104	2.89937e-104	28.7648
8	67900366	67940786	PPP1R42	exonic	PPP1R42:NM_001013626:exon1:exon2:exon3:exon4:exon5:exon6,PPP1R42:NM_001348563:exon1:exon2:exon3	0.7349	0.5923	0.5655	0.6618	0.6194	0.0348	0.0464	0.196	0.0227	3.39437e-129	1.07271e-128	28.794
5	36606456	36688436	SLC1A3	exonic	SLC1A3:NM_001166696:exon1:exon2,SLC1A3:NM_001166695:exon1:exon2:exon3:exon4:exon5:exon6:exon7:exon8:exon9,SLC1A3:NM_001289939:exon1:exon2:exon3:exon4:exon5:exon6:exon7:exon8:exon9,SLC1A3:NM_004172:exon1:exon10:exon2:exon3:exon4:exon5:exon6:exon7:exon8:exon9,SLC1A3:NM_001289940:exon1:exon2:exon3:exon4:exon5:exon6:exon7:exon8	0.6033	0.8879	0.9615	0.766	0.5138	0.0172	0.337	0.8678	NA	1.53108e-60	1.82973e-60	28.8312
3	179041550	179053323	ZNF639	exonic	ZNF639:NM_001303426:exon2:exon3:exon4:exon5:exon6,ZNF639:NM_016331:exon1:exon2:exon3:exon4:exon5:exon6:exon7,ZNF639:NM_001303425:exon2:exon3:exon4:exon5:exon6:exon7	0.9426	0.8783	0.8828	0.869	0.5639	0	0.8333	0.8286	0.8385	4.23111e-119	1.15771e-118	28.8693
7	156473569	156685902	LMBR1	exonic	LMBR1:NM_001350958:exon1:exon10:exon11:exon12:exon13:exon14:exon15:exon16:exon17:exon2:exon3:exon4:exon5:exon6:exon7:exon8:exon9,LMBR1:NR_146958:exon1:exon10:exon11:exon12:exon13:exon14:exon15:exon2:exon3:exon4:exon5:exon6:exon7:exon8:exon9,LMBR1:NM_022458:exon1:exon10:exon11:exon12:exon13:exon14:exon15:exon16:exon17:exon2:exon3:exon4:exon5:exon6:exon7:exon8:exon9,LMBR1:NR_146959:exon1:exon10:exo…	0.917	0.9629	0.9612	0.8815	0.716	0.9429	0.2913	0.9515	0.9194	1.41515e-233	1.47257e-232	28.8856
7	72950682	72971602	BCL7B	exonic	BCL7B:NM_001707:exon2:exon3:exon4:exon5:exon6,BCL7B:NM_001197244:exon2:exon3:exon4:exon5,BCL7B:NM_001301061:exon2:exon3:exon4:exon5:exon6:exon7,BCL7B:NR_036682:exon1:exon2:exon3:exon4:exon5:exon6	0.9785	0.9653	0.8256	0.5987	0.2914	NA	NA	0.984	1	9.65401e-43	8.48957e-43	28.9318
19	9435370	9493293	ZNF177	exonic	ZNF559:NM_032497:exon2:exon3:exon4:exon5:exon6:exon7,ZNF559:NM_001202410:exon2:exon3:exon4:exon5:exon6:exon7,ZNF559:NM_001202409:exon2:exon3:exon4:exon5:exon6:exon7,ZNF559:NM_001202408:exon2:exon3:exon4:exon5:exon6,ZNF559:NM_001202411:exon2:exon3:exon4:exon5:exon6:exon7,ZNF559:NM_001202407:exon2:exon3:exon4:exon5:exon6,ZNF559:NM_001202406:exon2:exon3:exon4:exon5:exon6,ZNF559:NM_001202412:exon2:ex…	0.5535	0.5622	0.5135	0.7083	0.4406	0.8	0.1577	0.0592	0.1905	9.91244e-88	1.78265e-87	28.9379
3	156799455	156840791	LINC00880	ncRNA_exonic	LINC00880:NR_034007:exon1:exon2:exon3:exon4,LINC00881:NR_034008:exon1:exon2:exon3,LINC02029:NR_135546:exon1:exon2:exon3	0.7204	0.7211	0.7515	0.701	0.4014	0.0099	0.2855	0.6195	0.7267	1.15997e-174	6.198e-174	28.9495
6	53132195	53213743	ELOVL5	exonic	RPS16P5:NR_046241:exon1,MIR5685:NR_049866:exon1,ELOVL5:NM_001301856:exon1:exon2:exon3:exon4:exon5:exon6:exon7:exon8,ELOVL5:NM_021814:exon1:exon2:exon3:exon4:exon5:exon6:exon7:exon8,ELOVL5:NM_001242828:exon1:exon2:exon3:exon4:exon5:exon6:exon7:exon8:exon9,ELOVL5:NM_001242831:exon1:exon2:exon3,ELOVL5:NM_001242830:exon1:exon2:exon3:exon4:exon5:exon6:exon7	0.5999	0.4958	0.3782	0.3388	0.1889	0.0331	0.0177	0.169	0.3161	1.09414e-253	1.44485e-252	28.9727
20	34129777	34145405	ERGIC3	exonic	ERGIC3:NM_198398:exon1:exon10:exon11:exon12:exon13:exon14:exon2:exon3:exon4:exon5:exon6:exon7:exon8:exon9,ERGIC3:NM_015966:exon1:exon10:exon11:exon12:exon13:exon2:exon3:exon4:exon5:exon6:exon7:exon8:exon9	0.7149	0.8086	0.7156	0.6154	0.3354	NA	0.0385	0.9652	0.0704	3.22621e-25	2.01095e-25	28.9831
11	6280903	6293357	CCKBR	exonic	CCKBR:NM_176875:exon1:exon2:exon3:exon4:exon5,CCKBR:NM_001318029:exon1:exon2:exon3:exon4	0.7319	0.7627	0.6847	0.6197	0.3115	0.56	0.6299	0.2875	0.5642	2.19229e-95	4.38953e-95	29.0031
19	36378853	36391564	NFKBID	exonic	NFKBID:NM_139239:exon1:exon10:exon11:exon12:exon2:exon3:exon4:exon5:exon6:exon7:exon8:exon9,NFKBID:NM_001321831:exon1:exon10:exon11:exon12:exon2:exon3:exon4:exon5:exon6:exon7:exon8:exon9	0.7044	0.5444	0.4795	0.3308	0.2685	0.0076	0.1806	0.2344	0.2647	1.38072e-120	3.85398e-120	29.0047
7	140155982	140179369	MKRN1	exonic	MKRN1:NM_001145125:exon1:exon2:exon3:exon4:exon5,MKRN1:NM_013446:exon1:exon2:exon3:exon4:exon5,MKRN1:NM_001291663:exon1:exon2:exon3:exon4:exon5:exon6:exon7,MKRN1:NR_117084:exon1:exon2:exon3	0.4658	0.5463	0.6509	0.5636	0.1356	0.0629	0.1833	0.8775	0.0222	1.18253e-150	4.88718e-150	29.0385
2	32390909	32449181	SLC30A6	exonic	SLC30A6:NM_001193514:exon1:exon10:exon11:exon12:exon13:exon2:exon3:exon4:exon5:exon6:exon7:exon8:exon9,SLC30A6:NM_001330477:exon1:exon10:exon11:exon12:exon13:exon2:exon3:exon4:exon5:exon6:exon7:exon8:exon9,SLC30A6:NM_017964:exon1:exon10:exon11:exon12:exon13:exon14:exon2:exon3:exon4:exon5:exon6:exon7:exon8:exon9,SLC30A6:NM_001330479:exon1:exon10:exon11:exon12:exon13:exon14:exon2:exon3:exon4:exon5:…	0.692	0.7286	0.7535	0.7115	0.5811	0	0.025	0.6312	0.2889	2.03987e-60	2.43514e-60	29.0431
7	141356527	141401953	KIAA1147	exonic	KIAA1147:NM_001080392:exon1:exon2:exon3:exon4:exon5:exon6:exon7:exon8:exon9	0.6012	0.5976	0.4977	0.4445	0.2865	0	0.0061	0.4192	0.2199	3.3624e-167	1.66358e-166	29.0432
14	24505620	24520586	DHRS4L1	exonic	DHRS4L1:NR_102689:exon1:exon2:exon3:exon4:exon5,DHRS4L1:NR_102693:exon1:exon2:exon3:exon4:exon5:exon6,DHRS4L1:NR_102694:exon1:exon2:exon3:exon4,DHRS4L1:NR_102692:exon1:exon2:exon3:exon4:exon5,DHRS4L1:NR_102687:exon2:exon3:exon4,DHRS4L1:NR_102688:exon2:exon3:exon4:exon5,DHRS4L1:NM_001277864:exon2:exon3:exon4:exon5,DHRS4L1:NR_102691:exon1:exon2:exon3:exon4	0.8851	0.898	0.7808	0.837	0.635	0.0167	NA	0.5316	0.652	3.94064e-70	5.46533e-70	29.0658
2	223436161	223521074	FARSB	exonic	FARSB:NR_130154:exon1:exon10:exon11:exon12:exon13:exon14:exon15:exon16:exon17:exon18:exon2:exon3:exon4:exon5:exon6:exon7:exon8:exon9,FARSB:NM_005687:exon1:exon10:exon11:exon12:exon13:exon14:exon15:exon16:exon17:exon2:exon3:exon4:exon5:exon6:exon7:exon8:exon9	0.6458	0.4068	0.3283	0.2881	0.2439	0.0418	0.0256	0.0085	0.0098	5.0862e-98	1.05693e-97	29.097
5	156565450	156569921	MED7	exonic	MED7:NM_004270:exon1:exon2,MED7:NM_001100816:exon1:exon2	0.5783	0.4502	0.506	0.4918	0.3043	0.0138	0.0487	0.3504	0.0096	3.37118e-147	1.32795e-146	29.1165
18	9137560	9285983	ANKRD12	exonic	ANKRD12:NM_015208:exon10:exon11:exon12:exon13:exon2:exon3:exon4:exon5:exon6:exon7:exon8:exon9,ANKRD12:NM_001204056:exon1:exon10:exon11:exon12:exon2:exon3:exon4:exon5:exon6:exon7:exon8:exon9,ANKRD12:NM_001083625:exon10:exon11:exon12:exon2:exon3:exon4:exon5:exon6:exon7:exon8:exon9	0.9453	0.9515	0.962	0.8766	0.8175	0.0647	0	0.9194	1	7.79158e-68	1.04534e-67	29.1282
3	67705120	67998136	SUCLG2-AS1	ncRNA_exonic	SUCLG2-AS1:NR_109993:exon1:exon2:exon3:exon4,SUCLG2-AS1:NR_109992:exon1:exon2:exon3:exon4:exon5:exon6:exon7	0.6581	0.6961	0.6343	0.6631	0.3933	0.0125	0.0134	0.6237	0.0149	6.41558e-112	1.61226e-111	29.1578
17	57297827	57350382	GDPD1	exonic	GDPD1:NM_182569:exon1:exon2:exon3:exon4:exon5:exon6:exon7:exon8:exon9,GDPD1:NM_001165993:exon1:exon2:exon3:exon4:exon5:exon6:exon7:exon8:exon9,GDPD1:NM_001165994:exon1:exon2:exon3:exon4:exon5:exon6:exon7:exon8:exon9	0.9099	0.7106	0.6501	0.5332	0.5146	0.0422	0.2267	0.3062	0	3.93156e-191	2.59589e-190	29.18
17	57297827	57353330	GDPD1	exonic	GDPD1:NM_182569:exon1:exon10:exon2:exon3:exon4:exon5:exon6:exon7:exon8:exon9,GDPD1:NM_001165993:exon1:exon10:exon2:exon3:exon4:exon5:exon6:exon7:exon8:exon9,GDPD1:NM_001165994:exon1:exon2:exon3:exon4:exon5:exon6:exon7:exon8:exon9	0.9099	0.7106	0.6501	0.5332	0.5146	0.0422	0.2267	0.3062	0	3.93156e-191	2.59589e-190	29.18
1	43803474	43820135	MPL	exonic	MPL:NM_005373:exon1:exon10:exon11:exon12:exon2:exon3:exon4:exon5:exon6:exon7:exon8:exon9	0.807	0.9195	0.967	0.8661	0.8922	0.8818	0.1558	0.8239	0.9385	2.25339e-118	6.10845e-118	29.2133
19	10942742	10946983	TMED1	exonic	TMED1:NR_104015:exon1:exon2:exon3:exon4,TMED1:NM_006858:exon1:exon2:exon3:exon4	0.6754	0.4928	0.5131	0.4301	0.5751	0	0.0079	0.1627	0.2133	1.76282e-90	3.30306e-90	29.2364
9	21802634	21865969	MTAP	exonic	MTAP:NM_002451:exon1:exon2:exon3:exon4:exon5:exon6:exon7:exon8	0.4304	0.5181	0.528	0.5916	0.2864	0	0.0028	0.3065	0.3673	1.92193e-109	4.65075e-109	29.272
3	150321065	150348234	SELENOT	exonic	SELENOT:NM_016275:exon1:exon2:exon3:exon4:exon5:exon6	0.574	0.5337	0.5152	0.5565	0.3441	0.0093	0.015	0.4041	0.0106	5.3035e-198	3.76627e-197	29.2911
2	45615818	45838433	SRBD1	exonic	SRBD1:NM_018079:exon1:exon10:exon11:exon12:exon13:exon14:exon15:exon16:exon17:exon18:exon19:exon2:exon20:exon21:exon3:exon4:exon5:exon6:exon7:exon8:exon9	0.6192	0.7254	0.5698	0.4114	0.4457	0.0233	0.0136	0.4842	0.05	7.32146e-99	1.53755e-98	29.3157
19	36810617	36822620	LINC00665	ncRNA_exonic	LINC00665:NR_038278:exon1:exon2:exon3:exon4:exon5:exon6,LINC00665:NR_038279:exon1:exon2:exon3:exon4	0.5822	0.4556	0.5272	0.4931	0.279	0	0.1392	0.2086	0.2707	3.47876e-88	6.28677e-88	29.3327
1	178995258	179045709	FAM20B	exonic	FAM20B:NM_001324310:exon2:exon3:exon4:exon5:exon6:exon7:exon8,FAM20B:NM_001324311:exon1:exon2:exon3:exon4:exon5:exon6:exon7:exon8,FAM20B:NM_014864:exon2:exon3:exon4:exon5:exon6:exon7:exon8	0.5779	0.5299	0.4724	0.4857	0.2769	0.0824	0.0842	0.1098	0.4596	2.70363e-210	2.21821e-209	29.3785
7	99690350	99698403	MCM7	exonic	MIR25:NR_029498:exon1,MIR106B:NR_029831:exon1,MIR93:NR_029510:exon1,MCM7:NM_182776:exon1:exon10:exon11:exon12:exon13:exon14:exon2:exon3:exon4:exon5:exon6:exon7:exon8:exon9,MCM7:NM_001278595:exon10:exon11:exon12:exon13:exon14:exon2:exon3:exon4:exon5:exon6:exon7:exon8:exon9,MCM7:NM_005916:exon10:exon11:exon12:exon13:exon14:exon15:exon2:exon3:exon4:exon5:exon6:exon7:exon8:exon9	0.6363	0.6586	0.5464	0.5877	0.3049	0.0701	0.076	0.3952	0.4966	2.80418e-289	5.49566e-288	29.3846
5	143537722	143550278	YIPF5	exonic	YIPF5:NM_001271732:exon1:exon2:exon3:exon4:exon5,YIPF5:NM_001024947:exon1:exon2:exon3:exon4:exon5:exon6,YIPF5:NM_030799:exon1:exon2:exon3:exon4:exon5:exon6	0.422	0.2727	0.5472	0.4279	0.2857	0	0	0	NA	7.83651e-14	3.66285e-14	29.3922
1	27561006	27635124	WDTC1	exonic	WDTC1:NM_001276252:exon1:exon10:exon11:exon12:exon13:exon14:exon15:exon16:exon2:exon3:exon4:exon5:exon6:exon7:exon8:exon9,WDTC1:NM_015023:exon1:exon10:exon11:exon12:exon13:exon14:exon15:exon16:exon2:exon3:exon4:exon5:exon6:exon7:exon8:exon9	0.8297	0.7493	0.7355	0.7188	0.5033	0	0.1175	0.5974	0.5164	4.11412e-192	2.74916e-191	29.4206
19	9434901	9493293	ZNF177	exonic	ZNF559:NM_032497:exon1:exon2:exon3:exon4:exon5:exon6:exon7,ZNF559:NM_001202410:exon1:exon2:exon3:exon4:exon5:exon6:exon7,ZNF559:NM_001202409:exon1:exon2:exon3:exon4:exon5:exon6:exon7,ZNF559:NM_001202408:exon1:exon2:exon3:exon4:exon5:exon6,ZNF559:NM_001202411:exon1:exon2:exon3:exon4:exon5:exon6:exon7,ZNF559:NM_001202407:exon1:exon2:exon3:exon4:exon5:exon6,ZNF559:NM_001202406:exon1:exon2:exon3:exon…	0.4236	0.5184	0.4631	0.6534	0.3003	0.1158	0.0744	0.0592	0.1905	2.07597e-134	6.98657e-134	29.4465
5	146614578	146763768	STK32A	exonic	STK32A:NM_145001:exon1:exon2:exon3:exon4:exon5:exon6:exon7,STK32A:NM_001112724:exon1:exon10:exon11:exon12:exon13:exon2:exon3:exon4:exon5:exon6:exon7:exon8:exon9,STK32A:NM_001287740:exon1:exon10:exon11:exon12:exon13:exon2:exon3:exon4:exon5:exon6:exon7:exon8:exon9	0.8383	0.79	0.7065	0.3882	0.7099	0	NA	0	0.0462	1.05561e-32	7.67128e-33	29.4963
18	12420187	12432236	PRELID3A	exonic	PRELID3A:NM_001142406:exon1:exon2:exon3:exon4:exon5:exon6,PRELID3A:NM_001142405:exon2:exon3:exon4:exon5:exon6:exon7,PRELID3A:NM_006553:exon2:exon3:exon4:exon5:exon6:exon7	0.6292	0.4751	0.5289	0.5251	0.3216	0.0348	0.0163	0.2476	0.2685	1.16572e-142	4.3538e-142	29.5009
2	203776940	203848713	CARF	exonic	CARF:NM_001282910:exon1:exon10:exon11:exon12:exon13:exon14:exon15:exon2:exon3:exon4:exon5:exon6:exon7:exon8:exon9,CARF:NR_136330:exon1:exon10:exon11:exon12:exon13:exon14:exon15:exon2:exon3:exon4:exon5:exon6:exon7:exon8:exon9,CARF:NR_136331:exon1:exon10:exon11:exon12:exon13:exon14:exon2:exon3:exon4:exon5:exon6:exon7:exon8:exon9,CARF:NM_001282911:exon1:exon10:exon11:exon12:exon13:exon14:exon15:exon…	0.7339	0.7075	0.607	0.5382	0.5586	NA	0.0439	0.2472	0.023	1.37785e-124	4.11078e-124	29.5023
2	203776940	203851208	CARF	exonic	CARF:NM_001282910:exon1:exon10:exon11:exon12:exon13:exon14:exon15:exon2:exon3:exon4:exon5:exon6:exon7:exon8:exon9,CARF:NR_136330:exon1:exon10:exon11:exon12:exon13:exon14:exon15:exon2:exon3:exon4:exon5:exon6:exon7:exon8:exon9,CARF:NR_136331:exon1:exon10:exon11:exon12:exon13:exon14:exon2:exon3:exon4:exon5:exon6:exon7:exon8:exon9,CARF:NM_001282911:exon1:exon10:exon11:exon12:exon13:exon14:exon15:exon…	0.7339	0.7075	0.607	0.5382	0.5586	NA	0.0439	0.2472	0.023	1.37785e-124	4.11078e-124	29.5023
2	203776940	203852579	CARF	exonic	CARF:NM_001282910:exon1:exon10:exon11:exon12:exon13:exon14:exon15:exon2:exon3:exon4:exon5:exon6:exon7:exon8:exon9,CARF:NR_136330:exon1:exon10:exon11:exon12:exon13:exon14:exon15:exon2:exon3:exon4:exon5:exon6:exon7:exon8:exon9,CARF:NR_136331:exon1:exon10:exon11:exon12:exon13:exon14:exon2:exon3:exon4:exon5:exon6:exon7:exon8:exon9,CARF:NM_001282911:exon1:exon10:exon11:exon12:exon13:exon14:exon15:exon…	0.7339	0.7075	0.607	0.5382	0.5586	NA	0.0439	0.2472	0.023	1.37785e-124	4.11078e-124	29.5023
1	151313115	151319769	RFX5	exonic	RFX5:NM_001025603:exon1:exon10:exon11:exon2:exon3:exon4:exon5:exon6:exon7:exon8:exon9,RFX5:NM_000449:exon1:exon10:exon11:exon2:exon3:exon4:exon5:exon6:exon7:exon8:exon9,GBAT2:NR_131972:exon1	0.7007	0.6594	0.6118	0.4707	0.1658	0.0952	0.019	0.497	0.7364	3.31471e-90	6.18166e-90	29.5175
15	101142754	101191904	ASB7	exonic	ASB7:NM_198243:exon1:exon2:exon3:exon4:exon5:exon6,ASB7:NM_024708:exon1:exon2:exon3:exon4:exon5	0.7674	0.7185	0.6334	0.5112	0.5037	0	0.1183	0.4373	0.3765	1.31141e-136	4.55444e-136	29.5241
17	3710044	3749545	NCBP3	exonic	NCBP3:NM_001114118:exon1:exon10:exon11:exon12:exon13:exon2:exon3:exon4:exon5:exon6:exon7:exon8:exon9	0.7687	0.7642	0.5126	0.3586	0.5272	NA	0	0.0192	0.0323	2.35206e-101	5.09775e-101	29.5311
10	102133332	102148111	OLMALINC	ncRNA_exonic	OLMALINC:NR_026762:exon1:exon2:exon3	0.756	0.6111	0.5214	0.6849	0.3363	0	0.3805	0.4655	0	1.27469e-46	1.20295e-46	29.5587
1	211916798	212004114	LPGAT1	exonic	LOC102723727:NR_135819:exon1,LOC102723727:NR_135818:exon1,LPGAT1:NM_001320808:exon1:exon2:exon3:exon4:exon5:exon6:exon7:exon8,LPGAT1:NM_014873:exon1:exon2:exon3:exon4:exon5:exon6:exon7:exon8	0.6386	0.6228	0.6857	0.3771	0.4339	0	0.1975	0.228	0.0052	2.67094e-132	8.77592e-132	29.5869
21	36193573	36260987	RUNX1	exonic	RUNX1:NM_001001890:exon1:exon2:exon3:exon4,RUNX1:NM_001754:exon4:exon5:exon6:exon7,RUNX1:NM_001122607:exon1:exon2:exon3:exon4:exon5	0.3254	0.5027	0.4616	0.3638	0.1469	0.0318	0.017	0.2364	0.169	0	0	29.5915
3	132399452	132441303	NPHP3	exonic	NPHP3-ACAD11:NR_037804:exon1:exon10:exon11:exon12:exon13:exon14:exon15:exon16:exon17:exon18:exon19:exon2:exon20:exon21:exon22:exon23:exon24:exon25:exon26:exon3:exon4:exon5:exon6:exon7:exon8:exon9,NPHP3-AS1:NR_002811:exon1,NPHP3:NM_153240:exon1:exon10:exon11:exon12:exon13:exon14:exon15:exon16:exon17:exon18:exon19:exon2:exon20:exon21:exon22:exon23:exon24:exon25:exon26:exon27:exon3:exon4:exon5:exon6…	0.6476	0.7244	0.751	0.442	0.3447	0.0038	0.3918	0.4631	0.4007	5.98712e-89	1.09195e-88	29.5924
17	58520509	58603601	APPBP2	exonic	APPBP2:NM_001282476:exon1:exon10:exon11:exon12:exon2:exon3:exon4:exon5:exon6:exon7:exon8:exon9,APPBP2:NM_006380:exon1:exon10:exon11:exon12:exon13:exon2:exon3:exon4:exon5:exon6:exon7:exon8:exon9	0.5923	0.5182	0.4685	0.3467	0.296	0.0149	0.1042	0.0163	0.0201	1.00747e-175	5.44609e-175	29.6184
8	70378858	70573147	SULF1	exonic	SULF1:NM_015170:exon1:exon10:exon11:exon12:exon13:exon14:exon15:exon16:exon17:exon18:exon19:exon2:exon20:exon21:exon22:exon23:exon3:exon4:exon5:exon6:exon7:exon8:exon9,SULF1:NM_001128204:exon1:exon10:exon11:exon12:exon13:exon14:exon15:exon16:exon17:exon18:exon19:exon2:exon20:exon21:exon22:exon3:exon4:exon5:exon6:exon7:exon8:exon9,SULF1:NM_001128206:exon1:exon10:exon11:exon12:exon13:exon14:exon15:…	0.6849	0.7685	0.6332	0.5982	0.4347	0.1091	0.3783	0.2953	0.5368	2.25056e-94	4.45793e-94	29.6587
1	68511644	68517314	DIRAS3	exonic	DIRAS3:NM_004675:exon1:exon2:exon3:exon4	0.7824	0.806	0.8	0.7256	0.6617	0.3833	0.1458	NA	NA	6.96427e-20	3.84565e-20	29.6645
3	93698982	93774125	ARL13B	exonic	STX19:NM_001001850:exon1:exon2,ARL13B:NR_135621:exon1:exon2:exon3:exon4:exon5:exon6:exon7:exon8:exon9,ARL13B:NM_001174151:exon1:exon2:exon3:exon4:exon5:exon6:exon7:exon8:exon9,ARL13B:NM_001321328:exon1:exon10:exon11:exon2:exon3:exon4:exon5:exon6:exon7:exon8:exon9,ARL13B:NM_182896:exon1:exon10:exon11:exon2:exon3:exon4:exon5:exon6:exon7:exon8:exon9,ARL13B:NR_033427:exon1:exon2:exon3:exon4:exon5:exo…	0.7369	0.6003	0.5783	0.5601	0.5646	0.0258	0.097	0.286	0.0173	3.87659e-203	2.94529e-202	29.6668
3	93698982	93774522	ARL13B	exonic	STX19:NM_001001850:exon1:exon2,ARL13B:NR_135621:exon1:exon2:exon3:exon4:exon5:exon6:exon7:exon8:exon9,ARL13B:NM_001174151:exon1:exon2:exon3:exon4:exon5:exon6:exon7:exon8:exon9,ARL13B:NM_001321328:exon1:exon10:exon11:exon2:exon3:exon4:exon5:exon6:exon7:exon8:exon9,ARL13B:NM_182896:exon1:exon10:exon11:exon2:exon3:exon4:exon5:exon6:exon7:exon8:exon9,ARL13B:NR_033427:exon1:exon2:exon3:exon4:exon5:exo…	0.7369	0.6003	0.5783	0.5601	0.5646	0.0258	0.097	0.286	0.0173	3.87659e-203	2.94529e-202	29.6668
3	190231839	190369308	IL1RAP	exonic	IL1RAP:NM_134470:exon1:exon2:exon3:exon4:exon5:exon6:exon7:exon8:exon9,IL1RAP:NM_001167930:exon1:exon2:exon3:exon4:exon5:exon6:exon7:exon8,IL1RAP:NM_002182:exon1:exon10:exon11:exon12:exon2:exon3:exon4:exon5:exon6:exon7:exon8:exon9,IL1RAP:NM_001167928:exon1:exon10:exon11:exon12:exon13:exon2:exon3:exon4:exon5:exon6:exon7:exon8:exon9,IL1RAP:NM_001167931:exon1:exon10:exon11:exon2:exon3:exon4:exon5:ex…	0.9594	0.9382	0.9188	0.8156	0.6986	0	0.3	0.7725	0	6.56203e-125	1.96835e-124	29.6728
3	190231839	190374986	IL1RAP	exonic	IL1RAP:NM_134470:exon1:exon2:exon3:exon4:exon5:exon6:exon7:exon8:exon9,IL1RAP:NM_001167930:exon1:exon2:exon3:exon4:exon5:exon6:exon7:exon8,IL1RAP:NM_002182:exon1:exon10:exon11:exon12:exon2:exon3:exon4:exon5:exon6:exon7:exon8:exon9,IL1RAP:NM_001167928:exon1:exon10:exon11:exon12:exon13:exon2:exon3:exon4:exon5:exon6:exon7:exon8:exon9,IL1RAP:NM_001167931:exon1:exon10:exon11:exon12:exon2:exon3:exon4:e…	0.9594	0.9382	0.9188	0.8156	0.6986	0	0.3	0.7725	0	6.56203e-125	1.96835e-124	29.6728
3	45864809	45883650	LZTFL1	exonic	LZTFL1:NM_001276378:exon10:exon11:exon12:exon4:exon5:exon6:exon7:exon8:exon9,LZTFL1:NM_020347:exon1:exon10:exon2:exon3:exon4:exon5:exon6:exon7:exon8:exon9,LZTFL1:NM_001276379:exon10:exon4:exon5:exon6:exon7:exon8:exon9,LZTFL1:NR_075080:exon1:exon2:exon3:exon4:exon5:exon6:exon7:exon8:exon9	0.4862	0.744	0.8363	0.9623	0.3353	NA	0.023	0.6955	0.9504	1.42811e-60	1.70778e-60	29.6813
1	111145775	111148975	KCNA2	exonic	KCNA2:NM_004974:exon1:exon2:exon3,KCNA2:NM_001204269:exon2:exon3	0.5845	0.6243	0.7879	0.7731	0.2112	0.0189	0.191	0.92	0.94	2.53438e-23	1.51584e-23	29.6915
1	214161843	214214847	PROX1	exonic	PROX1:NM_002763:exon1:exon2:exon3:exon4:exon5,PROX1:NM_001270616:exon2:exon3:exon4:exon5	0.6716	0.5746	0.5427	0.5742	0.2608	0.1435	0.3349	0.2598	0.6285	4.44964e-138	1.57391e-137	29.7436
19	59086765	59095762	CENPBD1P1	ncRNA_exonic	CENPBD1P1:NR_026052:exon1:exon2	0.5624	0.5115	0.4978	0.609	0.1979	0	0.0089	0.5135	0.2341	9.26686e-234	9.66099e-233	29.7449
5	137890570	137911318	HSPA9	exonic	HSPA9:NM_004134:exon1:exon10:exon11:exon12:exon13:exon14:exon15:exon16:exon17:exon2:exon3:exon4:exon5:exon6:exon7:exon8:exon9,SNORD63:NR_002913:exon1,SNORD63B:NR_145752:exon1	0.6543	0.8512	0.8176	0.7731	0.6406	0.208	0.2412	0.4388	0.3393	4.88683e-95	9.739e-95	29.7513
3	121150272	121264853	POLQ	exonic	POLQ:NM_199420:exon1:exon10:exon11:exon12:exon13:exon14:exon15:exon16:exon17:exon18:exon19:exon2:exon20:exon21:exon22:exon23:exon24:exon25:exon26:exon27:exon28:exon29:exon3:exon30:exon4:exon5:exon6:exon7:exon8:exon9	0.9829	0.9033	0.9878	0.6658	0.6144	0.4468	0.2605	1	NA	3.15847e-75	4.74606e-75	29.7997
17	72199794	72206019	RPL38	exonic	RPL38:NM_000999:exon1:exon2:exon3:exon4:exon5,RPL38:NM_001035258:exon1:exon2:exon3:exon4:exon5	0.5006	0.8211	0.861	0.5096	0.2936	0.0058	0	0.8273	0.8276	9.07701e-64	1.14209e-63	29.895
12	4382901	4414522	CCND2	exonic	CCND2:NM_001759:exon1:exon2:exon3:exon4:exon5,CCND2-AS1:NR_125790:exon1	0.483	0.4467	0.4517	0.3363	0.1576	0	0.0455	0.2127	0.1058	1.46023e-187	9.21365e-187	29.8951
9	89563612	89616948	GAS1RR	ncRNA_exonic	GAS1RR:NR_049794:exon1:exon2:exon3:exon4:exon5:exon6:exon7	0.6619	0.6778	0.465	0.5939	0.4631	0	NA	0.0923	0.1852	3.22677e-56	3.59802e-56	29.9018
3	183873283	183891314	DVL3	exonic	DVL3:NM_004423:exon1:exon10:exon11:exon12:exon13:exon14:exon15:exon2:exon3:exon4:exon5:exon6:exon7:exon8:exon9	0.6218	0.586	0.6707	0.5465	0.2913	0.0098	0.0058	0.4158	0.4864	0	0	29.9067
5	121297655	121364295	SRFBP1	exonic	SRFBP1:NM_152546:exon1:exon2:exon3:exon4:exon5:exon6:exon7:exon8	0.5575	0.5197	0.5035	0.331	0.2608	0.0127	0.0078	0.6471	0.5214	6.39811e-120	1.77428e-119	29.9227
17	18684626	18710026	TVP23B	exonic	TVP23B:NM_001316922:exon2:exon3:exon4:exon5:exon6:exon7,TVP23B:NM_001316923:exon2:exon3:exon4:exon5:exon6,TVP23B:NM_001316919:exon1:exon2:exon3:exon4:exon5:exon6:exon7,TVP23B:NM_016078:exon2:exon3:exon4:exon5:exon6:exon7,TVP23B:NM_001316921:exon2:exon3:exon4:exon5:exon6:exon7,TVP23B:NM_001316924:exon2:exon3:exon4:exon5:exon6,TVP23B:NM_001316920:exon1:exon2:exon3:exon4:exon5:exon6:exon7	0.4067	0.8573	0.7304	0.6113	0.3197	NA	0	0.9818	NA	1.82807e-117	4.90279e-117	29.9337
3	138067969	138124377	MRAS	exonic	MRAS:NM_001252091:exon2:exon3:exon4:exon5,MRAS:NM_001252093:exon2:exon3:exon4:exon5,MRAS:NM_001085049:exon2:exon3:exon4:exon5:exon6,MRAS:NM_001252092:exon2:exon3:exon4:exon5,MRAS:NM_012219:exon2:exon3:exon4:exon5:exon6,MRAS:NM_001252090:exon1:exon2:exon3:exon4:exon5:exon6	0.9433	0.9006	0.9272	0.9189	0.6878	NA	0.377	0.6364	0.9	2.22093e-37	1.77491e-37	29.9424
15	99676527	99789824	TTC23	exonic	TTC23:NR_109947:exon1:exon10:exon11:exon12:exon13:exon2:exon3:exon4:exon5:exon6:exon7:exon8:exon9,TTC23:NM_001288616:exon10:exon11:exon12:exon3:exon4:exon5:exon6:exon7:exon8:exon9,TTC23:NM_001288615:exon1:exon10:exon11:exon12:exon13:exon14:exon2:exon3:exon4:exon5:exon6:exon7:exon8:exon9	0.9697	0.9329	0.9448	0.9575	0.8063	0.5714	0	1	NA	2.93269e-88	5.30337e-88	29.9436
3	128598332	128631957	ACAD9	exonic	ACAD9:NM_014049:exon1:exon10:exon11:exon12:exon13:exon14:exon15:exon16:exon17:exon18:exon2:exon3:exon4:exon5:exon6:exon7:exon8:exon9,ACAD9:NR_033426:exon1:exon10:exon11:exon12:exon13:exon14:exon15:exon16:exon17:exon18:exon2:exon3:exon4:exon5:exon6:exon7:exon8:exon9,KIAA1257:NM_001348520:exon15,KIAA1257:NM_001348521:exon16	0.9146	0.9269	0.9779	0.942	0.7725	NA	0.0688	0.9048	0.9918	1.56085e-161	7.32395e-161	29.953
5	146614578	146767418	STK32A	exonic	STK32A:NM_145001:exon1:exon2:exon3:exon4:exon5:exon6:exon7,STK32A:NM_001112724:exon1:exon10:exon11:exon12:exon13:exon2:exon3:exon4:exon5:exon6:exon7:exon8:exon9,STK32A:NM_001287740:exon1:exon10:exon11:exon12:exon13:exon14:exon2:exon3:exon4:exon5:exon6:exon7:exon8:exon9	0.8383	0.79	0.7065	0.3882	0.6869	0	NA	0	0.0462	1.0077e-34	7.64565e-35	29.9647
17	59942727	60005377	INTS2	exonic	INTS2:NM_020748:exon1:exon10:exon11:exon12:exon13:exon14:exon15:exon16:exon17:exon18:exon19:exon2:exon20:exon21:exon22:exon23:exon24:exon25:exon3:exon4:exon5:exon6:exon7:exon8:exon9,INTS2:NM_001351695:exon1:exon10:exon11:exon12:exon13:exon14:exon15:exon16:exon17:exon18:exon19:exon2:exon20:exon21:exon22:exon23:exon24:exon25:exon3:exon4:exon5:exon6:exon7:exon8:exon9,INTS2:NR_026641:exon1:exon10:exo…	0.9401	0.8854	0.9323	0.8392	0.7519	0.1556	0.2672	0.8085	NA	1.8029e-151	7.50702e-151	29.9825
1	120454175	120612317	NOTCH2	exonic	NOTCH2:NM_001200001:exon1:exon10:exon11:exon12:exon13:exon14:exon15:exon16:exon17:exon18:exon19:exon2:exon20:exon21:exon22:exon3:exon4:exon5:exon6:exon7:exon8:exon9,NOTCH2:NM_024408:exon1:exon10:exon11:exon12:exon13:exon14:exon15:exon16:exon17:exon18:exon19:exon2:exon20:exon21:exon22:exon23:exon24:exon25:exon26:exon27:exon28:exon29:exon3:exon30:exon31:exon32:exon33:exon34:exon4:exon5:exon6:exon7:…	0.8959	0.9473	0.8208	0.7136	0.4889	0.1856	1	0.9274	0.2767	2.6079e-116	6.9107e-116	29.9827
19	32897021	32976799	DPY19L3	exonic	DPY19L3:NM_001172774:exon10:exon11:exon12:exon13:exon14:exon15:exon16:exon17:exon18:exon19:exon2:exon3:exon4:exon5:exon6:exon7:exon8:exon9,DPY19L3:NM_207325:exon1:exon10:exon11:exon12:exon13:exon14:exon15:exon16:exon17:exon18:exon19:exon2:exon3:exon4:exon5:exon6:exon7:exon8:exon9	0.8125	0.6473	0.6317	0.3733	0.4968	0.0159	0.0955	0.2212	0.0269	2.80255e-153	1.19475e-152	29.9914
[truncated: 397 more rows]

## Sheet: CPGI
Chr	Start	End	Gene	Gene Region	ExonCover	C1	C2	C3	C4	M-P10-1	M-P11-1	M-P12-1	P3-1	P9-1	pvalue	qvalue	meth.diff
[truncated: 139 more rows]

[truncated: 1 more sheets: ReadMe]
